# Supplementary material for: Impact of HbA1c Measurement on Hospital Readmission Rates: Analysis of 70,000 Clinical Database Patient Records
Source: Biomed Res Int. 2014 Apr 3;2014:781670. doi: 10.1155/2014/781670 (PMC3996476; doi:10.1155/2014/781670)
Supplement: Supplementary file 1 — The Supplemental Materials consist of the dataset as described in Sections 2.1 and 2.2 and in Table 1. The dataset is in csv format. The additional file provides mappings for some of the features. [file 781670.f1.zip]

Archive with 2 entries (2 files):
- diabetic_data_initial.csv
- id_mapping.csv
