# Supplementary material for: Impact of HbA1c Measurement on Hospital Readmission Rates: Analysis of 70,000 Clinical Database Patient Records
Source: Biomed Res Int. 2014 Apr 3;2014:781670. doi: 10.1155/2014/781670 (PMC3996476; doi:10.1155/2014/781670)
Supplement: Supplementary file 1 — The Supplemental Materials consist of the dataset as described in Sections 2.1 and 2.2 and in Table 1. The dataset is in csv format. The additional file provides mappings for some of the features. [file 781670.f1.zip › diabetic_data_initial.csv]

encounter_id	patient_nbr	race	gender	age	weight	admission_type_id	discharge_disposition_id	admission_source_id	time_in_hospital	payer_code	medical_specialty	num_lab_procedures	num_procedures	num_medications	number_outpatient	number_emergency	number_inpatient	diag_1	diag_2	diag_3	number_diagnoses	max_glu_serum	A1Cresult	metformin	repaglinide	nateglinide	chlorpropamide	glimepiride	acetohexamide	glipizide	glyburide	tolbutamide	pioglitazone	rosiglitazone	acarbose	miglitol	troglitazone	tolazamide	examide	citoglipton	insulin	glyburide-metformin	glipizide-metformin	glimepiride-pioglitazone	metformin-rosiglitazone	metformin-pioglitazone	change	diabetesMed	readmitted
2278392	8222157	Caucasian	Female	[0-10)	?	6	25	1	1	?	Pediatrics-Endocrinology	41	0	1	0	0	0	250.83	?	?	1	None	None	No	No	No	No	No	No	No	No	No	No	No	No	No	No	No	No	No	No	No	No	No	No	No	No	No	NO
149190	55629189	Caucasian	Female	[10-20)	?	1	1	7	3	?	?	59	0	18	0	0	0	276	250.01	255	9	None	None	No	No	No	No	No	No	No	No	No	No	No	No	No	No	No	No	No	Up	No	No	No	No	No	Ch	Yes	>30
64410	86047875	AfricanAmerican	Female	[20-30)	?	1	1	7	2	?	?	11	5	13	2	0	1	648	250	V27	6	None	None	No	No	No	No	No	No	Steady	No	No	No	No	No	No	No	No	No	No	No	No	No	No	No	No	No	Yes	NO
500364	82442376	Caucasian	Male	[30-40)	?	1	1	7	2	?	?	44	1	16	0	0	0	8	250.43	403	7	None	None	No	No	No	No	No	No	No	No	No	No	No	No	No	No	No	No	No	Up	No	No	No	No	No	Ch	Yes	NO
16680	42519267	Caucasian	Male	[40-50)	?	1	1	7	1	?	?	51	0	8	0	0	0	197	157	250	5	None	None	No	No	No	No	No	No	Steady	No	No	No	No	No	No	No	No	No	No	Steady	No	No	No	No	No	Ch	Yes	NO
35754	82637451	Caucasian	Male	[50-60)	?	2	1	2	3	?	?	31	6	16	0	0	0	414	411	250	9	None	None	No	No	No	No	No	No	No	No	No	No	No	No	No	No	No	No	No	Steady	No	No	No	No	No	No	Yes	>30
55842	84259809	Caucasian	Male	[60-70)	?	3	1	2	4	?	?	70	1	21	0	0	0	414	411	V45	7	None	None	Steady	No	No	No	Steady	No	No	No	No	No	No	No	No	No	No	No	No	Steady	No	No	No	No	No	Ch	Yes	NO
63768	114882984	Caucasian	Male	[70-80)	?	1	1	7	5	?	?	73	0	12	0	0	0	428	492	250	8	None	None	No	No	No	No	No	No	No	Steady	No	No	No	No	No	No	No	No	No	No	No	No	No	No	No	No	Yes	>30
12522	48330783	Caucasian	Female	[80-90)	?	2	1	4	13	?	?	68	2	28	0	0	0	398	427	38	8	None	None	No	No	No	No	No	No	Steady	No	No	No	No	No	No	No	No	No	No	Steady	No	No	No	No	No	Ch	Yes	NO
15738	63555939	Caucasian	Female	[90-100)	?	3	3	4	12	?	InternalMedicine	33	3	18	0	0	0	434	198	486	8	None	None	No	No	No	No	No	No	No	No	No	No	Steady	No	No	No	No	No	No	Steady	No	No	No	No	No	Ch	Yes	NO
28236	89869032	AfricanAmerican	Female	[40-50)	?	1	1	7	9	?	?	47	2	17	0	0	0	250.7	403	996	9	None	None	No	No	No	No	No	No	No	No	No	No	No	No	No	No	No	No	No	Steady	No	No	No	No	No	No	Yes	>30
36900	77391171	AfricanAmerican	Male	[60-70)	?	2	1	4	7	?	?	62	0	11	0	0	0	157	288	197	7	None	None	No	No	No	No	No	No	No	Up	No	No	No	No	No	No	No	No	No	Steady	No	No	No	No	No	Ch	Yes	<30
40926	85504905	Caucasian	Female	[40-50)	?	1	3	7	7	?	Family/GeneralPractice	60	0	15	0	1	0	428	250.43	250.6	8	None	None	Steady	Up	No	No	No	No	No	No	No	No	No	No	No	No	No	No	No	Down	No	No	No	No	No	Ch	Yes	<30
42570	77586282	Caucasian	Male	[80-90)	?	1	6	7	10	?	Family/GeneralPractice	55	1	31	0	0	0	428	411	427	8	None	None	No	No	No	No	No	No	No	No	No	No	No	No	No	No	No	No	No	Steady	No	No	No	No	No	No	Yes	NO
62256	49726791	AfricanAmerican	Female	[60-70)	?	3	1	2	1	?	?	49	5	2	0	0	0	518	998	627	8	None	None	No	No	No	No	No	No	No	No	No	No	No	No	No	No	No	No	No	Steady	No	No	No	No	No	No	Yes	>30
73578	86328819	AfricanAmerican	Male	[60-70)	?	1	3	7	12	?	?	75	5	13	0	0	0	999	507	996	9	None	None	No	No	No	No	No	No	No	No	No	No	No	No	No	No	No	No	No	Up	No	No	No	No	No	Ch	Yes	NO
77076	92519352	AfricanAmerican	Male	[50-60)	?	1	1	7	4	?	?	45	4	17	0	0	0	410	411	414	8	None	None	No	No	No	No	No	No	Steady	No	No	No	No	No	No	No	No	No	No	Steady	No	No	No	No	No	Ch	Yes	<30
84222	108662661	Caucasian	Female	[50-60)	?	1	1	7	3	?	Cardiology	29	0	11	0	0	0	682	174	250	3	None	None	No	No	No	No	No	No	No	Steady	No	No	No	No	No	No	No	No	No	No	No	No	No	No	No	No	Yes	NO
89682	107389323	AfricanAmerican	Male	[70-80)	?	1	1	7	5	?	?	35	5	23	0	0	0	402	425	416	9	None	None	No	No	No	No	No	No	No	No	No	No	No	No	No	No	No	No	No	Steady	No	No	No	No	No	No	Yes	>30
148530	69422211	?	Male	[70-80)	?	3	6	2	6	?	?	42	2	23	0	0	0	737	427	714	8	None	None	No	No	No	No	No	No	No	Down	No	No	No	No	No	No	No	No	No	Steady	No	No	No	No	No	Ch	Yes	NO
150006	22864131	?	Female	[50-60)	?	2	1	4	2	?	?	66	1	19	0	0	0	410	427	428	7	None	None	No	No	No	No	No	No	No	No	No	No	No	No	No	No	No	No	No	Down	No	No	No	No	No	Ch	Yes	NO
150048	21239181	?	Male	[60-70)	?	2	1	4	2	?	?	36	2	11	0	0	0	572	456	427	6	None	None	Steady	No	No	No	Steady	No	No	No	No	No	No	No	No	No	No	No	No	Steady	No	No	No	No	No	Ch	Yes	NO
182796	63000108	AfricanAmerican	Female	[70-80)	?	2	1	4	2	?	?	47	0	12	0	0	0	410	401	582	8	None	None	No	No	No	No	No	No	No	No	No	No	No	No	No	No	No	No	No	No	No	No	No	No	No	No	No	NO
183930	107400762	Caucasian	Female	[80-90)	?	2	6	1	11	?	?	42	2	19	0	0	0	V57	715	V43	8	None	None	No	No	No	No	No	No	No	No	No	No	No	No	No	No	No	No	No	No	No	No	No	No	No	No	No	>30
216156	62718876	AfricanAmerican	Female	[70-80)	?	3	1	2	3	?	?	19	4	18	0	0	0	189	496	427	6	None	None	No	No	No	No	No	No	Steady	No	No	No	No	No	No	No	No	No	No	Steady	No	No	No	No	No	Ch	Yes	NO
221634	21861756	Other	Female	[50-60)	?	1	1	7	1	?	?	33	0	7	0	0	0	786	401	250	3	None	None	Steady	No	No	No	No	No	No	No	No	No	No	No	No	No	No	No	No	No	No	No	No	No	No	No	Yes	NO
236316	40523301	Caucasian	Male	[80-90)	?	1	3	7	6	?	Cardiology	64	3	18	0	0	0	427	428	414	7	None	>7	Steady	No	No	No	No	No	No	Steady	No	No	No	No	No	No	No	No	No	No	No	No	No	No	No	Ch	Yes	NO
248916	115196778	Caucasian	Female	[50-60)	?	1	1	1	2	?	Surgery-General	25	2	11	0	0	0	996	585	250.01	3	None	None	No	No	No	No	No	No	No	No	No	No	No	No	No	No	No	No	No	Steady	No	No	No	No	No	No	Yes	>30
250872	41606064	Caucasian	Male	[20-30)	?	2	1	2	10	?	?	53	0	20	0	0	0	277	250.02	263	6	None	None	No	No	No	No	No	No	No	No	No	No	No	No	No	No	No	No	No	Down	No	No	No	No	No	Ch	Yes	>30
252822	18196434	Caucasian	Female	[80-90)	?	1	2	7	5	?	Cardiology	52	0	14	0	0	0	428	410	414	8	None	None	Steady	No	No	No	No	No	No	Steady	No	No	No	No	No	No	No	No	No	No	No	No	No	No	No	Ch	Yes	>30
253380	56480238	AfricanAmerican	Female	[60-70)	?	1	1	7	6	?	?	87	0	18	0	0	0	584	496	250.42	9	None	None	No	No	No	No	No	No	No	Up	No	No	No	Steady	No	No	No	No	No	Steady	No	No	No	No	No	Ch	Yes	NO
253722	96664626	AfricanAmerican	Male	[70-80)	?	1	5	7	1	?	?	53	0	10	0	0	0	462	250.01	276	8	None	None	No	No	No	No	No	No	No	No	No	No	No	No	No	No	No	No	No	Down	No	No	No	No	No	Ch	Yes	>30
260166	80845353	Caucasian	Female	[70-80)	?	1	1	7	6	?	Family/GeneralPractice	27	0	16	0	0	0	996	999	250.01	8	None	None	No	No	No	No	No	No	No	No	No	No	No	No	No	No	No	No	No	Steady	No	No	No	No	No	No	Yes	>30
293058	114715242	Caucasian	Male	[60-70)	?	2	6	2	5	?	?	37	0	18	0	0	0	473	996	482	8	None	None	No	No	No	No	No	No	No	No	No	No	No	No	No	No	No	No	No	Steady	No	No	No	No	No	No	Yes	>30
293118	3327282	Caucasian	Female	[70-80)	?	2	11	2	5	?	?	46	2	20	0	0	0	428	585	414	9	None	None	No	No	No	No	No	No	No	No	No	No	No	No	No	No	No	No	No	Down	No	No	No	No	No	Ch	Yes	NO
325848	63023292	Caucasian	Female	[60-70)	?	1	1	7	2	?	Cardiology	41	0	11	0	0	0	411	250.01	401	6	None	None	No	No	No	No	No	No	No	No	No	No	Steady	No	No	No	No	No	No	Down	No	No	No	No	No	Ch	Yes	>30
325866	98427861	Caucasian	Female	[70-80)	?	3	1	2	3	?	?	33	1	8	0	0	0	174	135	250	5	None	None	No	No	No	No	No	No	No	No	No	No	No	No	No	No	No	No	No	Steady	No	No	No	No	No	No	Yes	NO
326028	112002975	Caucasian	Female	[60-70)	?	1	1	7	4	?	?	33	0	12	0	0	0	486	244	250	3	None	None	Steady	No	No	No	No	No	Steady	No	No	No	No	No	No	No	No	No	No	Steady	No	No	No	No	No	Ch	Yes	>30
358776	101002446	Caucasian	Male	[70-80)	?	1	6	7	7	?	?	47	2	22	0	0	0	998	41	414	8	None	None	No	No	No	No	No	No	Steady	No	No	No	No	No	No	No	No	No	No	Steady	No	No	No	No	No	Ch	Yes	NO
377268	104672268	Caucasian	Male	[50-60)	?	2	1	2	1	?	?	44	1	15	0	0	0	996	403	250.41	9	None	None	No	No	No	No	No	No	No	No	No	No	No	No	No	No	No	No	No	Steady	No	No	No	No	No	No	Yes	>30
383430	80588529	Caucasian	Female	[70-80)	?	1	2	7	1	?	Cardiology	28	0	15	0	0	0	414	411	250.01	4	None	None	Steady	No	No	No	No	No	No	No	No	No	No	No	No	No	No	No	No	Down	No	No	No	No	No	Ch	Yes	>30
419304	99715041	Caucasian	Male	[40-50)	?	2	1	2	7	?	?	36	2	9	0	0	0	511	571	585	5	None	None	No	No	No	No	No	No	No	No	No	No	No	No	No	No	No	No	No	Steady	No	No	No	No	No	No	Yes	>30
421194	96435585	Caucasian	Female	[70-80)	?	2	1	1	13	?	?	48	2	18	0	0	1	V57	276	781	8	None	None	Steady	No	No	No	No	No	No	Steady	No	No	No	No	No	No	No	No	No	Steady	No	No	No	No	No	Ch	Yes	>30
449142	66274866	Caucasian	Male	[50-60)	?	1	1	7	3	?	Family/GeneralPractice	59	0	11	0	0	0	428	496	278	6	None	None	Steady	No	No	No	No	No	Steady	No	No	No	No	No	No	No	No	No	No	Steady	No	No	No	No	No	Ch	Yes	>30
450210	80177094	Caucasian	Female	[80-90)	?	1	11	7	7	?	?	72	1	27	0	0	0	432	997	427	9	None	None	No	No	No	No	No	No	No	No	No	No	No	No	No	No	No	No	No	Steady	No	No	No	No	No	No	Yes	NO
464994	106936875	Caucasian	Female	[40-50)	?	3	1	2	2	?	?	10	3	8	0	0	0	626	250.01	998	5	None	None	No	No	No	No	No	No	No	No	No	No	No	No	No	No	No	No	No	Steady	No	No	No	No	No	No	Yes	NO
486156	86240259	Caucasian	Female	[70-80)	?	3	5	4	9	?	InternalMedicine	25	3	16	0	0	2	428	427	250.01	7	None	None	No	No	No	No	No	No	No	Steady	No	No	No	No	No	No	No	No	No	Down	No	No	No	No	No	Ch	Yes	<30
498030	51838164	Caucasian	Male	[70-80)	?	3	3	4	9	?	?	2	0	12	0	0	1	295	599	250	3	None	None	Up	No	No	No	No	No	No	No	No	No	No	No	No	No	No	No	No	Steady	No	No	No	No	No	Ch	Yes	NO
537834	90097839	Caucasian	Male	[50-60)	?	3	1	2	6	?	?	65	5	19	0	0	0	414	424	428	9	None	None	No	No	No	No	No	No	No	No	No	No	No	No	No	No	No	No	No	Up	No	No	No	No	No	Ch	Yes	NO
544194	34997814	Caucasian	Male	[60-70)	?	2	6	4	11	?	?	67	2	25	0	0	0	428	491	427	9	None	None	No	No	No	No	No	No	Steady	No	No	No	No	No	No	No	No	No	No	Steady	No	No	No	No	No	Ch	Yes	NO
550098	21820806	AfricanAmerican	Male	[50-60)	?	2	1	2	4	?	?	40	1	14	0	0	0	196	198	197	9	None	None	No	No	No	No	No	No	No	No	No	No	No	No	No	No	No	No	No	No	No	No	No	No	No	No	No	<30
584136	72200358	Caucasian	Male	[70-80)	?	3	1	2	5	?	?	44	5	13	0	0	0	998	553	568	9	None	None	No	No	No	No	No	No	No	No	No	No	No	No	No	No	No	No	No	Steady	No	No	No	No	No	No	Yes	>30
590346	37746639	AfricanAmerican	Female	[40-50)	?	1	6	7	8	?	?	55	2	17	0	0	0	250.6	707	682	9	None	None	No	No	No	No	No	No	No	No	No	No	No	No	No	No	No	No	No	Steady	No	No	No	No	No	No	Yes	>30
591996	58497651	AfricanAmerican	Female	[50-60)	?	1	1	7	1	?	?	53	0	11	1	0	0	786	427	278	9	None	None	No	No	No	No	No	No	No	No	No	No	No	No	No	No	No	No	No	Down	No	No	No	No	No	Ch	Yes	>30
604188	113848434	?	Female	[60-70)	?	3	1	2	4	?	?	54	4	4	0	0	0	618	997	618	9	None	None	No	No	No	No	No	No	No	No	No	No	No	No	No	No	No	No	No	Down	No	No	No	No	No	Ch	Yes	NO
623880	17928900	Caucasian	Female	[60-70)	?	2	1	2	6	?	?	58	3	14	0	0	0	182	286	250.02	9	None	None	No	No	No	No	No	No	No	No	No	No	No	No	No	No	No	No	No	Down	No	No	No	No	No	Ch	Yes	NO
630342	93232917	AfricanAmerican	Female	[50-60)	?	3	6	2	9	?	?	37	2	19	0	0	1	250.7	440	403	4	None	None	No	No	No	No	No	No	No	No	No	No	No	No	No	No	No	No	No	Steady	No	No	No	No	No	No	Yes	>30
654918	3146373	Caucasian	Male	[40-50)	?	2	1	2	1	?	?	36	1	9	0	0	0	845	493	305	6	None	None	No	No	No	No	No	No	No	No	No	No	No	No	No	No	No	No	No	Down	No	No	No	No	No	Ch	Yes	NO
669954	56714769	AfricanAmerican	Female	[80-90)	?	2	6	4	7	?	?	58	1	21	0	0	0	423	242	428	9	None	None	No	No	No	No	No	No	No	No	No	No	No	No	No	No	No	No	No	Down	No	No	No	No	No	Ch	Yes	NO
676416	71778564	Caucasian	Male	[70-80)	?	3	6	4	7	?	?	2	1	8	0	0	1	808	70	250.01	5	None	None	No	No	No	No	No	No	No	No	No	No	No	No	No	No	No	No	No	Down	No	No	No	No	No	Ch	Yes	>30
676422	63754317	AfricanAmerican	Female	[70-80)	?	1	1	7	4	?	?	48	2	15	0	1	0	250.4	V45	403	9	None	None	No	No	No	No	No	No	No	No	No	No	No	No	No	No	No	No	No	Steady	No	No	No	No	No	No	Yes	>30
679722	94994802	Caucasian	Male	[50-60)	?	1	2	7	4	?	Cardiology	45	0	16	0	0	0	414	411	428	8	None	None	No	No	No	No	No	No	No	No	No	No	No	No	No	Steady	No	No	No	Down	No	No	No	No	No	Ch	Yes	>30
682494	64729746	AfricanAmerican	Female	[40-50)	?	1	3	7	3	?	?	64	0	15	0	0	1	428	250.03	707	9	None	None	No	No	No	No	No	No	No	No	No	No	No	No	No	No	No	No	No	Up	No	No	No	No	No	Ch	Yes	>30
685086	24370299	Caucasian	Male	[80-90)	?	1	3	7	4	?	?	57	0	17	0	0	0	722	357	496	9	None	None	No	No	No	No	Steady	No	No	No	No	No	No	No	No	Steady	No	No	No	Steady	No	No	No	No	No	Ch	Yes	NO
712350	110537262	AfricanAmerican	Female	[50-60)	?	1	11	7	4	?	?	58	1	16	0	0	0	403	V45	599	9	None	None	No	No	No	No	No	No	No	No	No	No	No	No	No	No	No	No	No	Down	No	No	No	No	No	Ch	Yes	NO
713268	58231314	?	Female	[90-100)	?	2	3	2	8	?	?	43	3	18	0	0	0	250.7	440	715	9	None	None	No	No	No	No	No	No	No	No	No	No	No	No	No	No	No	No	No	Steady	No	No	No	No	No	No	Yes	>30
715086	3376278	Caucasian	Male	[10-20)	?	1	5	7	1	?	?	51	0	4	0	0	0	250.11	?	?	1	None	None	No	No	No	No	No	No	No	No	No	No	No	No	No	No	No	No	No	Up	No	No	No	No	No	Ch	Yes	NO
792402	83775519	Caucasian	Female	[80-90)	?	2	1	4	2	?	?	25	1	10	0	0	0	410	424	414	7	None	None	No	No	No	No	No	No	No	No	No	No	No	No	No	No	No	No	No	Steady	No	No	No	No	No	No	Yes	NO
796152	23043240	Caucasian	Female	[50-60)	?	2	1	4	2	?	?	32	3	11	0	0	0	414	424	424	9	None	None	No	No	No	No	No	No	No	No	No	No	No	No	No	No	No	No	No	Steady	No	No	No	No	No	No	Yes	<30
833424	74447460	Caucasian	Female	[50-60)	?	2	1	2	6	?	?	55	2	7	0	0	0	784	511	518	8	None	None	No	No	No	No	No	No	No	No	No	No	No	No	No	No	No	No	No	Steady	No	No	No	No	No	No	Yes	>30
870294	95075649	Caucasian	Female	[70-80)	?	1	6	7	7	?	?	75	2	22	0	0	0	707	428	403	7	None	None	No	No	No	No	No	No	No	No	No	No	No	No	No	No	No	No	No	No	No	No	No	No	No	No	No	<30
881016	55152216	Caucasian	Male	[50-60)	?	1	1	7	12	?	?	83	2	32	0	0	0	189	403	V45	9	None	None	No	No	No	No	No	No	No	No	No	No	No	No	No	No	No	No	No	Up	No	No	No	No	No	Ch	Yes	>30
922080	22655295	Caucasian	Male	[60-70)	?	2	1	4	4	?	?	31	0	14	0	0	0	440	250.03	582	7	None	None	No	No	No	No	No	No	No	No	No	No	No	No	No	No	No	No	No	Steady	No	No	No	No	No	No	Yes	>30
927786	60679647	Caucasian	Female	[70-80)	?	3	1	1	14	?	Surgery-General	28	3	28	0	0	0	151	196	553	8	None	None	Steady	No	No	No	No	No	Steady	No	No	No	No	No	No	No	No	No	No	Down	No	No	No	No	No	Ch	Yes	NO
955884	93196251	Caucasian	Female	[70-80)	?	1	3	7	5	?	Cardiology	34	0	17	0	0	1	414	411	276	7	None	>7	No	No	No	No	No	No	No	No	No	No	No	No	No	No	No	No	No	Up	No	No	No	No	No	Ch	Yes	>30
961464	105366150	Caucasian	Female	[70-80)	?	1	1	7	4	?	Cardiology	51	0	9	0	0	0	414	411	250	4	None	None	No	No	No	No	Steady	No	No	No	No	No	No	No	No	No	No	No	No	No	No	No	No	No	No	No	Yes	>30
964548	106469577	AfricanAmerican	Male	[60-70)	?	1	1	7	1	?	?	58	1	12	0	0	0	786	396	414	6	None	None	No	No	No	No	No	No	No	Steady	No	No	No	No	No	No	No	No	No	No	No	No	No	No	No	No	Yes	>30
1050294	100113975	Caucasian	Female	[60-70)	?	3	3	1	3	?	Orthopedics	57	1	21	0	0	0	715	250.01	401	6	None	None	No	No	No	No	No	No	No	No	No	No	No	No	No	No	No	No	No	Up	No	No	No	No	No	Ch	Yes	<30
1069716	34806888	Caucasian	Female	[50-60)	?	2	11	4	2	?	?	35	1	10	1	0	0	997	427	403	8	None	None	No	No	No	No	No	No	No	No	No	No	No	No	No	No	No	No	No	Up	No	No	No	No	No	Ch	Yes	NO
1070256	23043240	Caucasian	Female	[50-60)	?	2	1	4	3	?	?	41	4	20	0	0	1	414	411	250	7	None	None	No	No	No	No	No	No	No	No	No	No	No	No	No	No	No	No	No	Steady	No	No	No	No	No	No	Yes	>30
1072554	114039603	Caucasian	Male	[70-80)	?	3	1	2	3	?	?	29	1	7	0	0	0	427	424	250	9	None	None	Steady	No	No	No	No	No	No	No	No	No	No	No	No	No	No	No	No	Steady	No	No	No	No	No	Ch	Yes	NO
1077924	21820806	AfricanAmerican	Male	[50-60)	?	1	6	7	3	?	?	52	0	13	0	0	2	198	197	197	9	None	None	No	No	No	No	No	No	No	No	No	No	No	No	No	No	No	No	No	No	No	No	No	No	No	No	No	NO
1079592	101707335	Caucasian	Female	[50-60)	?	1	7	7	5	?	?	58	0	16	1	0	1	998	250.01	424	7	None	None	No	No	No	No	No	No	No	No	No	No	No	No	No	No	No	No	No	Up	No	No	No	No	No	Ch	Yes	>30
1110420	96190083	Caucasian	Male	[60-70)	?	1	1	7	1	?	?	59	0	10	0	0	0	564	414	794	7	None	None	No	No	No	No	No	No	Steady	No	No	No	No	No	No	No	No	No	No	Down	No	No	No	No	No	Ch	Yes	NO
1115640	76197258	Other	Male	[60-70)	?	2	1	4	5	?	?	64	4	14	0	0	0	414	428	585	9	None	None	No	No	No	No	No	No	Steady	No	No	No	No	No	No	No	No	No	No	Down	No	No	No	No	No	Ch	Yes	>30
1119858	68661747	Caucasian	Male	[40-50)	?	1	1	7	3	?	Cardiology	39	0	13	0	0	0	414	411	428	7	None	None	Steady	No	No	No	No	No	No	No	No	No	No	No	No	No	No	No	No	No	No	No	No	No	No	No	Yes	>30
1136472	64494171	Caucasian	Female	[40-50)	?	3	1	2	4	?	?	69	5	25	0	0	0	414	250.52	411	6	None	None	No	No	No	No	No	No	No	No	No	No	No	No	No	No	No	No	No	Down	No	No	No	No	No	Ch	Yes	>30
1139226	73921680	?	Male	[60-70)	?	2	3	2	3	?	?	10	1	19	0	0	0	812	496	250	7	None	None	Steady	No	No	No	No	No	No	No	No	No	No	No	No	No	No	No	No	No	No	No	No	No	No	No	Yes	NO
1157454	57857994	AfricanAmerican	Male	[60-70)	?	2	1	4	7	?	?	69	5	16	0	0	0	428	425	250.02	8	None	None	No	No	No	No	No	No	No	No	No	No	No	No	No	No	No	No	No	Down	No	No	No	No	No	Ch	Yes	>30
1157574	91181331	Caucasian	Male	[40-50)	?	3	1	2	4	?	?	38	1	17	0	0	1	250.7	440	V42	9	None	None	No	No	No	No	No	No	No	No	No	No	No	No	No	No	No	No	No	No	No	No	No	No	No	No	No	>30
1161024	20830941	Caucasian	Female	[70-80)	?	1	2	7	5	?	Cardiology	36	0	14	0	0	0	410	424	250	5	None	None	No	No	No	No	No	No	Steady	No	No	No	No	No	No	No	No	No	No	Steady	No	No	No	No	No	Ch	Yes	>30
1185942	54746082	Caucasian	Male	[70-80)	?	2	6	2	8	?	?	47	3	21	0	0	1	398	276	427	9	None	None	Steady	No	No	No	No	No	No	No	No	No	No	No	No	No	No	No	No	Steady	No	No	No	No	No	Ch	Yes	>30
1186980	91370916	AfricanAmerican	Male	[40-50)	?	2	1	2	4	?	?	27	0	12	0	0	1	996	250	401	5	None	None	No	No	No	No	No	No	No	No	No	No	No	No	No	No	No	No	No	Steady	No	No	No	No	No	No	Yes	>30
1193868	101334321	AfricanAmerican	Female	[50-60)	?	2	1	2	1	?	?	34	1	6	0	0	0	997	577	401	4	None	None	No	No	No	No	No	No	No	No	No	No	No	No	No	No	No	No	No	Steady	No	No	No	No	No	No	Yes	>30
1194678	22997880	AfricanAmerican	Female	[60-70)	?	1	6	7	6	?	?	65	3	18	0	0	0	403	535	531	9	None	None	No	No	No	No	No	No	No	No	No	No	No	No	No	No	No	No	No	Steady	No	No	No	No	No	No	Yes	>30
1195056	79549353	Caucasian	Male	[70-80)	?	2	1	2	1	?	?	19	2	8	0	0	0	996	413	414	9	None	None	No	No	No	No	No	No	No	No	No	No	No	No	No	No	No	No	No	Steady	No	No	No	No	No	No	Yes	>30
1195548	106343838	Caucasian	Female	[70-80)	?	1	3	7	5	?	Family/GeneralPractice	64	0	21	0	0	1	38	428	427	8	None	None	No	No	No	No	No	No	No	No	No	No	No	No	No	No	No	No	No	Steady	No	No	No	No	No	No	Yes	>30
1212006	84981816	Caucasian	Male	[70-80)	?	1	1	7	3	?	?	55	4	23	0	0	1	414	411	511	9	None	None	No	No	No	No	No	No	No	No	No	No	No	No	No	No	No	No	No	Down	No	No	No	No	No	Ch	Yes	NO
1257282	84488562	Other	Female	[50-60)	?	1	1	7	2	?	Surgery-General	53	0	6	0	0	0	590	250.01	401	3	None	>8	No	No	No	No	No	No	No	No	No	No	No	No	No	No	No	No	No	Up	No	No	No	No	No	Ch	Yes	NO
1260216	92117574	?	Male	[30-40)	?	2	6	4	6	?	?	72	2	16	0	0	1	556	285	250	5	None	None	No	No	No	No	No	No	No	No	Steady	No	No	No	No	No	No	No	No	Steady	No	No	No	No	No	Ch	Yes	>30
1260312	38688588	Caucasian	Male	[70-80)	?	1	11	7	9	?	?	56	2	30	0	0	0	410	491	276	9	None	None	No	No	No	No	No	No	No	No	No	No	No	No	No	No	No	No	No	Steady	No	No	No	No	No	No	Yes	NO
1260894	91530936	Caucasian	Female	[60-70)	?	2	11	2	7	?	?	73	0	23	0	0	0	486	511	250.02	9	None	None	No	No	No	No	No	No	No	No	No	No	No	No	No	No	No	No	No	Steady	No	No	No	No	No	No	Yes	NO
1262736	50253120	Caucasian	Female	[30-40)	?	2	1	4	3	?	?	22	1	17	0	0	0	786	413	414	8	None	None	Steady	No	No	No	No	No	No	No	No	No	No	No	No	No	No	No	No	No	No	No	No	No	No	No	Yes	NO
1270524	67897251	Caucasian	Male	[60-70)	?	1	2	7	1	?	?	59	0	12	0	0	0	411	401	490	7	None	Norm	No	No	No	No	No	No	No	No	No	No	No	No	No	No	No	No	No	Steady	No	No	No	No	No	No	Yes	NO
1274802	71003736	AfricanAmerican	Female	[70-80)	?	1	1	7	3	?	?	31	2	11	0	0	0	578	53	562	9	None	None	No	No	No	No	No	No	No	No	No	No	No	No	No	No	No	No	No	Down	No	No	No	No	No	Ch	Yes	NO
1414158	48925980	Caucasian	Male	[80-90)	?	1	6	7	2	?	Cardiology	34	0	9	0	0	0	707	780	250.8	7	None	None	No	No	No	No	No	No	No	No	No	No	No	No	No	No	No	No	No	No	No	No	No	No	No	No	No	>30
1445010	23807808	Other	Female	[50-60)	?	1	1	7	9	?	?	96	3	20	0	0	0	250.32	518	482	9	None	None	No	No	No	No	No	No	No	No	No	No	No	No	No	No	No	No	No	Up	No	No	No	No	No	Ch	Yes	NO
1455252	96440301	Caucasian	Female	[80-90)	?	1	1	7	3	?	Family/GeneralPractice	34	0	11	0	0	0	427	428	414	8	None	Norm	No	No	No	No	No	No	No	No	No	No	No	No	No	No	No	No	No	No	No	No	No	No	No	No	No	>30
1517730	105882957	Caucasian	Male	[60-70)	?	2	1	2	1	?	?	35	1	26	0	0	0	433	414	V45	5	None	None	No	No	No	No	No	No	No	No	No	No	No	No	No	No	No	No	No	Steady	No	No	No	No	No	No	Yes	NO
1668252	76159881	Caucasian	Female	[50-60)	?	3	1	2	1	?	?	46	1	19	0	0	0	414	411	414	8	None	None	No	No	No	No	No	No	No	No	No	No	No	No	No	No	No	No	No	Steady	No	No	No	No	No	No	Yes	>30
1676676	72405540	AfricanAmerican	Male	[50-60)	?	1	1	7	5	?	?	72	5	22	0	0	0	250.4	403	599	9	None	None	No	No	No	No	No	No	No	No	No	No	No	No	No	No	No	No	No	Down	No	No	No	No	No	Ch	Yes	>30
1686690	10777860	?	Male	[60-70)	?	3	1	2	4	?	?	39	2	21	0	0	0	V58	150	496	6	None	None	No	No	No	No	No	No	Steady	No	No	No	No	No	No	No	No	No	No	Steady	No	No	No	No	No	Ch	Yes	>30
1759458	48131838	Caucasian	Male	[40-50)	?	1	1	1	3	?	?	33	1	13	0	0	0	569	566	250	3	None	None	Steady	No	No	No	No	No	No	No	No	No	No	No	No	No	No	No	No	No	No	No	No	No	No	No	Yes	NO
1802280	49407813	Caucasian	Male	[70-80)	?	3	1	2	3	?	?	39	2	13	0	0	0	185	414	V45	7	None	None	No	No	No	No	No	No	No	No	No	No	No	No	No	No	No	No	No	Steady	No	No	No	No	No	No	Yes	NO
1810752	6915888	Caucasian	Male	[70-80)	?	1	3	7	14	?	Cardiology	78	1	19	0	0	0	434	250.6	250.7	8	None	Norm	No	No	No	No	No	No	No	No	No	No	No	No	No	No	No	No	No	Up	No	No	No	No	No	Ch	Yes	<30
1880598	10430154	Caucasian	Female	[30-40)	?	1	1	7	2	?	Gastroenterology	48	0	11	0	0	0	536	401	250	5	None	None	No	No	No	No	No	No	No	No	No	No	No	No	No	No	No	No	No	Steady	No	No	No	No	No	No	Yes	NO
1881372	3115566	Caucasian	Male	[60-70)	?	1	2	7	4	?	?	65	2	19	0	0	0	428	410	518	7	None	Norm	No	No	No	No	No	No	No	No	No	No	No	No	No	No	No	No	No	Steady	No	No	No	No	No	No	Yes	<30
1968528	720936	Caucasian	Female	[70-80)	?	6	25	1	10	?	Surgery-Cardiovascular/Thoracic	56	2	24	0	0	0	440	413	250.52	9	None	>7	No	No	No	No	No	No	No	No	No	No	No	No	No	No	No	No	No	Down	No	No	No	No	No	Ch	Yes	>30
2040360	661014	Caucasian	Male	[60-70)	?	6	25	7	9	?	Family/GeneralPractice	61	4	25	0	0	0	410	428	411	9	None	None	No	No	No	No	No	No	No	No	No	No	No	No	No	No	No	No	No	Down	No	No	No	No	No	Ch	Yes	NO
2087382	15856002	AfricanAmerican	Male	[60-70)	?	2	11	4	2	?	?	70	0	17	0	0	0	434	507	784	6	None	None	No	No	No	No	No	No	No	No	No	No	No	No	No	No	No	No	No	Up	No	No	No	No	No	Ch	Yes	NO
2087892	29754351	Caucasian	Female	[70-80)	?	2	1	4	5	?	?	58	6	25	0	0	0	410	428	491	8	None	None	No	No	No	No	No	No	No	No	No	No	No	No	No	No	No	No	No	Down	No	No	No	No	No	Ch	Yes	NO
2088630	1719279	Caucasian	Male	[40-50)	?	6	25	7	11	?	Family/GeneralPractice	68	0	25	0	0	0	428	867	250.6	9	None	None	No	No	No	No	No	No	No	No	No	No	Steady	No	No	Steady	No	No	No	No	No	No	No	No	No	Ch	Yes	>30
2091690	7919802	AfricanAmerican	Female	[40-50)	?	6	25	7	6	?	InternalMedicine	47	2	13	0	0	0	578	285	401	8	None	None	No	No	No	No	No	No	No	No	No	No	No	No	No	No	No	No	No	No	No	No	No	No	No	No	No	NO
2092362	5041602	Caucasian	Female	[70-80)	?	6	25	7	11	?	Nephrology	88	1	16	0	0	0	250.6	276	581	9	None	>8	No	No	No	No	No	No	Steady	No	No	No	No	No	No	No	No	No	No	Down	No	No	No	No	No	Ch	Yes	>30
2092848	6500556	Other	Male	[50-60)	?	6	25	7	8	?	Nephrology	42	2	22	0	0	0	250.4	403	420	9	None	None	No	No	No	No	No	No	No	No	No	No	No	No	No	No	No	No	No	No	No	No	No	No	No	No	No	NO
2095932	276606	AfricanAmerican	Female	[30-40)	?	6	25	7	8	?	InternalMedicine	62	0	21	0	0	0	250.32	403	276	9	None	>8	No	Steady	No	No	No	No	No	No	No	No	No	No	No	No	No	No	No	Steady	No	No	No	No	No	Ch	Yes	>30
2135022	815391	Caucasian	Female	[80-90)	?	6	25	7	8	?	Family/GeneralPractice	58	0	9	0	0	0	255	486	496	9	None	None	No	No	No	No	No	No	No	No	No	No	No	No	No	No	No	No	No	Steady	No	No	No	No	No	No	Yes	NO
2139660	18030078	?	Male	[30-40)	?	2	1	4	3	?	?	44	1	10	0	0	0	250.6	410	8	9	None	None	No	No	No	No	No	No	No	No	No	No	No	No	No	No	No	No	No	Steady	No	No	No	No	No	No	Yes	NO
2140146	53612379	AfricanAmerican	Female	[20-30)	?	2	1	7	1	?	?	56	0	4	1	0	1	250.13	V15	724	3	None	None	No	No	No	No	No	No	No	No	No	No	No	No	No	No	No	No	No	Down	No	No	No	No	No	Ch	Yes	>30
2223336	558360	AfricanAmerican	Female	[60-70)	?	6	25	1	9	?	Orthopedics-Reconstructive	60	5	17	0	0	0	997	8	730	8	None	None	No	No	No	No	No	No	No	No	No	No	No	No	No	No	No	No	No	No	No	No	No	No	No	No	No	NO
2226870	58471101	Caucasian	Female	[50-60)	?	2	6	4	6	?	?	66	0	15	1	0	2	599	276	789	9	None	None	No	No	No	No	No	No	No	No	No	No	No	No	No	No	No	No	No	Steady	No	No	No	No	No	No	Yes	>30
2228292	6836652	Caucasian	Female	[60-70)	?	6	25	7	7	?	Gastroenterology	34	1	19	0	0	0	558	250.02	131	4	None	>8	Steady	No	No	No	Steady	No	No	No	No	No	No	No	No	No	No	No	No	Steady	No	No	No	No	No	Ch	Yes	NO
2262036	427482	Caucasian	Female	[60-70)	?	6	25	7	7	?	InternalMedicine	72	0	22	0	0	0	599	788	250.82	9	None	>8	No	No	No	No	No	No	Steady	No	No	No	No	No	No	No	No	No	No	Up	No	No	No	No	No	Ch	Yes	>30
2265486	44279478	Caucasian	Male	[70-80)	?	6	1	1	6	?	?	55	1	13	0	0	0	574	250.02	276	3	>300	None	No	No	No	No	No	No	Up	No	No	No	No	No	No	No	No	No	No	No	No	No	No	No	No	Ch	Yes	NO
2267052	7472070	AfricanAmerican	Female	[90-100)	?	6	25	7	7	?	Surgery-General	35	2	11	0	0	0	250.7	440	707	4	None	None	No	No	No	No	No	No	No	No	No	No	No	No	No	No	No	No	No	No	No	No	No	No	No	No	No	NO
2292606	53848278	AfricanAmerican	Female	[70-80)	?	6	1	7	13	?	?	75	0	16	0	0	0	491	250.03	999	5	>300	None	No	No	No	No	No	No	Steady	No	No	No	No	No	No	No	No	No	No	No	No	No	No	No	No	No	Yes	>30
2294130	5332491	Other	Female	[60-70)	?	6	25	7	10	?	InternalMedicine	60	0	15	0	0	0	402	250.01	424	9	None	>8	No	No	No	No	No	No	No	No	No	No	No	No	No	No	No	No	No	Up	No	No	No	No	No	Ch	Yes	<30
2298006	2519748	Caucasian	Male	[60-70)	?	6	25	1	4	?	InternalMedicine	47	0	15	0	0	0	486	250	427	8	None	None	No	No	No	No	No	No	No	No	No	No	Steady	No	No	No	No	No	No	Down	No	No	No	No	No	Ch	Yes	NO
2300958	5287950	Caucasian	Female	[50-60)	?	6	25	7	8	?	InternalMedicine	69	5	33	0	0	0	414	411	250	9	None	None	No	No	No	No	No	No	Up	No	No	No	No	No	No	No	No	No	No	Steady	No	No	No	No	No	Ch	Yes	>30
2302170	2024739	Caucasian	Male	[80-90)	?	6	25	7	3	?	Nephrology	65	0	5	0	0	0	584	276	424	8	None	None	No	No	No	No	No	No	No	No	No	No	No	No	No	No	No	No	No	Steady	No	No	No	No	No	No	Yes	NO
2305260	2780676	AfricanAmerican	Male	[30-40)	?	6	25	7	3	?	Family/GeneralPractice	44	1	4	0	0	0	682	250.03	41	3	None	None	No	No	No	No	No	No	No	No	No	No	No	No	No	No	No	No	No	Down	No	No	No	No	No	Ch	Yes	NO
2305632	3635847	Caucasian	Female	[60-70)	?	6	25	4	7	?	Cardiology	43	5	20	0	0	0	410	250.01	493	6	None	>8	Steady	No	No	No	No	No	No	No	No	No	No	No	No	No	No	No	No	Down	No	No	No	No	No	Ch	Yes	NO
2309268	77475465	Caucasian	Female	[80-90)	?	6	1	7	9	?	?	42	0	9	0	0	0	682	428	250.03	5	Norm	None	No	No	No	No	No	No	No	No	No	No	No	No	No	No	No	No	No	Steady	No	No	No	No	No	No	Yes	>30
2309376	41606064	Caucasian	Male	[20-30)	?	2	1	2	2	?	?	35	0	12	0	0	1	277	250.02	753	3	None	None	No	No	No	No	No	No	No	No	No	No	No	No	No	No	No	No	No	Steady	No	No	No	No	No	No	Yes	>30
2311404	95586993	Caucasian	Female	[90-100)	?	6	3	7	11	?	?	70	1	23	0	0	0	560	997	276	5	Norm	None	No	No	No	No	No	No	No	No	No	No	No	No	No	No	No	No	No	No	No	No	No	No	No	No	No	NO
2313120	100035	Caucasian	Female	[50-60)	?	6	25	7	3	?	InternalMedicine	57	0	12	0	0	0	244	250.02	401	4	None	None	Steady	No	No	No	No	No	Steady	No	No	No	No	No	No	No	No	No	No	Steady	No	No	No	No	No	Ch	Yes	>30
2356308	608841	AfricanAmerican	Female	[50-60)	?	6	25	1	1	?	Family/GeneralPractice	50	0	8	0	0	0	250.03	401	276	8	None	None	No	No	No	No	No	No	No	No	No	No	No	No	No	No	No	No	No	Steady	No	No	No	No	No	No	Yes	>30
2363592	1059561	Caucasian	Female	[50-60)	?	6	25	1	1	?	Cardiology	1	6	8	0	0	0	414	340	401	5	None	None	No	No	No	No	No	No	No	Steady	No	No	No	No	No	No	No	No	No	No	No	No	No	No	No	No	Yes	NO
2371176	966042	Caucasian	Female	[50-60)	?	6	25	7	3	?	Cardiology	18	3	27	0	0	0	574	250.01	496	6	None	>7	No	No	No	No	No	No	No	No	No	No	No	No	No	No	No	No	No	Steady	No	No	No	No	No	No	Yes	NO
2373468	1741662	Caucasian	Male	[70-80)	?	6	25	7	8	?	InternalMedicine	61	2	39	0	0	0	577	574	428	9	None	None	No	No	No	No	No	No	No	No	No	No	No	No	No	No	No	No	No	Up	No	No	No	No	No	Ch	Yes	>30
2398146	8147493	Caucasian	Male	[60-70)	?	6	25	1	1	?	Cardiology	31	2	8	0	0	0	414	496	401	5	None	None	No	No	No	No	Steady	No	No	No	No	No	No	No	No	No	No	No	No	No	No	No	No	No	No	No	Yes	NO
2422806	3377124	Caucasian	Male	[40-50)	?	6	25	1	14	?	InternalMedicine	41	1	18	0	0	0	730	998	250	4	None	None	Steady	No	No	No	No	No	Steady	Steady	No	No	No	No	No	No	No	No	No	No	No	No	No	No	No	Ch	Yes	>30
2429610	90460242	Caucasian	Female	[50-60)	?	1	1	7	7	?	Nephrology	55	1	16	0	0	1	250.6	581	786	7	None	None	No	No	No	No	No	No	No	No	No	No	No	No	No	No	No	No	No	Up	No	No	No	No	No	Ch	Yes	>30
2430276	69318126	Caucasian	Male	[70-80)	?	6	1	7	7	?	?	82	2	21	0	0	0	427	228	529	5	Norm	None	No	No	No	No	No	No	No	No	No	No	No	No	No	No	No	No	No	No	No	No	No	No	No	No	No	NO
2459892	5074974	Caucasian	Male	[50-60)	?	6	25	7	1	?	InternalMedicine	37	1	14	0	0	0	997	403	263	8	None	None	No	No	No	No	No	No	No	No	No	No	No	No	No	No	No	No	No	No	No	No	No	No	No	No	No	NO
2466036	4311585	Caucasian	Male	[60-70)	?	6	25	1	10	?	Cardiology	46	6	23	0	0	0	414	276	276	9	None	None	No	No	No	No	No	No	Steady	No	No	No	No	No	No	No	No	No	No	Steady	No	No	No	No	No	Ch	Yes	>30
2473188	981198	Caucasian	Female	[60-70)	?	6	25	1	5	?	Nephrology	47	3	24	0	0	0	250.4	403	276	7	None	None	No	No	No	No	No	No	No	No	No	No	No	No	No	No	No	No	No	Steady	No	No	No	No	No	No	Yes	>30
2473668	720369	AfricanAmerican	Male	[50-60)	?	6	25	7	3	?	Cardiology	34	3	11	0	0	0	786	530	401	9	None	None	No	No	No	No	No	No	No	No	No	No	No	No	No	No	No	No	No	No	No	No	No	No	No	No	No	>30
2474778	77574096	Caucasian	Male	[60-70)	?	2	1	2	2	?	?	34	2	24	0	0	1	188	493	401	6	None	None	Steady	No	No	No	No	No	No	No	No	No	No	No	No	No	No	No	No	Steady	No	No	No	No	No	Ch	Yes	>30
2476920	4279149	Caucasian	Female	[80-90)	?	6	25	1	5	?	Orthopedics-Reconstructive	54	1	15	0	0	0	824	250.82	E888	8	None	>8	No	No	No	No	No	No	No	No	No	No	No	No	No	No	No	No	No	Steady	No	No	No	No	No	No	Yes	NO
2478690	99378891	Caucasian	Male	[80-90)	?	1	1	7	1	?	Cardiology	37	0	13	0	0	0	250.8	786	401	6	None	None	No	No	No	No	No	No	No	No	No	No	No	No	No	No	No	No	No	Steady	No	No	No	No	No	No	Yes	<30
2478978	4136517	Other	Male	[50-60)	?	6	25	1	6	?	Surgery-Cardiovascular/Thoracic	48	2	22	0	0	0	414	511	518	8	None	None	No	No	No	No	No	No	No	No	No	No	No	No	No	No	No	No	No	No	No	No	No	No	No	No	No	NO
2521974	80499960	Caucasian	Male	[80-90)	?	6	3	7	5	?	?	47	1	6	0	0	0	332	294	425	5	>200	Norm	No	No	No	No	No	No	No	No	No	No	No	No	No	No	No	No	No	No	No	No	No	No	No	No	No	<30
2523660	8354835	Caucasian	Male	[50-60)	?	6	25	7	2	?	Gastroenterology	34	2	8	0	0	0	562	285	250.02	5	None	None	No	No	No	No	No	No	Steady	No	No	No	No	No	No	No	No	No	No	No	No	No	No	No	No	No	Yes	NO
2524134	81644544	Caucasian	Female	[80-90)	?	2	6	4	6	?	?	49	2	17	0	0	0	427	427	595	7	None	None	No	No	No	No	No	No	Down	No	No	No	No	No	No	No	No	No	No	Down	No	No	No	No	No	Ch	Yes	NO
2524314	384939	Caucasian	Female	[40-50)	?	6	25	7	5	?	Psychiatry	46	1	9	0	0	0	291	493	303	8	None	None	No	No	No	No	No	No	Steady	No	No	No	No	No	No	No	No	No	No	No	No	No	No	No	No	No	Yes	>30
2527092	708741	Caucasian	Female	[80-90)	?	6	25	7	7	?	Emergency/Trauma	70	0	13	0	0	0	276	250.6	428	9	None	>8	No	No	No	No	No	No	No	No	No	No	No	No	No	No	No	No	No	Down	No	No	No	No	No	Ch	Yes	>30
2530254	101686554	Caucasian	Female	[30-40)	?	1	1	7	2	?	?	18	0	15	5	1	0	296	427	250.02	3	None	None	Steady	No	No	No	No	No	No	No	No	No	No	No	No	No	No	No	No	Down	No	No	No	No	No	Ch	Yes	<30
2532486	2038905	Caucasian	Female	[50-60)	?	6	25	1	6	?	Surgery-General	38	2	14	0	0	0	562	567	560	9	None	None	No	No	No	No	No	No	No	No	No	No	No	No	No	No	No	No	No	No	No	No	No	No	No	No	No	NO
2538204	8348193	Caucasian	Female	[50-60)	?	6	25	1	4	?	Surgery-General	34	3	12	0	0	0	250.7	785	711	5	None	None	Steady	No	No	No	No	No	No	No	No	No	No	No	No	No	No	No	No	Steady	No	No	No	No	No	Ch	Yes	NO
2548314	48452823	Caucasian	Female	[60-70)	?	6	1	1	3	?	?	52	1	7	0	0	0	578	250.01	428	5	Norm	None	No	No	No	No	No	No	No	No	No	No	No	No	No	No	No	No	No	Up	No	No	No	No	No	Ch	Yes	>30
2548842	3168720	Caucasian	Female	[60-70)	?	6	25	1	7	?	Pulmonology	42	3	10	0	0	0	510	512	8	9	None	None	No	No	No	No	No	No	No	No	No	No	No	No	No	No	No	No	No	No	No	No	No	No	No	No	No	NO
2549268	88614963	Caucasian	Male	[70-80)	?	3	2	4	6	?	Cardiology	31	2	19	0	0	3	428	427	V45	6	None	None	No	Steady	No	No	No	No	No	No	No	No	No	No	No	No	No	No	No	Steady	No	No	No	No	No	Ch	Yes	<30
2549826	688347	Caucasian	Female	[50-60)	?	6	25	7	1	?	InternalMedicine	58	0	5	0	0	0	401	305	492	6	None	None	No	No	No	No	No	No	No	No	No	No	No	No	No	No	No	No	No	No	No	No	No	No	No	No	No	>30
2551236	1784367	Caucasian	Male	[70-80)	?	6	25	1	5	?	InternalMedicine	39	2	6	0	0	0	263	276	332	9	None	None	No	No	No	No	No	No	No	No	No	No	No	No	No	No	No	No	No	No	No	No	No	No	No	No	No	>30
2552952	86240259	Caucasian	Female	[70-80)	?	1	3	7	11	?	InternalMedicine	44	0	19	0	1	6	276	8	496	8	None	None	No	No	No	No	No	No	No	Steady	No	No	No	No	No	No	No	No	No	Up	No	No	No	No	No	Ch	Yes	>30
2553282	2604141	Caucasian	Male	[80-90)	?	6	25	7	6	?	InternalMedicine	67	0	9	0	0	0	428	424	425	9	None	None	No	No	No	No	No	No	No	No	No	No	No	No	No	No	No	No	No	No	No	No	No	No	No	No	No	>30
2562210	8005509	?	Male	[40-50)	?	6	25	1	8	?	Cardiology	61	5	32	0	0	0	414	V15	250	3	None	None	No	No	No	No	No	No	Steady	No	No	No	No	No	No	No	No	No	No	Steady	No	No	No	No	No	Ch	Yes	NO
2563734	5039316	Caucasian	Male	[70-80)	?	6	25	7	7	?	InternalMedicine	45	0	8	0	0	0	434	427	250	6	None	None	No	No	No	No	No	No	No	Steady	No	No	No	No	No	No	No	No	No	Steady	No	No	No	No	No	Ch	Yes	NO
2565846	83864538	Caucasian	Male	[40-50)	?	2	1	2	1	?	?	29	2	15	0	0	1	414	411	414	8	None	None	No	No	No	No	No	No	Steady	No	No	No	No	No	No	No	No	No	No	Steady	No	No	No	No	No	Ch	Yes	NO
2567256	826470	AfricanAmerican	Male	[40-50)	?	6	25	1	13	?	Psychiatry	58	0	3	0	0	0	295	305	794	6	None	>8	No	No	No	No	No	No	No	No	No	No	No	No	No	No	No	No	No	No	No	No	No	No	No	No	No	NO
2569692	112394736	Caucasian	Male	[70-80)	?	1	1	7	4	?	Family/GeneralPractice	52	0	9	0	0	0	486	276	401	4	None	None	Steady	No	No	No	No	No	Steady	No	No	No	No	No	No	No	No	No	No	No	No	No	No	No	No	Ch	Yes	>30
2569794	794313	AfricanAmerican	Male	[50-60)	?	6	25	7	4	?	Psychiatry	45	0	7	0	0	0	295	250.01	296	4	None	>8	No	No	No	No	No	No	No	No	No	No	No	No	No	No	No	No	No	Steady	No	No	No	No	No	No	Yes	NO
2570172	357300	?	Male	[50-60)	?	6	25	7	1	?	Emergency/Trauma	33	0	1	0	0	0	786	729	250	5	None	None	No	No	No	No	No	No	No	No	No	No	No	No	No	No	No	No	No	No	No	No	No	No	No	No	No	NO
2577756	105388416	Caucasian	Male	[60-70)	?	3	1	2	3	?	?	47	1	14	0	0	0	402	250.02	424	9	None	None	No	No	No	No	No	No	No	No	No	No	No	No	No	No	No	No	No	Steady	No	No	No	No	No	No	Yes	NO
2584908	1174005	AfricanAmerican	Male	[70-80)	?	6	25	7	12	?	Surgery-General	44	3	19	0	0	0	997	585	276	9	None	Norm	No	No	No	No	No	No	No	No	No	No	No	No	No	No	No	No	No	No	No	No	No	No	No	No	No	NO
2586528	1427400	Caucasian	Female	[80-90)	?	6	25	7	2	?	Family/GeneralPractice	48	0	10	0	0	0	250.32	707	250.82	6	None	None	No	No	No	No	No	No	No	No	No	No	No	No	No	No	No	No	No	No	No	No	No	No	No	No	No	>30
2587620	6656679	AfricanAmerican	Male	[40-50)	?	6	25	4	3	?	InternalMedicine	54	0	5	0	0	0	438	780	438	5	None	None	No	No	No	No	No	No	No	No	No	No	No	No	No	No	No	No	No	No	No	No	No	No	No	No	No	>30
2588250	2741004	Caucasian	Male	[40-50)	?	6	25	4	2	?	Cardiology	46	3	16	0	0	0	511	425	496	8	None	None	Steady	No	No	No	Steady	No	No	No	No	No	No	No	No	No	No	No	No	Down	No	No	No	No	No	Ch	Yes	NO
2594658	5281155	Caucasian	Female	[70-80)	?	6	25	7	5	?	Psychiatry	45	0	6	0	0	0	295	250.02	789	4	None	None	No	No	No	No	No	No	No	No	No	No	No	No	No	No	No	No	No	No	No	No	No	No	No	No	No	NO
2594700	3163068	Caucasian	Male	[70-80)	?	6	25	7	3	?	Family/GeneralPractice	61	0	8	0	0	0	427	401	250	3	None	None	Steady	No	No	No	No	No	No	No	No	No	No	No	No	No	No	No	No	No	No	No	No	No	No	No	Yes	NO
2595384	3151539	AfricanAmerican	Male	[20-30)	?	6	25	7	5	?	Gastroenterology	70	0	8	0	0	0	70	276	250.01	3	None	None	No	No	No	No	No	No	No	No	No	No	No	No	No	No	No	No	No	Steady	No	No	No	No	No	No	Yes	NO
2595612	89193870	Caucasian	Female	[40-50)	?	6	1	7	2	?	?	53	0	4	0	0	0	250.02	401	?	2	>300	>8	No	No	No	No	No	No	No	No	No	No	No	No	No	No	No	No	No	No	No	No	No	No	No	No	No	>30
2599620	2498787	AfricanAmerican	Male	[60-70)	?	6	25	1	3	?	Surgery-Neuro	31	1	11	0	0	0	722	250	V43	3	None	None	Steady	No	No	No	No	No	No	Steady	No	No	No	No	No	No	No	No	No	No	No	No	No	No	No	Ch	Yes	NO
2600796	1451637	Caucasian	Female	[20-30)	?	6	25	7	1	?	Family/GeneralPractice	66	0	6	0	0	0	493	250	?	2	None	None	Steady	No	No	No	No	No	No	No	No	No	No	No	No	No	No	No	No	No	No	No	No	No	No	No	Yes	>30
2601576	279009	Caucasian	Female	[60-70)	?	6	25	1	1	?	Orthopedics-Reconstructive	31	2	16	0	0	0	722	250.51	362	6	None	None	No	No	No	No	No	No	No	No	No	No	No	No	No	No	No	No	No	Down	No	No	No	No	No	Ch	Yes	>30
2602860	511965	Caucasian	Female	[60-70)	?	6	25	7	4	?	Surgery-General	57	1	17	0	0	0	560	403	250.4	8	None	None	No	No	No	No	No	No	No	No	No	No	No	No	No	No	No	No	No	Down	No	No	No	No	No	Ch	Yes	NO
2629110	2283327	AfricanAmerican	Female	[40-50)	?	6	25	1	6	?	Obsterics&Gynecology-GynecologicOnco	60	5	27	0	0	0	182	280	250.02	8	None	>8	No	No	No	No	No	No	No	Steady	No	No	No	No	No	No	No	No	No	Up	No	No	No	No	No	Ch	Yes	<30
2638410	6225435	Caucasian	Female	[30-40)	?	6	25	1	4	?	ObstetricsandGynecology	65	3	25	0	0	0	642	648	654	9	None	None	No	No	No	No	No	No	No	No	No	No	No	No	No	No	No	No	No	No	No	No	No	No	No	No	No	NO
2652750	100605564	Caucasian	Male	[20-30)	?	2	6	2	10	?	?	46	0	30	0	1	1	997	560	V42	8	None	None	No	No	No	No	No	No	No	No	No	No	No	No	No	No	No	No	No	No	No	No	No	No	No	No	No	>30
2655870	716805	Asian	Male	[60-70)	?	6	25	7	1	?	Cardiology	44	0	8	0	0	0	786	493	250	9	None	None	No	No	No	No	No	No	No	No	No	No	No	No	No	No	No	No	No	No	No	No	No	No	No	No	No	NO
2660244	80156115	Caucasian	Female	[70-80)	?	6	1	7	3	?	?	51	1	8	0	0	0	491	401	250	3	Norm	None	No	No	No	No	No	No	No	No	No	No	No	No	No	No	No	No	No	No	No	No	No	No	No	No	No	NO
2663004	780975	Caucasian	Female	[70-80)	?	6	25	1	4	?	InternalMedicine	46	5	12	0	0	0	410	414	401	7	None	None	No	No	No	No	No	No	No	Steady	No	No	No	No	No	No	No	No	No	No	No	No	No	No	No	No	Yes	>30
2664138	8432703	Caucasian	Female	[60-70)	?	6	25	1	4	?	InternalMedicine	45	0	9	0	0	0	491	250.02	244	5	None	>7	No	No	No	No	No	No	Steady	No	No	No	No	No	No	No	No	No	No	No	No	No	No	No	No	No	Yes	>30
2671290	3492477	AfricanAmerican	Male	[10-20)	?	6	25	1	10	?	Pediatrics	1	0	3	0	0	0	250.03	V15	V70	4	None	>8	No	No	No	No	No	No	No	No	No	No	No	No	No	No	No	No	No	Steady	No	No	No	No	No	No	Yes	NO
2674350	3845322	AfricanAmerican	Male	[60-70)	?	6	25	7	4	?	InternalMedicine	48	0	11	0	0	0	486	276	403	9	None	None	No	No	No	No	No	No	No	No	No	No	No	No	No	No	No	No	No	Steady	No	No	No	No	No	No	Yes	NO
2674482	2596824	AfricanAmerican	Male	[40-50)	?	6	25	7	2	?	InternalMedicine	52	0	12	0	0	0	786	424	250.02	7	None	None	No	No	No	No	Steady	No	No	No	No	No	No	No	No	No	No	No	No	No	No	No	No	No	No	No	Yes	>30
2677470	4943709	?	Female	[80-90)	?	6	25	1	3	?	ObstetricsandGynecology	33	4	19	0	0	0	625	618	618	9	None	None	No	No	No	No	No	No	No	No	No	No	No	No	No	No	No	No	No	Down	No	No	No	No	No	Ch	Yes	NO
2680044	564732	Caucasian	Female	[50-60)	?	6	25	1	3	?	Family/GeneralPractice	66	0	7	0	0	0	571	70	599	5	None	None	No	No	No	No	No	No	No	No	No	No	No	No	No	No	No	No	No	No	No	No	No	No	No	No	No	NO
2706618	1121121	Caucasian	Male	[50-60)	?	6	25	1	12	?	Surgery-Cardiovascular/Thoracic	51	3	27	0	0	0	997	428	411	9	None	None	No	No	No	No	No	No	Down	No	No	No	No	No	No	No	No	No	No	Down	No	No	No	No	No	Ch	Yes	>30
2724570	87806799	Caucasian	Male	[60-70)	?	3	1	2	4	?	?	49	1	33	0	0	0	738	428	737	9	None	None	No	No	No	No	No	No	No	Steady	No	No	No	No	No	No	No	No	No	Steady	No	No	No	No	No	Ch	Yes	>30
2730936	83363985	AfricanAmerican	Female	[50-60)	?	2	5	2	1	?	?	9	3	20	0	0	2	593	401	428	6	None	None	No	No	No	No	No	No	No	No	No	No	No	No	No	No	No	No	No	Steady	No	No	No	No	No	No	Yes	>30
2732148	52897581	AfricanAmerican	Female	[70-80)	?	3	1	2	2	?	?	19	5	16	0	0	0	618	250.03	625	8	None	None	No	No	No	No	No	No	No	No	No	No	No	No	No	No	No	No	No	Down	No	No	No	No	No	Ch	Yes	NO
2732424	6539481	Caucasian	Male	[60-70)	?	6	25	1	2	?	Nephrology	63	0	8	0	0	0	428	581	403	9	None	>8	No	No	No	No	No	No	No	No	No	No	No	No	No	No	No	No	No	No	No	No	No	No	No	No	No	>30
2735352	3053970	AfricanAmerican	Male	[70-80)	?	6	25	1	1	?	Cardiology	46	5	15	0	0	0	414	250.01	996	6	None	None	No	No	No	No	No	No	No	No	No	No	Steady	No	No	No	No	No	No	Steady	No	No	No	No	No	Ch	Yes	>30
2735898	95326821	AfricanAmerican	Female	[50-60)	?	2	1	4	2	?	?	24	0	14	0	0	0	410	428	250.01	5	None	None	No	No	No	No	No	No	No	No	No	No	No	No	No	No	No	No	No	No	No	No	No	No	No	No	No	NO
2735964	2359485	Caucasian	Female	[0-10)	?	6	25	7	3	?	Pediatrics-Endocrinology	34	0	4	0	0	0	250.03	?	?	1	None	>8	No	No	No	No	No	No	No	No	No	No	No	No	No	No	No	No	No	Steady	No	No	No	No	No	No	Yes	NO
2736744	42470721	Caucasian	Female	[70-80)	?	1	6	7	4	?	InternalMedicine	51	0	18	0	0	0	786	414	V45	7	None	None	No	No	No	No	No	No	No	No	No	No	No	No	No	No	No	No	No	Up	No	No	No	No	No	Ch	Yes	NO
2736798	93479463	Caucasian	Male	[70-80)	?	2	1	4	2	?	?	22	5	20	0	0	1	410	414	V45	8	None	None	No	No	No	No	No	No	Steady	No	No	No	No	No	No	No	No	No	No	Steady	No	No	No	No	No	Ch	Yes	NO
2738358	5014656	Caucasian	Male	[60-70)	?	6	25	7	3	?	Cardiology	36	3	13	0	0	0	414	411	414	6	None	None	No	No	No	No	No	No	No	No	No	No	No	No	No	No	No	No	No	Down	No	No	No	No	No	Ch	Yes	>30
2745456	634689	Caucasian	Male	[50-60)	?	6	25	7	8	?	Family/GeneralPractice	73	2	19	0	0	0	722	250.6	276	9	None	>8	No	No	No	No	No	No	No	No	No	No	No	No	No	No	No	No	No	Up	No	No	No	No	No	Ch	Yes	<30
2789766	2499588	Caucasian	Male	[60-70)	?	6	25	1	6	?	Cardiology	66	6	26	0	0	0	414	413	250	5	None	None	No	No	No	No	No	No	No	No	No	No	No	No	No	No	No	No	No	Down	No	No	No	No	No	Ch	Yes	NO
2790720	48573	AfricanAmerican	Female	[80-90)	?	6	25	1	8	?	InternalMedicine	35	2	9	0	0	0	682	444	681	9	None	None	No	No	No	No	No	No	No	No	No	No	No	No	No	No	No	No	No	No	No	No	No	No	No	No	No	<30
2791716	105589584	Hispanic	Female	[70-80)	?	6	1	1	6	?	?	57	0	7	0	0	0	276	276	250	5	>200	None	No	No	No	No	No	No	No	No	No	No	No	No	No	No	No	No	No	No	No	No	No	No	No	No	No	<30
2792280	3306681	Caucasian	Male	[50-60)	?	6	25	1	1	?	Cardiology	54	5	4	0	0	0	414	250.6	250.51	6	None	None	No	No	No	No	No	No	No	No	No	No	No	No	No	No	No	No	No	Steady	No	No	No	No	No	No	Yes	NO
2798190	1160226	AfricanAmerican	Female	[80-90)	?	6	25	7	6	?	Nephrology	47	6	14	0	0	0	250.42	38	404	9	None	>8	No	Steady	No	No	No	No	No	No	No	No	No	No	No	No	No	No	No	Up	No	No	No	No	No	Ch	Yes	>30
2799012	114304932	Caucasian	Female	[60-70)	?	2	1	2	1	?	?	34	0	10	0	0	0	250.6	401	V10	9	None	None	No	No	No	No	No	No	No	No	No	No	No	No	No	No	No	No	No	Up	No	No	No	No	No	Ch	Yes	NO
2802432	8320608	Other	Male	[70-80)	?	6	25	7	3	?	Surgery-General	33	0	8	0	0	0	807	250.02	810	6	None	None	Steady	No	No	No	No	No	No	Steady	No	No	No	No	No	No	No	No	No	No	No	No	No	No	No	Ch	Yes	>30
2806932	492012	Caucasian	Female	[50-60)	?	6	25	7	3	?	InternalMedicine	53	0	8	0	0	0	250.13	V10	244	3	None	>7	No	No	No	No	No	No	No	No	No	No	No	No	No	No	No	No	No	Down	No	No	No	No	No	Ch	Yes	>30
2808240	2160585	Caucasian	Male	[70-80)	?	6	25	7	6	?	Gastroenterology	38	5	8	0	0	0	456	578	280	9	None	None	No	No	No	No	No	No	No	No	No	No	No	No	No	No	No	No	No	No	No	No	No	No	No	No	No	NO
2811000	91305	Caucasian	Male	[50-60)	?	6	25	1	1	?	Cardiology	41	5	10	0	0	0	414	411	440	7	None	None	Steady	No	No	No	No	No	Steady	No	No	No	No	No	No	No	No	No	No	No	No	No	No	No	No	Ch	Yes	NO
2812446	924174	AfricanAmerican	Female	[50-60)	?	6	25	7	9	?	InternalMedicine	73	1	13	0	0	0	428	250.43	581	9	None	None	No	No	No	No	No	No	No	No	No	No	No	No	No	No	No	No	No	Steady	No	No	No	No	No	No	Yes	>30
2817642	107102214	Caucasian	Male	[10-20)	?	1	1	7	2	?	?	48	1	10	0	0	1	446	277	250	5	None	None	No	No	No	No	No	No	No	No	No	No	No	No	No	No	No	No	No	Steady	No	No	No	No	No	No	Yes	<30
2824680	499995	Caucasian	Male	[60-70)	?	6	25	7	3	?	Family/GeneralPractice	61	1	25	0	0	0	518	491	428	9	None	None	No	No	No	No	No	No	No	Steady	No	No	No	No	No	No	No	No	No	No	No	No	No	No	No	No	Yes	NO
2830938	284400	Caucasian	Male	[60-70)	?	6	25	7	8	?	InternalMedicine	36	4	19	0	0	0	250.7	707	785	7	None	>8	No	No	No	No	No	No	Up	No	No	No	No	No	No	No	No	No	No	Steady	No	No	No	No	No	Ch	Yes	>30
2837574	63956250	Caucasian	Male	[80-90)	?	1	1	7	1	?	?	58	0	8	0	0	1	428	424	401	5	None	None	No	No	No	No	No	No	Steady	No	No	No	No	No	No	No	No	No	No	No	No	No	No	No	No	No	Yes	<30
2842320	4030317	Caucasian	Male	[40-50)	?	6	25	7	4	?	Gastroenterology	50	0	12	0	0	0	572	571	250	4	None	None	No	No	No	No	No	No	Steady	No	No	No	No	No	No	No	No	No	No	No	No	No	No	No	No	No	Yes	>30
2843922	580788	Caucasian	Female	[70-80)	?	6	25	7	11	?	Cardiology	69	6	25	0	0	0	410	428	599	9	None	None	No	Down	No	No	No	No	No	No	No	No	No	No	No	No	No	No	No	Steady	No	No	No	No	No	Ch	Yes	>30
2852430	2341521	?	Female	[70-80)	?	6	25	1	5	?	Hematology/Oncology	67	0	12	0	0	0	276	157	588	8	None	None	No	No	No	No	No	No	No	No	No	No	No	Steady	No	No	No	No	No	No	No	No	No	No	No	No	Yes	>30
2855388	3094443	Caucasian	Male	[70-80)	?	6	25	1	6	?	InternalMedicine	52	1	16	0	0	0	575	997	250	8	None	None	No	No	No	No	No	No	No	Steady	No	No	No	No	No	No	No	No	No	No	No	No	No	No	No	No	Yes	>30
2862930	108387207	Caucasian	Male	[50-60)	?	6	1	1	6	?	InternalMedicine	64	1	11	0	0	0	250.41	707	403	6	None	None	No	No	No	No	No	No	No	No	No	No	No	No	No	No	No	No	No	No	No	No	No	No	No	No	No	<30
2865816	8450352	AfricanAmerican	Female	[40-50)	?	6	25	7	1	?	InternalMedicine	34	0	8	0	0	0	250.02	496	401	6	None	None	No	No	No	No	No	No	No	No	No	No	No	No	No	No	No	No	No	Steady	No	No	No	No	No	No	Yes	NO
2866344	6531597	AfricanAmerican	Female	[70-80)	?	6	25	7	5	?	Orthopedics-Reconstructive	47	2	20	0	0	0	820	285	428	9	None	None	No	No	No	No	No	No	No	No	No	No	No	No	No	No	No	No	No	Up	No	No	No	No	No	Ch	Yes	NO
2867850	567018	Caucasian	Female	[80-90)	?	6	25	7	8	?	InternalMedicine	58	1	14	0	0	0	599	276	250.6	9	None	>8	No	No	No	No	No	No	No	No	No	No	No	No	No	No	No	No	No	Down	No	No	No	No	No	Ch	Yes	<30
2868276	32409162	Caucasian	Female	[50-60)	?	2	1	2	1	?	?	33	5	17	0	0	0	414	250	244	9	None	None	No	No	No	No	No	No	No	Steady	No	No	No	No	No	No	No	No	No	Down	No	No	No	No	No	Ch	Yes	NO
2869680	794772	Caucasian	Male	[70-80)	?	6	25	7	5	?	Family/GeneralPractice	71	1	15	0	0	0	515	428	250	7	None	None	No	No	No	No	No	No	Steady	No	No	No	No	No	No	No	No	No	No	No	No	No	No	No	No	No	Yes	NO
2874540	7926723	AfricanAmerican	Female	[60-70)	?	1	1	7	1	?	?	48	1	14	2	1	0	780	781	401	7	None	None	No	No	No	No	No	No	No	No	No	No	No	No	No	No	No	No	No	Down	No	No	No	No	No	Ch	Yes	<30
2881794	87652710	Caucasian	Male	[70-80)	?	2	6	4	5	?	?	51	1	10	0	0	0	560	250.42	581	9	None	None	No	No	No	No	No	No	No	No	No	No	No	No	No	No	No	No	No	Up	No	No	No	No	No	Ch	Yes	<30
2896332	3782196	Caucasian	Female	[80-90)	?	6	1	1	14	?	Psychiatry	44	2	12	0	0	0	296	250	401	3	None	Norm	Steady	No	No	No	No	No	Up	No	No	No	No	No	No	No	No	No	No	No	No	No	No	No	No	Ch	Yes	NO
2913624	5073354	AfricanAmerican	Female	[10-20)	?	6	25	7	1	?	Pediatrics-Endocrinology	36	0	1	0	0	0	250.02	278	?	2	None	>8	No	No	No	No	No	No	No	Steady	No	No	No	No	No	No	No	No	No	No	No	No	No	No	No	No	Yes	NO
2922318	49453713	AfricanAmerican	Female	[60-70)	?	1	1	7	3	?	?	63	1	16	0	0	0	250.22	780	599	6	None	None	No	No	No	No	No	No	No	Up	No	No	No	No	No	No	No	No	No	Up	No	No	No	No	No	Ch	Yes	NO
2922522	109286217	Caucasian	Female	[70-80)	?	3	6	4	11	?	Cardiology	2	2	12	0	0	1	38	599	250.01	6	None	None	No	No	No	No	No	No	No	No	No	No	No	No	No	No	No	No	No	Steady	No	No	No	No	No	No	Yes	NO
2922720	369684	AfricanAmerican	Female	[60-70)	?	6	25	1	5	?	Cardiology	35	2	15	0	0	0	427	425	428	9	None	None	No	No	No	No	No	No	No	Steady	No	No	No	No	No	No	No	No	No	No	No	No	No	No	No	No	Yes	>30
2926554	86209290	Caucasian	Female	[70-80)	?	6	1	1	7	?	?	37	2	9	0	0	1	V57	157	250.02	3	Norm	None	No	No	No	No	No	No	No	No	No	No	No	No	No	No	No	No	No	Up	No	No	No	No	No	Ch	Yes	NO
2927544	1119429	AfricanAmerican	Female	[70-80)	?	6	25	7	5	?	InternalMedicine	57	5	13	0	0	0	414	411	427	8	None	None	Steady	No	No	No	No	No	No	No	No	No	No	No	No	No	No	No	No	Steady	No	No	No	No	No	Ch	Yes	NO
2928240	958194	Caucasian	Male	[80-90)	?	6	25	7	11	?	InternalMedicine	57	5	22	0	0	0	562	560	569	8	None	None	No	No	No	No	No	No	No	No	No	No	No	No	No	No	No	No	No	No	No	No	No	No	No	No	No	NO
2929944	1729764	Caucasian	Male	[50-60)	?	6	25	1	1	?	Cardiology	11	4	13	0	0	0	414	401	272	7	None	None	No	No	No	No	No	No	No	No	No	No	No	No	No	No	No	No	No	Steady	No	No	No	No	No	No	Yes	NO
2930886	1004859	Caucasian	Female	[60-70)	?	6	25	7	5	?	Family/GeneralPractice	77	1	17	0	0	0	428	511	997	9	None	None	No	No	No	No	No	No	No	No	No	No	No	No	No	No	No	No	No	Steady	No	No	No	No	No	No	Yes	>30
2935362	5592591	Other	Male	[20-30)	?	6	25	1	5	?	Gastroenterology	65	0	13	0	0	0	577	276	250	4	None	>8	Steady	No	No	No	No	No	No	No	No	No	No	No	No	No	No	No	No	Steady	No	No	No	No	No	Ch	Yes	NO
2938614	5776821	Caucasian	Male	[60-70)	?	6	25	7	6	?	Nephrology	50	0	6	0	0	0	780	585	250.43	9	None	>7	No	No	No	No	No	No	No	No	No	No	No	No	No	No	No	No	No	Up	No	No	No	No	No	Ch	Yes	NO
2939256	3762756	AfricanAmerican	Female	[60-70)	?	6	25	7	3	?	Nephrology	35	2	3	0	0	0	996	707	250.4	7	None	None	No	No	No	No	No	No	No	No	No	No	No	No	No	No	No	No	No	No	No	No	No	No	No	No	No	NO
2941296	3436695	Caucasian	Female	[30-40)	?	6	25	7	10	?	Family/GeneralPractice	68	1	21	0	0	0	682	599	250.02	6	None	None	No	No	No	No	No	No	No	Steady	No	No	No	No	No	No	No	No	No	Down	No	No	No	No	No	Ch	Yes	NO
2941434	105017130	Caucasian	Male	[50-60)	?	2	1	4	5	?	?	34	5	28	0	0	0	414	411	428	9	None	None	No	No	No	No	No	No	No	No	No	No	No	No	No	No	No	No	No	Steady	No	No	No	No	No	No	Yes	NO
2948334	3425292	AfricanAmerican	Female	[30-40)	?	6	25	1	2	?	InternalMedicine	36	0	2	0	0	0	250.8	?	?	1	None	None	No	No	No	No	No	No	No	No	No	No	No	No	No	No	No	No	No	No	No	No	No	No	No	No	No	NO
2949804	22827528	Caucasian	Male	[50-60)	?	2	1	4	3	?	?	37	4	13	0	0	0	414	411	428	8	None	None	No	No	No	No	No	No	No	No	No	No	No	No	No	No	No	No	No	Steady	No	No	No	No	No	No	Yes	NO
2951364	15849	Caucasian	Male	[80-90)	?	6	25	7	4	?	Family/GeneralPractice	46	0	6	0	0	0	491	276	414	8	None	None	No	No	No	No	No	No	No	No	No	No	No	No	No	No	No	No	No	No	No	No	No	No	No	No	No	NO
2952726	25434	Caucasian	Male	[80-90)	?	6	25	7	10	?	Cardiology	60	0	13	0	0	0	428	276	8	9	None	None	No	No	No	No	No	No	No	No	No	No	No	No	No	No	No	No	No	Steady	No	No	No	No	No	No	Yes	NO
2955354	277065	Caucasian	Male	[60-70)	?	6	25	7	1	?	InternalMedicine	36	0	4	0	0	0	780	250	401	4	None	None	Steady	No	No	No	No	No	No	No	No	No	No	No	No	No	No	No	No	No	No	No	No	No	No	No	Yes	>30
2957580	4845384	Caucasian	Female	[70-80)	?	6	25	7	2	?	Otolaryngology	55	0	17	0	0	0	995	250.6	918	9	None	>8	Steady	No	No	No	No	No	No	No	No	No	No	No	No	No	No	No	No	Steady	No	No	No	No	No	Ch	Yes	NO
2967810	1660293	Caucasian	Female	[60-70)	?	6	25	7	10	?	Family/GeneralPractice	68	0	19	0	0	0	572	571	584	7	None	>8	No	No	No	No	No	No	No	No	No	No	No	No	No	No	No	No	No	Steady	No	No	No	No	No	No	Yes	>30
2968386	8568180	Caucasian	Female	[0-10)	?	6	25	7	2	?	Pediatrics-Endocrinology	45	0	5	0	0	0	250.03	276	54	4	None	>8	No	No	No	No	No	No	No	No	No	No	No	No	No	No	No	No	No	Steady	No	No	No	No	No	No	Yes	NO
2970666	1159830	Other	Female	[50-60)	?	6	25	1	8	?	Surgery-Colon&Rectal	62	2	21	0	0	0	235	571	250	6	None	None	No	No	No	No	No	No	No	Steady	No	No	No	No	No	No	No	No	No	Steady	No	No	No	No	No	Ch	Yes	NO
2972052	1011627	Caucasian	Female	[70-80)	?	6	25	7	1	?	InternalMedicine	36	0	5	0	0	0	786	250.01	272	4	None	None	No	No	No	No	No	No	No	No	No	No	No	No	No	No	No	No	No	Steady	No	No	No	No	No	No	Yes	NO
3001770	15528213	AfricanAmerican	Female	[50-60)	?	3	1	2	6	?	?	69	2	25	0	0	0	196	V10	493	5	None	None	Steady	No	No	No	No	No	Steady	No	No	No	No	No	No	No	No	No	No	Up	No	No	No	No	No	Ch	Yes	NO
3005748	419832	Caucasian	Male	[50-60)	?	6	25	7	2	?	Family/GeneralPractice	71	0	11	0	0	0	250.8	401	414	6	None	>8	Steady	No	No	No	No	No	Up	No	No	No	No	No	No	No	No	No	No	Steady	No	No	No	No	No	Ch	Yes	>30
3006750	1217313	Caucasian	Female	[60-70)	?	6	25	7	1	?	Family/GeneralPractice	57	0	3	0	0	0	786	426	250	5	None	Norm	No	No	No	No	No	No	No	Steady	No	No	No	No	No	No	No	No	No	No	No	No	No	No	No	No	Yes	>30
3030000	795222	AfricanAmerican	Female	[50-60)	?	6	25	1	3	?	InternalMedicine	54	1	14	0	0	0	428	584	250.41	9	None	None	No	No	No	No	No	No	No	No	No	No	No	No	No	No	No	No	No	Down	No	No	No	No	No	Ch	Yes	NO
3039162	539910	Caucasian	Female	[10-20)	?	6	25	7	2	?	Pediatrics-Endocrinology	50	0	3	0	0	0	250.82	276	788	4	None	>8	No	No	No	No	No	No	No	No	No	No	No	No	No	No	No	No	No	Steady	No	No	No	No	No	No	Yes	NO
3043188	481788	Caucasian	Female	[70-80)	?	6	25	1	4	?	Orthopedics-Reconstructive	57	1	19	0	0	0	722	250.01	428	6	None	None	No	No	No	No	No	No	No	No	No	No	No	No	No	No	No	No	No	No	No	No	No	No	No	No	No	>30
3043686	4624767	Caucasian	Female	[50-60)	?	6	25	1	6	?	Cardiology	59	6	29	0	0	0	414	285	250	3	None	None	Up	No	No	No	No	No	No	No	No	No	No	No	No	No	No	No	No	Steady	No	No	No	No	No	Ch	Yes	>30
3043728	541134	Caucasian	Female	[70-80)	?	6	25	7	14	?	InternalMedicine	71	3	33	0	0	0	574	496	428	9	None	>7	No	No	No	No	No	No	No	No	No	No	No	No	No	No	No	No	No	Up	No	No	No	No	No	Ch	Yes	>30
3044688	4049325	Caucasian	Male	[70-80)	?	6	25	7	4	?	Cardiology	81	6	24	0	0	0	410	276	414	9	None	>8	No	No	No	No	No	No	Steady	No	No	No	No	No	No	No	No	No	No	No	No	No	No	No	No	No	Yes	NO
3045732	8317971	Caucasian	Male	[30-40)	?	6	25	1	1	?	Orthopedics-Reconstructive	10	3	17	0	0	0	721	496	250.01	5	None	None	No	No	No	No	No	No	Steady	No	No	No	Steady	No	No	No	No	No	No	Steady	No	No	No	No	No	Ch	Yes	NO
3048198	3454722	Other	Male	[10-20)	?	6	25	7	4	?	Family/GeneralPractice	67	0	11	0	0	0	250.13	462	?	2	None	>8	No	No	No	No	No	No	No	No	No	No	No	No	No	No	No	No	No	Down	No	No	No	No	No	Ch	Yes	NO
3048516	929223	Caucasian	Female	[80-90)	?	6	25	7	1	?	InternalMedicine	35	0	12	0	0	0	491	402	416	7	None	None	No	No	No	No	No	No	No	No	No	No	No	No	No	No	No	No	No	Steady	No	No	No	No	No	No	Yes	>30
3051324	42867	Caucasian	Male	[40-50)	?	2	6	4	12	?	?	76	6	31	0	0	0	410	428	426	9	None	None	No	No	No	No	No	No	No	No	No	No	No	No	No	No	No	No	No	Down	No	No	No	No	No	Ch	Yes	>30
3052140	3323655	Caucasian	Female	[30-40)	?	6	25	7	1	?	Orthopedics-Reconstructive	44	1	13	0	0	0	824	250.01	?	2	None	None	No	No	No	No	No	No	No	No	No	No	No	No	No	No	No	No	No	No	No	No	No	No	No	No	No	NO
3075540	1421838	Caucasian	Female	[70-80)	?	6	25	1	8	?	InternalMedicine	39	0	12	0	0	0	722	250.01	722	8	None	None	No	No	No	No	No	No	No	Steady	No	No	No	No	No	No	No	No	No	Steady	No	No	No	No	No	Ch	Yes	>30
3077586	430092	Caucasian	Male	[60-70)	?	6	25	7	2	?	InternalMedicine	48	0	15	0	0	0	491	276	250.92	3	None	None	No	No	No	No	No	No	Steady	No	No	No	No	No	No	No	No	No	No	Steady	No	No	No	No	No	Ch	Yes	>30
3083802	1802943	Caucasian	Male	[30-40)	?	6	25	7	1	?	InternalMedicine	44	0	7	0	0	0	787	250.6	276	7	None	None	No	No	No	No	No	No	No	No	No	No	Steady	No	No	No	No	No	No	Down	No	No	No	No	No	Ch	Yes	>30
3086520	95564241	Caucasian	Female	[60-70)	?	6	1	1	8	?	?	35	2	8	0	0	1	V57	153	250.02	4	Norm	None	No	No	No	No	No	No	No	No	No	No	No	No	No	No	No	No	No	Steady	No	No	No	No	No	No	Yes	NO
3092106	103892157	Caucasian	Male	[50-60)	?	6	1	7	7	?	?	66	3	19	0	0	0	556	560	250	4	>300	None	No	No	No	No	No	No	No	No	No	No	No	No	No	No	No	No	No	No	No	No	No	No	No	No	No	NO
3105624	6609888	Caucasian	Female	[70-80)	?	6	25	7	1	?	InternalMedicine	59	3	11	0	0	0	410	428	427	9	None	None	No	No	No	No	No	No	No	No	No	No	No	No	No	No	No	No	No	Steady	No	No	No	No	No	No	Yes	NO
3105702	493038	Caucasian	Female	[70-80)	?	6	25	7	5	?	Family/GeneralPractice	56	3	19	0	0	0	786	427	427	9	None	>8	No	No	No	No	No	No	No	No	No	No	No	No	No	No	No	No	No	Steady	No	No	No	No	No	No	Yes	>30
3108096	5832918	Caucasian	Female	[0-10)	?	6	25	7	1	?	Pediatrics-CriticalCare	54	0	8	0	0	0	250.13	276	?	2	None	>8	No	No	No	No	No	No	No	No	No	No	No	No	No	No	No	No	No	Steady	No	No	No	No	No	No	Yes	>30
3113952	23393484	Caucasian	Male	[70-80)	?	1	11	7	4	?	?	73	0	19	0	0	0	162	511	196	9	None	None	No	No	No	No	No	No	Steady	No	No	No	No	No	No	No	No	No	No	No	No	No	No	No	No	No	Yes	NO
3115770	82844478	Caucasian	Male	[70-80)	?	1	1	7	2	?	Family/GeneralPractice	48	0	8	0	0	0	414	411	496	7	None	None	No	No	No	No	No	No	No	No	No	No	No	No	No	No	No	No	No	Steady	No	No	No	No	No	No	Yes	>30
3118128	78246	Caucasian	Female	[60-70)	?	6	25	1	9	?	Orthopedics-Reconstructive	59	6	22	0	0	0	724	285	998	8	None	None	No	No	No	No	No	No	Steady	No	No	No	No	No	No	No	No	No	No	Steady	No	No	No	No	No	Ch	Yes	NO
3118806	995562	Caucasian	Female	[40-50)	?	6	25	1	3	?	Orthopedics-Reconstructive	31	4	16	0	0	0	724	272	401	5	None	None	No	No	No	No	No	No	No	No	No	No	No	No	No	No	No	No	No	No	No	No	No	No	No	No	No	NO
3119718	818874	Caucasian	Female	[50-60)	?	6	1	7	2	?	?	58	0	9	0	0	0	491	428	250	5	Norm	None	No	No	No	No	No	No	No	No	No	No	No	No	No	No	No	No	No	No	No	No	No	No	No	No	No	NO
3120912	108453753	Caucasian	Female	[50-60)	?	6	1	7	1	?	?	59	0	5	0	0	0	401	780	250	5	>200	None	No	No	No	No	No	No	No	No	No	No	No	No	No	No	No	No	No	Steady	No	No	No	No	No	No	Yes	>30
3148422	63285453	Caucasian	Female	[70-80)	?	6	3	7	8	?	?	56	1	16	0	0	0	724	733	996	5	Norm	None	No	No	No	No	No	No	No	No	No	No	No	No	No	No	No	No	No	No	No	No	No	No	No	No	No	<30
3148872	2486844	AfricanAmerican	Female	[30-40)	?	6	25	7	9	?	InternalMedicine	57	0	13	0	0	0	282	34	250	5	None	None	No	No	No	No	No	No	Up	No	No	No	No	No	No	No	No	No	No	No	No	No	No	No	No	Ch	Yes	>30
3152880	638910	Caucasian	Male	[20-30)	?	6	25	7	1	?	InternalMedicine	56	0	6	0	0	0	250.83	276	461	6	None	None	No	No	No	No	No	No	No	No	No	No	No	No	No	No	No	No	No	Up	No	No	No	No	No	Ch	Yes	NO
3156462	81353088	AfricanAmerican	Male	[20-30)	?	1	1	7	3	?	?	90	0	15	7	0	3	514	250.43	250.6	9	None	None	No	No	No	No	No	No	Steady	No	No	No	No	No	No	No	No	No	No	Up	No	No	No	No	No	Ch	Yes	<30
3170268	2579337	Caucasian	Female	[80-90)	?	6	25	1	1	?	InternalMedicine	66	1	14	0	0	0	427	428	486	7	None	None	No	No	No	No	No	No	No	No	No	No	No	No	No	No	No	No	No	Steady	No	No	No	No	No	No	Yes	>30
3171708	5120595	Caucasian	Female	[60-70)	?	6	25	7	8	?	InternalMedicine	72	1	26	0	0	1	574	276	535	9	None	None	No	No	No	No	No	No	No	No	No	No	No	No	No	No	No	No	No	Down	No	No	No	No	No	Ch	Yes	NO
3174918	5332491	Other	Female	[60-70)	?	6	25	7	5	?	InternalMedicine	58	1	11	0	0	1	428	511	584	7	None	None	No	No	No	No	No	No	No	No	No	No	No	No	No	No	No	No	No	Steady	No	No	No	No	No	No	Yes	NO
3175806	22856067	Other	Female	[50-60)	?	2	1	2	1	?	?	33	3	11	0	0	0	414	401	250	4	None	None	No	No	No	No	Steady	No	No	No	No	No	No	No	No	No	No	No	No	No	No	No	No	No	No	No	Yes	NO
3183870	60789438	AfricanAmerican	Male	[40-50)	?	2	1	2	7	?	?	58	1	13	0	0	0	996	250.02	276	4	None	None	No	No	No	No	No	No	Steady	No	No	No	No	No	No	No	No	No	No	Steady	No	No	No	No	No	Ch	Yes	NO
3184194	371538	Caucasian	Male	[80-90)	?	6	25	7	13	?	InternalMedicine	57	1	19	0	0	0	428	276	V45	7	None	None	No	No	No	No	No	No	No	Steady	No	No	No	No	No	No	No	No	No	No	No	No	No	No	No	No	Yes	NO
3185130	2579427	AfricanAmerican	Female	[70-80)	?	6	25	7	3	?	Family/GeneralPractice	46	0	13	0	0	0	427	250.03	787	8	None	None	Up	No	No	No	No	No	No	Steady	No	No	No	No	No	No	No	No	No	No	No	No	No	No	No	Ch	Yes	>30
3185160	1190160	AfricanAmerican	Female	[70-80)	?	6	25	7	6	?	Cardiology	40	0	10	0	0	0	428	427	V45	6	None	None	No	No	No	No	No	No	No	No	No	No	No	No	No	No	No	No	No	No	No	No	No	No	No	No	No	>30
3185682	1300581	Caucasian	Female	[80-90)	?	6	25	1	6	?	InternalMedicine	31	1	8	0	0	0	682	881	891	9	None	None	No	No	No	No	No	No	No	No	No	No	No	No	No	No	No	No	No	No	No	No	No	No	No	No	No	NO
3185730	669393	AfricanAmerican	Male	[40-50)	?	6	25	1	2	?	InternalMedicine	49	0	7	0	0	0	250.13	276	401	3	None	Norm	No	No	No	No	No	No	No	No	No	No	No	No	No	No	No	No	No	Steady	No	No	No	No	No	No	Yes	>30
3186846	8566578	Caucasian	Female	[50-60)	?	6	25	1	1	?	Surgery-Neuro	31	1	14	0	0	0	722	401	250	3	None	None	Steady	No	No	No	No	No	No	No	No	No	No	No	No	No	No	No	No	No	No	No	No	No	No	No	Yes	NO
3187926	476343	AfricanAmerican	Female	[60-70)	?	6	25	1	4	?	Surgery-General	54	2	12	0	0	0	V55	998	401	6	None	None	No	No	No	No	No	No	No	No	No	No	No	No	No	No	No	No	No	No	No	No	No	No	No	No	No	NO
3242274	69921	Caucasian	Male	[70-80)	?	6	25	7	5	?	Family/GeneralPractice	55	0	13	0	0	0	281	276	332	8	None	None	No	No	No	No	Steady	No	No	No	No	No	No	Steady	No	No	No	No	No	No	No	No	No	No	No	Ch	Yes	NO
3247932	12447	Caucasian	Female	[70-80)	?	6	25	7	7	?	Endocrinology	70	2	20	0	0	0	486	428	427	9	None	None	No	No	No	No	No	No	No	No	No	No	Steady	No	No	No	No	No	No	Steady	No	No	No	No	No	Ch	Yes	>30
3251226	3719655	Caucasian	Male	[70-80)	?	6	25	1	5	?	Hematology/Oncology	69	2	11	0	0	0	486	203	284	5	None	None	Steady	No	No	No	No	No	No	No	No	No	No	No	No	No	No	No	No	No	No	No	No	No	No	No	Yes	>30
3251232	3260223	Caucasian	Female	[50-60)	?	6	25	7	5	?	InternalMedicine	63	0	4	0	0	0	577	250.02	496	8	None	None	No	No	No	No	No	No	No	No	No	No	No	No	No	No	No	No	No	No	No	No	No	No	No	No	No	NO
3251994	969633	Caucasian	Male	[70-80)	?	6	25	1	1	?	Cardiology	34	5	16	0	0	0	414	V45	401	8	None	None	No	No	No	No	No	No	No	Steady	No	No	No	No	No	No	No	No	No	No	No	No	No	No	No	No	Yes	NO
3252690	1251378	AfricanAmerican	Female	[50-60)	?	6	25	7	5	?	Surgery-General	42	2	10	0	0	0	574	574	401	4	None	None	No	No	No	No	No	No	No	No	No	No	No	No	No	No	No	No	No	No	No	No	No	No	No	No	No	>30
3253836	8649234	Caucasian	Male	[60-70)	?	6	25	1	12	?	Surgery-Cardiovascular/Thoracic	93	4	31	0	0	0	410	428	599	9	None	>8	No	No	No	No	No	No	No	No	No	No	No	No	No	No	No	No	No	Steady	No	No	No	No	No	No	Yes	NO
3277446	87963039	Caucasian	Female	[70-80)	?	1	1	7	2	?	?	44	0	16	0	0	1	998	V45	414	8	None	None	Steady	No	No	No	No	No	No	No	No	No	No	No	No	No	No	No	No	No	No	No	No	No	No	No	Yes	NO
3291906	2906667	Caucasian	Female	[60-70)	?	6	25	7	13	?	Cardiology	78	6	24	0	0	0	428	250.41	599	9	None	>8	Steady	No	No	No	No	No	No	No	No	No	Steady	No	No	No	No	No	No	Steady	No	No	No	No	No	Ch	Yes	NO
3299892	1423485	Caucasian	Male	[50-60)	?	2	1	4	1	?	?	35	3	7	0	0	0	414	401	272	8	None	None	No	No	No	No	No	No	No	No	No	No	No	No	No	No	No	No	No	No	No	No	No	No	No	No	No	NO
3301014	2940129	Caucasian	Female	[70-80)	?	6	25	7	3	?	Nephrology	34	1	5	0	0	0	250.33	403	V45	5	None	None	No	No	No	No	No	No	No	No	No	No	No	No	No	No	No	No	No	No	No	No	No	No	No	No	No	>30
3302454	94582188	Other	Female	[70-80)	?	3	5	4	10	?	Family/GeneralPractice	31	4	16	0	0	1	722	428	496	8	None	None	No	No	No	No	No	No	No	No	No	No	No	No	No	No	No	No	No	Down	No	No	No	No	No	Ch	Yes	<30
3314976	76903839	AfricanAmerican	Female	[30-40)	?	1	1	7	4	?	?	77	4	29	0	0	0	410	426	458	9	None	None	No	No	No	No	No	No	No	No	No	No	No	No	No	No	No	No	No	Down	No	No	No	No	No	Ch	Yes	>30
3315732	997209	Other	Male	[80-90)	?	6	25	7	5	?	InternalMedicine	50	0	16	0	0	0	250.6	428	403	8	None	>8	No	No	No	No	No	No	No	No	No	No	No	No	No	No	No	No	No	Down	No	No	No	No	No	Ch	Yes	>30
3320148	5075091	AfricanAmerican	Female	[30-40)	?	6	25	1	8	?	ObstetricsandGynecology	76	2	30	0	0	0	642	648	648	9	None	None	Steady	No	No	No	No	No	No	No	No	No	No	No	No	No	No	No	No	Steady	No	No	No	No	No	Ch	Yes	NO
3325074	720936	Caucasian	Female	[70-80)	?	6	25	7	2	?	Cardiology	37	0	13	0	0	1	786	414	401	9	None	None	No	No	No	No	No	No	No	No	No	No	No	No	No	No	No	No	No	Steady	No	No	No	No	No	No	Yes	>30
3328212	554472	Caucasian	Male	[60-70)	?	6	25	1	2	?	Cardiology	3	0	13	0	0	0	786	250.6	250.7	9	None	None	No	No	No	No	No	No	No	No	No	No	No	No	No	No	No	No	No	Steady	No	No	No	No	No	No	Yes	>30
3328332	4582233	Caucasian	Male	[60-70)	?	6	25	7	3	?	InternalMedicine	45	0	8	0	0	0	434	780	250.6	9	None	>8	No	No	No	No	No	No	No	No	No	No	No	No	No	No	No	No	No	Steady	No	No	No	No	No	No	Yes	<30
3330822	567018	Caucasian	Female	[80-90)	?	6	25	5	2	?	Family/GeneralPractice	51	1	8	0	0	1	530	250.6	599	7	None	None	No	No	No	No	No	No	No	No	No	No	No	No	No	No	No	No	No	No	No	No	No	No	No	No	No	>30
3331848	442341	Caucasian	Male	[30-40)	?	6	25	4	12	?	InternalMedicine	103	4	61	0	0	0	466	428	250.03	9	None	>7	No	No	No	No	No	No	No	No	No	No	No	No	No	No	No	No	No	Up	No	No	No	No	No	Ch	Yes	NO
3334290	3629394	Caucasian	Male	[60-70)	?	6	25	7	12	?	Nephrology	67	1	24	0	0	0	250.7	440	427	9	None	None	No	No	No	No	No	No	No	No	No	No	No	No	No	No	No	No	No	Steady	No	No	No	No	No	No	Yes	NO
3335544	634689	Caucasian	Male	[50-60)	?	6	25	7	8	?	Family/GeneralPractice	61	1	20	0	0	1	530	250.13	250.6	9	None	None	No	No	No	No	No	No	No	No	No	No	No	No	No	No	No	No	No	Up	No	No	No	No	No	Ch	Yes	NO
3339828	6550191	Caucasian	Male	[70-80)	?	6	25	1	2	?	Surgery-Neuro	48	1	15	0	0	0	722	729	?	3	None	None	No	No	No	No	No	No	Steady	No	No	No	No	No	No	No	No	No	No	No	No	No	No	No	No	No	Yes	>30
3339876	2518758	AfricanAmerican	Female	[40-50)	?	6	25	1	2	?	Psychiatry	10	0	1	0	0	0	296	250.01	401	4	None	None	No	No	No	No	Steady	No	No	No	No	No	No	No	No	No	No	No	No	No	No	No	No	No	No	No	Yes	NO
3358950	71235666	Caucasian	Male	[60-70)	?	6	1	7	1	?	?	43	0	9	0	0	0	435	250	414	5	Norm	None	No	No	No	No	No	No	No	No	No	No	No	No	No	No	No	No	No	No	No	No	No	No	No	No	No	>30
3360276	5288760	Caucasian	Male	[70-80)	?	6	25	5	3	?	Surgery-General	43	0	14	0	0	0	730	440	414	7	None	None	No	No	No	No	No	No	No	No	No	No	No	No	No	No	No	No	No	No	No	No	No	No	No	No	No	>30
3373998	99333783	Caucasian	Female	[60-70)	?	1	1	7	6	?	Cardiology	60	1	25	0	0	1	427	403	250.01	6	None	None	No	No	No	No	No	No	No	No	No	No	No	No	No	No	No	No	No	Steady	No	No	No	No	No	No	Yes	<30
3388536	3596877	Caucasian	Male	[60-70)	?	6	25	7	3	?	Family/GeneralPractice	46	0	7	0	0	0	250.12	276	401	5	None	None	No	No	No	No	No	No	No	No	No	No	No	No	No	No	No	No	No	Down	No	No	No	No	No	Ch	Yes	>30
3393054	1552221	Caucasian	Female	[70-80)	?	6	25	4	7	?	Psychiatry	1	0	10	0	0	0	296	293	780	9	None	None	No	No	No	No	No	No	Steady	No	No	No	No	No	No	No	No	No	No	No	No	No	No	No	No	No	Yes	NO
3413016	1211985	Caucasian	Female	[90-100)	?	6	25	1	1	?	InternalMedicine	33	0	5	0	0	0	414	411	250.01	9	None	None	No	No	No	No	No	No	No	No	No	No	No	No	No	No	No	No	No	No	No	No	No	No	No	No	No	>30
3413064	581508	Caucasian	Female	[70-80)	?	6	25	1	5	?	Family/GeneralPractice	41	2	15	0	0	0	434	427	401	4	None	None	No	No	No	No	No	No	No	No	No	No	No	No	No	No	No	No	No	Down	No	No	No	No	No	Ch	Yes	<30
3413148	2283327	AfricanAmerican	Female	[40-50)	?	6	25	1	3	?	Obsterics&Gynecology-GynecologicOnco	34	0	10	0	0	1	998	250.02	182	4	None	None	No	No	No	No	No	No	No	No	No	No	No	No	No	No	No	No	No	No	No	No	No	No	No	No	No	NO
3413556	4798962	Caucasian	Male	[60-70)	?	6	25	7	7	?	Cardiology	78	5	27	0	0	0	414	413	250	7	None	None	No	No	No	No	No	No	No	No	No	No	No	No	No	No	No	No	No	No	No	No	No	No	No	No	No	NO
3413892	5161536	Caucasian	Male	[50-60)	?	6	25	7	2	?	Cardiology	37	5	14	0	0	0	414	411	403	9	None	None	No	No	No	No	No	No	Steady	No	No	No	No	No	No	No	No	No	No	No	No	No	No	No	No	No	Yes	NO
3414078	804132	Caucasian	Female	[80-90)	?	6	25	7	9	?	InternalMedicine	39	3	19	0	0	0	562	285	427	9	None	None	No	No	No	No	No	No	No	No	No	No	No	No	No	No	No	No	No	No	No	No	No	No	No	No	No	<30
3414192	1697409	AfricanAmerican	Male	[50-60)	?	6	25	1	1	?	Cardiology	46	5	7	0	0	0	414	401	250	5	None	None	No	No	No	No	No	No	Steady	No	No	No	No	No	No	No	No	No	No	No	No	No	No	No	No	No	Yes	>30
3414750	1306215	Caucasian	Female	[30-40)	?	6	25	7	1	?	InternalMedicine	62	0	8	0	0	0	250.13	245	?	2	None	None	No	No	No	No	No	No	No	No	No	No	No	No	No	No	No	No	No	Steady	No	No	No	No	No	No	Yes	NO
3417978	2525661	AfricanAmerican	Female	[80-90)	?	6	25	7	2	?	Pulmonology	63	1	15	0	0	0	590	578	41	9	None	None	No	No	No	No	No	No	No	Steady	No	No	No	No	No	No	No	No	No	Steady	No	No	No	No	No	Ch	Yes	NO
3418590	4338342	Caucasian	Female	[70-80)	?	6	25	1	4	?	Orthopedics-Reconstructive	56	2	17	0	0	0	715	999	285	7	None	Norm	No	No	No	No	No	No	No	Steady	No	No	Steady	No	No	No	No	No	No	No	No	No	No	No	No	Ch	Yes	NO
3419166	2923146	Caucasian	Male	[70-80)	?	6	25	1	3	?	Surgery-Cardiovascular/Thoracic	47	1	11	0	0	0	440	250	593	5	None	None	No	No	No	No	No	No	No	No	No	No	No	No	No	No	No	No	No	No	No	No	No	No	No	No	No	>30
3460704	491760	Caucasian	Male	[70-80)	?	6	25	1	2	?	Cardiology	13	1	9	0	0	0	V53	427	428	9	None	None	No	No	No	No	No	No	No	No	No	No	No	No	No	No	No	No	No	No	No	No	No	No	No	No	No	>30
3465762	362610	Caucasian	Female	[70-80)	?	6	25	1	4	?	Cardiology	41	5	18	0	0	0	428	427	426	8	None	None	No	No	No	No	No	No	No	No	No	No	Steady	No	No	No	No	No	No	Up	No	No	No	No	No	Ch	Yes	>30
3471966	2486277	Caucasian	Female	[60-70)	?	6	25	1	1	?	Cardiology	31	5	6	0	0	0	414	411	401	4	None	None	No	No	No	No	No	No	No	No	No	No	No	No	No	No	No	No	No	No	No	No	No	No	No	No	No	>30
3478770	113023935	Caucasian	Male	[50-60)	?	2	1	7	1	?	?	45	0	4	0	0	0	780	414	401	6	None	None	No	No	No	No	No	No	No	No	No	No	No	No	No	No	No	No	No	Steady	No	No	No	No	No	No	Yes	NO
3479946	3656088	Caucasian	Female	[60-70)	?	1	1	7	8	?	Family/GeneralPractice	77	4	40	0	0	0	414	491	276	9	None	None	Steady	No	No	No	No	No	No	No	No	No	No	No	No	No	No	No	No	No	No	No	No	No	No	No	Yes	>30
3482724	4382343	Caucasian	Male	[50-60)	?	6	25	1	1	?	Cardiology	34	6	11	0	0	0	414	250	278	6	None	None	No	No	No	No	No	No	No	Steady	No	No	No	No	No	No	No	No	No	No	No	No	No	No	No	No	Yes	NO
3483090	5877477	AfricanAmerican	Female	[50-60)	?	6	25	4	11	?	Cardiology	34	6	20	0	0	0	250.7	707	785	7	None	None	No	No	No	No	No	No	No	No	No	No	No	No	No	No	No	No	No	No	No	No	No	No	No	No	No	>30
3487032	980262	Caucasian	Male	[60-70)	?	6	25	1	4	?	Urology	11	2	16	0	0	0	593	401	414	5	None	None	Steady	No	No	No	No	No	No	No	No	No	No	No	No	No	No	No	No	No	No	No	No	No	No	No	Yes	NO
3489684	567279	Caucasian	Male	[60-70)	?	6	25	7	7	?	Family/GeneralPractice	56	1	15	0	0	0	820	413	997	8	None	None	No	No	No	No	No	No	No	No	No	No	No	No	No	No	No	No	No	Steady	No	No	No	No	No	No	Yes	NO
3507642	53461359	AfricanAmerican	Female	[70-80)	?	1	6	7	4	?	?	46	0	23	0	0	0	789	198	197	9	None	None	No	No	No	No	No	No	No	No	No	No	No	No	No	No	No	No	No	Steady	No	No	No	No	No	No	Yes	<30
3511230	4190778	Caucasian	Female	[20-30)	?	6	25	1	1	?	ObstetricsandGynecology	63	0	2	0	0	0	648	250.03	278	3	None	>8	No	No	No	No	No	No	No	No	No	No	No	No	No	No	No	No	No	Steady	No	No	No	No	No	No	Yes	>30
3530574	47881611	AfricanAmerican	Female	[50-60)	?	1	1	7	2	?	?	33	4	8	0	0	0	786	403	413	9	None	None	No	No	No	No	No	No	No	No	No	No	No	No	No	No	No	No	No	Steady	No	No	No	No	No	No	Yes	NO
3547464	4910139	AfricanAmerican	Female	[50-60)	?	6	25	1	13	?	InternalMedicine	70	3	15	0	0	0	780	250.41	250.7	9	None	None	No	No	No	No	No	No	No	No	No	No	No	No	No	No	No	No	No	Steady	No	No	No	No	No	No	Yes	NO
3557748	1582326	AfricanAmerican	Female	[10-20)	?	6	25	1	3	?	Family/GeneralPractice	48	1	10	0	0	0	566	250.12	278	3	None	None	No	No	No	No	Steady	No	No	No	No	No	Up	No	No	No	No	No	No	Steady	No	No	No	No	No	Ch	Yes	NO
3560988	1070181	Caucasian	Male	[60-70)	?	6	25	7	2	?	InternalMedicine	61	0	12	0	0	0	822	250.01	496	6	None	>8	No	No	No	No	No	No	No	No	No	No	Steady	No	No	No	No	No	No	Up	No	No	No	No	No	Ch	Yes	>30
3563736	3292920	Caucasian	Female	[20-30)	?	6	25	1	3	?	ObstetricsandGynecology	31	4	14	0	0	0	648	250.01	664	7	None	None	No	No	No	No	No	No	No	No	No	No	No	No	No	No	No	No	No	Steady	No	No	No	No	No	No	Yes	NO
3564084	6325848	Hispanic	Male	[20-30)	?	6	25	7	1	?	InternalMedicine	71	0	7	0	0	0	250.11	558	?	2	None	>8	No	No	No	No	No	No	No	No	No	No	No	No	No	No	No	No	No	Steady	No	No	No	No	No	No	Yes	>30
3565002	1383318	Caucasian	Male	[70-80)	?	6	25	7	2	?	Family/GeneralPractice	46	0	5	0	0	0	486	496	250.01	7	None	None	No	No	No	No	No	No	No	No	No	No	No	No	No	No	No	No	No	Down	No	No	No	No	No	Ch	Yes	NO
3590394	20295	Caucasian	Male	[70-80)	?	6	25	1	12	?	Surgery-General	80	6	26	0	0	0	250.7	785	682	9	None	>8	No	No	No	No	No	No	No	No	No	No	No	No	No	No	No	No	No	Steady	No	No	No	No	No	No	Yes	>30
3595830	90341199	Caucasian	Female	[70-80)	?	1	6	7	2	?	Family/GeneralPractice	41	0	5	0	0	0	780	787	250	8	None	Norm	Steady	No	No	No	No	No	No	No	No	No	No	No	No	No	No	No	No	Steady	No	No	No	No	No	Ch	Yes	>30
3598680	338976	Caucasian	Male	[60-70)	?	6	25	7	8	?	Surgery-Neuro	51	1	31	0	0	0	191	428	493	8	None	None	No	No	No	No	No	No	No	No	No	No	No	No	No	No	No	No	No	Steady	No	No	No	No	No	No	Yes	>30
3599982	2789793	Caucasian	Male	[50-60)	?	6	25	1	3	?	InternalMedicine	58	0	26	0	0	0	428	425	998	9	None	None	No	No	No	No	No	No	No	No	No	No	No	No	No	No	No	No	No	Down	No	No	No	No	No	Ch	Yes	>30
3600198	4937643	Caucasian	Male	[40-50)	?	6	25	1	4	?	Nephrology	43	2	18	0	0	0	557	403	564	5	None	None	No	No	No	No	No	No	No	No	No	No	No	No	No	No	No	No	No	No	No	No	No	No	No	No	No	>30
3607776	694908	AfricanAmerican	Male	[60-70)	?	6	25	7	8	?	Surgery-Neuro	47	1	9	0	0	0	432	342	250	4	None	None	No	No	No	No	No	No	No	No	No	No	No	No	No	No	No	No	No	Steady	No	No	No	No	No	No	Yes	NO
3616560	25831539	Caucasian	Male	[70-80)	?	6	1	1	4	?	?	66	2	14	0	0	0	574	401	250	3	Norm	None	No	No	No	No	No	No	No	No	No	No	No	No	No	No	No	No	No	No	No	No	No	No	No	No	No	NO
3616710	73884501	Caucasian	Male	[40-50)	?	1	1	7	12	?	Cardiology	60	0	21	0	0	0	491	427	401	8	None	Norm	No	No	No	No	No	No	No	No	No	No	No	No	No	No	No	No	No	Steady	No	No	No	No	No	No	Yes	NO
3625566	7906419	Caucasian	Male	[60-70)	?	6	25	1	1	?	Surgery-Neuro	47	1	13	0	0	0	722	250.01	201	3	None	None	No	No	No	No	No	No	No	No	No	No	No	No	No	No	No	No	No	Steady	No	No	No	No	No	No	Yes	NO
3628932	1660932	Asian	Female	[50-60)	?	6	25	7	6	?	InternalMedicine	46	0	10	0	0	0	577	250.01	272	6	None	>8	No	No	No	No	No	No	No	No	No	No	No	No	No	No	No	No	No	Steady	No	No	No	No	No	No	Yes	>30
3629472	34609950	Caucasian	Male	[60-70)	?	2	1	4	4	?	?	53	6	18	0	0	0	414	411	428	9	None	None	No	No	No	No	No	No	Steady	No	No	No	No	No	No	No	No	No	No	Steady	No	No	No	No	No	Ch	Yes	NO
3634938	81931626	Caucasian	Male	[40-50)	?	1	1	7	3	?	?	56	6	18	0	0	0	410	414	V45	9	None	None	Steady	No	No	No	No	No	Steady	No	No	No	No	No	No	No	No	No	No	Down	No	No	No	No	No	Ch	Yes	NO
3673536	1090098	AfricanAmerican	Male	[70-80)	?	6	25	1	3	?	Family/GeneralPractice	72	0	9	0	0	0	38	599	276	9	None	None	No	No	No	No	No	No	No	No	No	No	No	No	No	No	No	No	No	Steady	No	No	No	No	No	No	Yes	NO
3677814	5505885	AfricanAmerican	Female	[30-40)	?	6	25	7	5	?	InternalMedicine	43	2	5	0	0	0	435	573	356	9	None	Norm	No	No	No	No	No	No	No	No	No	No	No	No	No	No	No	No	No	No	No	No	No	No	No	No	No	>30
3684690	8420310	AfricanAmerican	Female	[70-80)	?	6	25	7	7	?	Cardiology	34	3	7	0	0	0	414	413	401	5	None	None	No	No	No	No	No	No	Steady	No	No	No	No	No	No	No	No	No	No	No	No	No	No	No	No	No	Yes	>30
3686592	68029074	Hispanic	Female	[40-50)	?	6	1	7	1	?	?	59	1	3	0	0	0	435	276	250	5	Norm	None	No	No	No	No	No	No	No	No	No	No	No	No	No	No	No	No	No	No	No	No	No	No	No	No	No	>30
3686640	654273	AfricanAmerican	Male	[60-70)	?	6	25	7	5	?	Pulmonology	46	0	11	0	0	0	428	425	401	6	None	None	No	No	No	No	No	No	No	No	No	No	No	No	No	No	No	No	No	Steady	No	No	No	No	No	No	Yes	>30
3692532	3201255	AfricanAmerican	Female	[10-20)	?	6	25	7	6	?	Pediatrics-CriticalCare	75	0	12	0	0	0	250.13	626	V15	3	None	>8	No	No	No	No	No	No	No	No	No	No	No	No	No	No	No	No	No	Down	No	No	No	No	No	Ch	Yes	>30
3693342	70110	Caucasian	Female	[70-80)	?	6	25	7	3	?	Family/GeneralPractice	77	0	15	0	0	0	428	599	413	9	None	None	No	No	No	No	No	No	No	No	No	No	No	No	No	No	No	No	No	Steady	No	No	No	No	No	No	Yes	>30
3699204	4029444	Caucasian	Male	[50-60)	?	6	25	7	3	?	Psychiatry	51	0	10	0	0	0	296	303	276	6	None	Norm	No	No	No	No	No	No	No	Steady	No	No	No	No	No	No	No	No	No	No	No	No	No	No	No	No	Yes	>30
3699894	8879148	Caucasian	Male	[50-60)	?	6	25	7	9	?	InternalMedicine	65	5	28	0	0	0	410	427	427	7	None	None	No	No	No	No	No	No	No	No	No	No	No	No	No	No	No	No	No	Steady	No	No	No	No	No	No	Yes	NO
3706656	39393621	Caucasian	Female	[20-30)	?	2	11	6	7	?	?	62	0	25	0	0	1	277	428	263	7	None	None	No	No	No	No	No	No	No	No	No	No	No	No	No	No	No	No	No	No	No	No	No	No	No	No	No	NO
3711330	5990040	Caucasian	Female	[80-90)	?	6	25	7	4	?	Orthopedics-Reconstructive	45	1	15	0	0	0	820	250	401	4	None	None	No	No	No	No	No	No	Down	No	No	No	No	No	No	No	No	No	No	Steady	No	No	No	No	No	Ch	Yes	<30
3712704	463932	Caucasian	Female	[40-50)	?	6	25	7	2	?	Endocrinology	58	1	13	0	0	0	733	250.53	250.43	9	None	>8	No	No	No	No	No	No	No	No	No	No	No	No	No	No	No	No	No	Down	No	No	No	No	No	Ch	Yes	>30
3712746	61873722	AfricanAmerican	Male	[50-60)	?	1	1	7	3	?	?	80	1	12	0	0	0	428	305	424	9	None	None	No	No	No	No	No	No	No	Steady	No	No	No	No	No	No	No	No	No	Steady	No	No	No	No	No	Ch	Yes	NO
3712782	303957	Caucasian	Female	[50-60)	?	6	25	7	3	?	Cardiology	42	4	21	0	0	0	410	458	V15	7	None	None	No	No	No	No	No	No	No	No	No	No	No	No	No	No	No	No	No	No	No	No	No	No	No	No	No	NO
3714534	4269735	Caucasian	Male	[80-90)	?	6	25	1	2	?	Surgery-General	31	1	17	0	0	0	250.7	440	414	4	None	None	No	No	No	No	No	No	No	No	No	No	No	No	No	No	No	No	No	Steady	No	No	No	No	No	No	Yes	NO
3725712	516384	Caucasian	Female	[50-60)	?	6	25	7	3	?	Nephrology	85	0	11	0	0	0	276	584	403	9	None	Norm	No	No	No	No	No	No	No	Steady	No	No	No	No	No	No	No	No	No	Down	No	No	No	No	No	Ch	Yes	>30
3753906	550674	AfricanAmerican	Female	[30-40)	?	6	25	1	8	?	Nephrology	90	1	15	0	0	0	403	710	250.6	9	None	Norm	No	No	No	No	No	No	Steady	No	No	No	No	No	No	No	No	No	No	Steady	No	No	No	No	No	Ch	Yes	NO
3759678	54746082	Caucasian	Male	[70-80)	?	3	1	2	2	?	?	46	5	22	0	0	2	162	427	496	9	None	None	Steady	No	No	No	No	No	No	No	No	No	No	No	No	No	No	No	No	Steady	No	No	No	No	No	Ch	Yes	NO
3769290	1495962	Caucasian	Male	[40-50)	?	6	25	1	2	?	Family/GeneralPractice	45	1	13	0	0	0	427	250.02	401	4	None	>8	Steady	No	No	No	No	No	No	No	No	No	No	No	No	No	No	No	No	Steady	No	No	No	No	No	Ch	Yes	NO
3773286	5985369	Caucasian	Male	[70-80)	?	6	25	4	10	?	Orthopedics-Reconstructive	63	3	24	0	0	0	996	415	292	9	None	None	No	No	No	No	No	No	No	No	No	No	No	No	No	No	No	No	No	No	No	No	No	No	No	No	No	NO
3775698	29173437	?	Female	[80-90)	?	3	1	4	2	?	?	36	0	7	0	0	0	414	427	250.02	9	None	None	No	No	No	No	No	No	No	No	No	No	No	No	No	No	No	No	No	Up	No	No	No	No	No	Ch	Yes	NO
3777042	305793	Caucasian	Female	[60-70)	?	6	25	1	1	?	InternalMedicine	44	0	9	0	0	0	401	491	250	6	None	None	No	No	No	No	No	No	Steady	No	No	No	No	No	No	No	No	No	No	No	No	No	No	No	No	No	Yes	>30
3780702	1598274	Caucasian	Female	[40-50)	?	6	25	1	1	?	Cardiology	16	0	4	0	0	0	786	V42	401	8	None	None	No	No	No	No	No	No	No	No	No	No	No	No	No	No	No	No	No	No	No	No	No	No	No	No	No	NO
3781500	28088019	AfricanAmerican	Female	[40-50)	?	1	1	7	2	?	?	36	1	9	0	0	5	198	284	196	7	None	None	No	No	No	No	No	No	No	No	No	No	No	No	No	No	No	No	No	Steady	No	No	No	No	No	No	Yes	NO
3782454	78047901	Caucasian	Male	[50-60)	?	2	1	4	8	?	?	76	6	46	0	0	0	414	411	491	9	None	None	No	No	No	No	No	No	Steady	No	No	No	No	No	No	No	No	No	No	Up	No	No	No	No	No	Ch	Yes	NO
3783138	3667590	Caucasian	Female	[80-90)	?	6	25	7	5	?	Orthopedics-Reconstructive	50	2	16	0	0	0	820	285	250.01	8	None	Norm	No	No	No	No	No	No	No	No	No	No	No	No	No	No	No	No	No	No	No	No	No	No	No	No	No	NO
3783156	1162701	Caucasian	Male	[40-50)	?	6	25	7	3	?	Surgery-General	47	0	12	0	0	0	562	569	401	4	None	None	Steady	No	No	No	No	No	No	No	No	No	No	No	No	No	No	No	No	No	No	No	No	No	No	No	Yes	>30
3783912	100533195	Asian	Male	[70-80)	?	6	1	7	8	?	?	60	2	18	0	0	0	491	518	250.03	5	>300	None	No	No	No	No	No	No	No	No	No	No	No	No	No	No	No	No	No	No	No	No	No	No	No	No	No	>30
3786414	502200	AfricanAmerican	Female	[40-50)	?	6	25	1	5	?	Surgery-Cardiovascular/Thoracic	64	2	26	0	0	0	414	411	401	6	None	None	No	No	No	No	No	No	No	No	No	No	No	No	No	No	No	No	No	Steady	No	No	No	No	No	No	Yes	NO
3787566	693747	Caucasian	Male	[70-80)	?	6	25	1	1	?	Orthopedics-Reconstructive	10	1	11	0	0	0	722	414	272	7	None	None	No	No	No	No	No	No	No	No	No	No	No	No	No	No	No	No	No	No	No	No	No	No	No	No	No	>30
3828228	2798721	AfricanAmerican	Female	[40-50)	?	6	25	1	3	?	Psychiatry-Child/Adolescent	52	0	7	0	0	0	296	250.02	401	3	None	>8	Up	No	No	No	Down	No	No	No	No	No	No	No	No	No	No	No	No	Down	No	No	No	No	No	Ch	Yes	NO
3830268	1748268	Caucasian	Female	[70-80)	?	6	25	7	1	?	Family/GeneralPractice	38	0	12	0	0	0	435	401	496	5	None	None	No	No	No	No	No	No	Steady	No	No	No	No	No	No	No	No	No	No	No	No	No	No	No	No	No	Yes	<30
3830322	24696	Caucasian	Male	[60-70)	?	6	25	1	6	?	InternalMedicine	68	1	20	0	0	0	428	496	416	9	None	Norm	No	No	No	No	No	No	No	Steady	No	No	No	No	No	No	No	No	No	No	No	No	No	No	No	No	Yes	NO
3833994	486162	Caucasian	Female	[80-90)	?	6	25	1	5	?	InternalMedicine	58	1	16	0	0	0	428	414	782	9	None	None	No	No	No	No	No	No	No	No	No	No	No	No	No	No	No	No	No	Down	No	No	No	No	No	Ch	Yes	>30
3844308	412038	AfricanAmerican	Female	[60-70)	?	6	25	1	2	?	InternalMedicine	15	0	10	0	0	0	428	414	715	4	None	None	No	No	No	No	No	No	No	No	No	No	Steady	No	No	No	No	No	No	Steady	No	No	No	No	No	Ch	Yes	>30
3851616	5840127	Caucasian	Female	[80-90)	?	6	25	1	3	?	Surgery-General	39	3	12	0	0	0	276	403	996	5	None	None	No	No	No	No	No	No	No	No	No	No	No	No	No	No	No	No	No	Down	No	No	No	No	No	Ch	Yes	>30
3861774	4856382	Caucasian	Male	[50-60)	?	6	25	7	1	?	Family/GeneralPractice	51	0	9	0	0	0	428	250.02	401	5	None	>8	No	No	No	No	No	No	No	No	No	No	No	No	No	No	No	No	No	Steady	No	No	No	No	No	No	Yes	>30
3861894	8946090	AfricanAmerican	Male	[80-90)	?	6	25	7	3	?	InternalMedicine	47	0	2	0	0	0	434	729	784	5	None	>8	No	No	No	No	No	No	Steady	No	No	No	No	No	No	No	No	No	No	No	No	No	No	No	No	No	Yes	<30
3863238	109797327	AfricanAmerican	Female	[10-20)	?	1	1	7	1	?	?	56	0	13	0	0	0	250.13	759	473	4	None	None	No	No	No	No	No	No	No	No	No	No	No	No	No	No	No	No	No	Up	No	No	No	No	No	Ch	Yes	NO
3863700	2524077	Caucasian	Female	[60-70)	?	3	3	1	3	?	Orthopedics-Reconstructive	57	1	24	0	0	0	715	250	401	5	None	>8	Steady	No	No	No	No	No	No	Steady	No	No	No	No	No	No	No	No	No	Steady	No	No	No	No	No	Ch	Yes	NO
3880440	602604	AfricanAmerican	Female	[80-90)	?	6	25	7	3	?	InternalMedicine	48	1	11	0	0	0	455	250.01	455	9	None	None	No	No	No	No	No	No	No	No	No	No	No	No	No	No	No	No	No	No	No	No	No	No	No	No	No	>30
3894402	8147232	Caucasian	Male	[50-60)	?	6	25	1	1	?	Cardiology	34	6	12	0	0	0	414	401	250	3	None	None	No	No	No	No	No	No	No	No	No	No	No	No	No	No	No	No	No	Steady	No	No	No	No	No	No	Yes	>30
3894828	96165	AfricanAmerican	Female	[40-50)	?	6	25	7	11	?	Nephrology	78	1	19	0	0	0	38	403	250.01	7	None	None	No	No	No	No	No	No	No	No	No	No	No	No	No	No	No	No	No	No	No	No	No	No	No	No	No	>30
3896568	48573	AfricanAmerican	Female	[80-90)	?	6	25	1	4	?	InternalMedicine	34	0	7	0	0	1	440	682	250	7	None	None	No	No	No	No	No	No	No	No	No	No	No	No	No	No	No	No	No	No	No	No	No	No	No	No	No	>30
3902532	4893183	AfricanAmerican	Female	[20-30)	?	6	25	7	2	?	InternalMedicine	63	0	5	0	0	0	250.13	?	?	1	None	>8	No	No	No	No	No	No	No	No	No	No	No	No	No	No	No	No	No	Down	No	No	No	No	No	Ch	Yes	>30
3914808	3678201	AfricanAmerican	Male	[50-60)	?	6	25	1	3	?	InternalMedicine	70	1	14	0	0	0	250.02	112	428	7	None	>8	No	No	No	No	No	No	Steady	No	No	No	No	No	No	No	No	No	No	Down	No	No	No	No	No	Ch	Yes	>30
3916122	75338109	Caucasian	Male	[60-70)	?	6	1	1	2	?	Pulmonology	46	0	5	0	0	0	562	250	401	6	None	None	No	No	No	No	No	No	No	No	No	No	No	No	No	No	No	No	No	No	No	No	No	No	No	No	No	>30
3917364	3280554	Caucasian	Male	[50-60)	?	6	25	1	3	?	Cardiology	41	0	9	0	0	0	427	425	427	5	None	None	No	No	No	No	No	No	No	No	No	No	No	No	No	No	No	No	No	Steady	No	No	No	No	No	No	Yes	>30
3921864	15051789	Caucasian	Male	[60-70)	?	2	1	2	7	?	?	32	2	28	0	0	0	711	41	714	9	None	None	No	No	No	No	No	No	No	No	No	No	No	No	No	No	No	No	No	No	No	No	No	No	No	No	No	NO
3923562	68310432	Caucasian	Female	[80-90)	?	1	1	7	6	?	Cardiology	53	0	15	0	0	0	560	276	564	8	None	Norm	No	No	No	No	No	No	Steady	No	No	No	No	No	No	No	No	No	No	Steady	No	No	No	No	No	Ch	Yes	<30
3930396	55426896	Caucasian	Male	[70-80)	?	3	1	2	7	?	?	37	1	28	0	0	1	577	401	250	4	None	None	No	No	No	No	No	No	No	No	No	No	No	No	No	No	No	No	No	Steady	No	No	No	No	No	No	Yes	NO
3936438	732303	Caucasian	Female	[70-80)	?	6	25	1	7	?	Orthopedics-Reconstructive	12	3	28	0	0	0	722	292	250	7	None	None	No	No	No	No	No	No	No	No	No	No	Steady	No	No	No	No	No	No	Steady	No	No	No	No	No	Ch	Yes	NO
3936462	3306321	Caucasian	Male	[70-80)	?	6	25	1	6	?	Surgery-Cardiovascular/Thoracic	72	3	23	0	0	0	414	401	250	4	None	None	No	No	No	No	No	No	Steady	No	No	No	No	No	No	No	No	No	No	No	No	No	No	No	No	No	Yes	>30
3936522	78770403	Caucasian	Male	[60-70)	?	1	1	7	2	?	Family/GeneralPractice	55	0	12	0	0	0	250.8	427	E932	8	None	None	Steady	No	No	No	No	No	No	Steady	No	No	No	No	No	No	No	No	No	No	No	No	No	No	No	Ch	Yes	<30
3937374	6414021	AfricanAmerican	Male	[60-70)	?	6	25	7	7	?	Family/GeneralPractice	71	0	15	0	0	0	428	425	401	6	None	None	No	No	No	No	No	No	No	Steady	No	No	No	No	No	No	No	No	No	No	No	No	No	No	No	No	Yes	>30
3973368	55890810	?	Male	[60-70)	?	3	1	2	3	?	?	60	1	31	0	0	0	185	998	401	5	None	None	No	No	No	No	No	No	No	No	No	No	No	No	No	No	No	No	No	Down	No	No	No	No	No	Ch	Yes	NO
3974694	40158	Caucasian	Female	[10-20)	?	6	25	7	1	?	Pediatrics-CriticalCare	41	0	8	0	0	0	250.13	276	?	2	None	>8	No	No	No	No	No	No	No	No	No	No	No	No	No	No	No	No	No	Steady	No	No	No	No	No	No	Yes	>30
3977208	34568172	Caucasian	Male	[80-90)	?	6	3	1	3	?	?	56	2	26	0	0	0	440	496	250	5	>200	None	No	No	No	No	No	No	No	No	No	No	No	No	No	No	No	No	No	No	No	No	No	No	No	No	No	<30
3982836	8778510	Caucasian	Male	[60-70)	?	6	25	7	3	?	Cardiology	34	6	13	0	0	0	414	250.01	411	5	None	None	No	No	No	No	No	No	No	No	No	No	No	No	No	No	No	No	No	Down	No	No	No	No	No	Ch	Yes	>30
3983004	45144	Caucasian	Male	[10-20)	?	6	25	1	13	?	Pediatrics-Pulmonology	56	0	14	0	0	0	482	277	250.03	4	None	>7	No	No	No	No	No	No	No	No	No	No	No	No	No	No	No	No	No	Steady	No	No	No	No	No	No	Yes	>30
3986274	352377	Caucasian	Female	[50-60)	?	6	25	1	4	?	InternalMedicine	55	0	18	0	0	0	250.6	707	357	9	None	>8	No	No	No	No	No	No	No	No	No	No	No	No	No	No	No	No	No	Steady	No	No	No	No	No	No	Yes	<30
3988380	3186981	Caucasian	Female	[70-80)	?	6	25	7	2	?	Family/GeneralPractice	30	0	7	0	0	0	434	435	780	9	None	None	No	No	No	No	No	No	No	No	No	No	No	No	No	No	No	No	No	Down	No	No	No	No	No	Ch	Yes	NO
3996996	22757895	AfricanAmerican	Male	[70-80)	?	2	1	4	3	?	?	52	2	14	0	0	0	410	496	780	9	None	None	No	No	No	No	No	No	No	No	No	No	No	No	No	No	No	No	No	Steady	No	No	No	No	No	No	Yes	NO
4027362	55479555	Caucasian	Female	[80-90)	?	1	11	7	3	?	Cardiology	78	1	10	0	0	0	434	427	348	6	None	None	No	No	No	No	No	No	No	No	No	No	No	No	No	No	No	No	No	Steady	No	No	No	No	No	No	Yes	NO
4039038	470754	Caucasian	Male	[50-60)	?	6	25	1	6	?	Surgery-General	63	1	18	0	0	0	575	998	780	9	None	None	No	No	No	No	No	No	Steady	No	No	No	No	No	No	No	No	No	No	Down	No	No	No	No	No	Ch	Yes	NO
4057452	1101294	Caucasian	Male	[60-70)	?	6	25	7	7	?	InternalMedicine	70	2	9	0	0	0	780	426	496	7	None	None	No	No	No	No	No	No	No	No	No	No	No	No	No	No	No	No	No	No	No	No	No	No	No	No	No	>30
4063908	3467412	Caucasian	Female	[70-80)	?	6	25	7	5	?	Family/GeneralPractice	35	3	6	0	0	0	410	250.6	250.41	9	None	None	No	No	No	No	No	No	No	No	No	No	No	No	No	No	No	No	No	Steady	No	No	No	No	No	No	Yes	>30
4064748	9025047	AfricanAmerican	Female	[70-80)	?	6	25	1	5	?	Cardiology	47	5	10	0	0	0	410	401	250	5	None	None	No	No	No	No	No	No	Up	No	No	No	No	No	No	No	No	No	No	Steady	No	No	No	No	No	Ch	Yes	NO
4065138	9029196	Caucasian	Male	[10-20)	?	6	25	7	3	?	Pediatrics-Endocrinology	50	0	5	0	0	0	250.03	?	?	1	None	>8	Steady	No	No	No	No	No	No	No	No	No	No	No	No	No	No	No	No	Steady	No	No	No	No	No	Ch	Yes	NO
4066842	70269183	Hispanic	Female	[60-70)	?	6	1	7	6	?	?	48	1	18	0	0	1	434	428	250.6	5	>300	None	No	No	No	No	No	No	No	No	No	No	No	No	No	No	No	No	No	Steady	No	No	No	No	No	No	Yes	>30
4075428	5047470	Caucasian	Male	[70-80)	?	6	25	1	5	?	Surgery-Cardiovascular/Thoracic	47	1	17	0	0	0	202	512	401	7	None	None	No	No	No	No	No	No	Steady	No	No	No	No	No	No	No	No	No	No	No	No	No	No	No	No	No	Yes	NO
4080900	686988	Caucasian	Female	[70-80)	?	6	25	7	9	?	InternalMedicine	46	6	23	0	0	0	786	428	531	9	None	None	No	No	No	No	No	No	No	No	No	No	No	No	No	No	No	No	No	No	No	No	No	No	No	No	No	>30
4084140	28766817	Caucasian	Male	[50-60)	?	2	1	4	4	?	?	69	6	19	0	0	0	410	250.03	414	8	None	None	No	No	No	No	No	No	No	No	No	No	No	No	No	No	No	No	No	Down	No	No	No	No	No	Ch	Yes	NO
4084524	76959585	AfricanAmerican	Female	[70-80)	?	6	1	7	10	?	?	72	1	19	0	0	0	250.02	276	294	5	>300	>8	No	No	No	No	No	No	Up	No	No	No	No	No	No	No	No	No	No	Up	No	No	No	No	No	Ch	Yes	>30
4084572	4571388	AfricanAmerican	Female	[30-40)	?	6	25	7	2	?	InternalMedicine	36	0	10	0	0	0	493	250.02	401	3	None	None	No	No	No	No	No	No	Steady	No	No	No	No	No	No	No	No	No	No	Down	No	No	No	No	No	Ch	Yes	NO
4086876	2892654	Caucasian	Male	[10-20)	?	6	25	7	1	?	InternalMedicine	48	0	6	0	0	2	250.13	276	250.23	7	None	None	No	No	No	No	No	No	No	No	No	No	No	No	No	No	No	No	No	Steady	No	No	No	No	No	No	Yes	>30
4088250	1422432	AfricanAmerican	Male	[50-60)	?	6	25	7	3	?	Endocrinology	46	5	15	0	0	0	250.83	996	428	9	None	>8	No	No	No	No	No	No	No	No	No	No	No	No	No	No	No	No	No	Down	No	No	No	No	No	Ch	Yes	NO
4089042	8039988	Caucasian	Female	[60-70)	?	6	25	4	9	?	Cardiology	70	6	33	0	0	0	410	428	285	7	None	None	No	No	No	No	No	No	Steady	No	No	No	No	No	No	No	No	No	No	Steady	No	No	No	No	No	Ch	Yes	NO
4092882	111555	Caucasian	Male	[60-70)	?	6	25	7	3	?	Cardiology	61	3	19	0	0	0	280	428	496	9	None	None	No	No	No	No	No	No	No	No	No	No	No	No	No	No	No	No	No	Steady	No	No	No	No	No	No	Yes	NO
4099092	5193639	Caucasian	Female	[50-60)	?	2	1	4	10	?	?	71	6	41	0	0	0	414	411	997	9	None	None	No	No	No	No	Up	No	No	No	No	No	No	No	No	No	No	No	No	Up	No	No	No	No	No	Ch	Yes	NO
4107000	1502829	AfricanAmerican	Female	[70-80)	?	6	25	7	3	?	Cardiology	66	4	16	0	0	0	410	414	250	3	None	>8	No	No	No	No	Steady	No	No	No	No	No	No	No	No	No	No	No	No	Steady	No	No	No	No	No	Ch	Yes	NO
4113636	522342	AfricanAmerican	Female	[50-60)	?	6	25	7	2	?	InternalMedicine	34	0	10	0	0	0	428	250.01	278	7	None	None	No	No	No	No	No	No	No	No	No	No	No	No	No	No	No	No	No	Steady	No	No	No	No	No	No	Yes	>30
4116180	1957212	Caucasian	Male	[70-80)	?	3	1	20	8	?	?	24	4	31	0	0	0	189	401	250	9	None	None	No	No	No	No	No	No	No	Steady	No	No	No	No	No	No	No	No	No	Steady	No	No	No	No	No	Ch	Yes	>30
4129332	442782	Caucasian	Female	[50-60)	?	6	25	1	6	?	Nephrology	63	3	15	0	0	0	996	599	788	9	None	>7	No	No	No	No	No	No	No	No	No	No	No	No	No	No	No	No	No	Steady	No	No	No	No	No	No	Yes	>30
4134588	6288831	AfricanAmerican	Male	[40-50)	?	6	25	7	2	?	InternalMedicine	48	0	2	0	0	0	250.02	276	?	2	None	None	No	No	No	No	No	No	No	No	No	No	No	No	No	No	No	No	No	Down	No	No	No	No	No	Ch	Yes	NO
4136232	1606311	AfricanAmerican	Female	[50-60)	?	6	25	7	4	?	Endocrinology	44	1	8	0	0	0	562	280	250	6	None	>8	No	No	No	No	No	No	No	No	No	No	No	No	No	No	No	No	No	No	No	No	No	No	No	No	No	NO
4139334	1791090	Caucasian	Female	[10-20)	?	6	25	1	2	?	Pediatrics	23	0	5	0	0	0	682	682	250.03	4	None	>8	No	No	No	No	No	No	No	No	No	No	No	No	No	No	No	No	No	Steady	No	No	No	No	No	No	Yes	>30
4140282	7443135	Caucasian	Female	[0-10)	?	6	25	7	2	?	Pediatrics	11	0	11	0	0	0	493	250.03	714	5	None	None	No	No	No	No	No	No	No	No	No	No	No	No	No	No	No	No	No	Steady	No	No	No	No	No	No	Yes	NO
4150626	89177013	Caucasian	Male	[80-90)	?	1	1	7	4	?	InternalMedicine	50	0	8	0	0	0	428	427	459	8	None	None	No	No	No	No	No	No	No	No	No	No	No	No	No	No	No	No	No	No	No	No	No	No	No	No	No	>30
4166928	90460242	Caucasian	Female	[50-60)	?	1	2	7	3	?	?	63	1	18	0	0	2	414	599	403	6	None	None	No	No	No	No	No	No	No	No	No	No	No	No	No	No	No	No	No	Steady	No	No	No	No	No	No	Yes	<30
4169322	100510452	Caucasian	Male	[50-60)	?	2	1	2	5	?	?	64	2	33	0	0	0	553	496	427	9	None	None	No	No	No	No	No	No	No	No	No	No	No	No	No	No	No	No	No	Steady	No	No	No	No	No	No	Yes	NO
4171422	4765626	Caucasian	Female	[70-80)	?	6	25	7	2	?	InternalMedicine	42	0	13	0	0	0	560	276	401	5	None	None	No	No	No	No	No	No	No	No	No	No	No	No	No	No	No	No	No	No	No	No	No	No	No	No	No	>30
4171512	435366	Caucasian	Female	[50-60)	?	6	25	1	5	?	Urology	12	1	13	0	0	0	997	780	E878	9	None	None	No	No	No	No	No	No	No	No	No	No	No	No	No	No	No	No	No	No	No	No	No	No	No	No	No	<30
4174734	707769	?	Female	[60-70)	?	6	25	1	4	?	Pediatrics	25	1	16	0	0	0	225	401	250	3	None	None	No	No	No	No	No	No	No	No	No	No	No	No	No	No	No	No	No	Down	No	No	No	No	No	Ch	Yes	<30
4174992	73154043	AfricanAmerican	Female	[40-50)	?	1	1	7	1	?	?	37	0	10	0	0	0	599	290	437	9	None	None	No	No	No	No	No	No	No	No	No	No	No	No	No	No	No	No	No	Steady	No	No	No	No	No	No	Yes	NO
4175052	4729023	AfricanAmerican	Female	[60-70)	?	6	25	1	3	?	Orthopedics-Reconstructive	54	2	20	0	0	0	715	401	250	3	None	None	Steady	No	No	No	Steady	No	No	No	No	No	No	No	No	No	No	No	No	No	No	No	No	No	No	Ch	Yes	NO
4193160	3778047	AfricanAmerican	Male	[50-60)	?	6	25	7	3	?	Surgery-General	39	0	8	0	0	0	789	401	250	7	None	None	No	No	No	No	No	No	No	No	No	No	No	No	No	No	No	No	No	No	No	No	No	No	No	No	No	>30
4206732	2464146	Caucasian	Male	[50-60)	?	6	25	1	5	?	Gastroenterology	56	0	14	0	0	0	577	250.6	733	7	None	None	No	No	No	No	No	No	No	No	No	No	No	No	No	No	No	No	No	Down	No	No	No	No	No	Ch	Yes	NO
4208082	333252	Caucasian	Male	[80-90)	?	6	25	1	7	?	Surgery-Colon&Rectal	49	1	14	0	0	0	154	196	507	8	None	Norm	No	No	No	No	No	No	No	No	No	No	No	No	No	No	No	No	No	No	No	No	No	No	No	No	No	>30
4209828	2425617	Caucasian	Male	[50-60)	?	6	25	7	6	?	InternalMedicine	56	1	15	0	0	0	560	535	714	4	None	None	No	No	No	No	No	No	No	No	No	No	No	No	No	No	No	No	No	No	No	No	No	No	No	No	No	NO
4211154	86797872	Caucasian	Female	[70-80)	?	6	10	7	9	?	?	72	0	14	0	0	0	434	428	250.01	5	>200	None	No	No	No	No	No	No	No	No	No	No	No	No	No	No	No	No	No	Steady	No	No	No	No	No	No	Yes	>30
4212192	4225995	Caucasian	Male	[70-80)	?	6	25	1	3	?	Surgery-General	32	2	21	0	0	0	682	707	250.7	9	None	None	No	No	No	No	No	No	Steady	No	No	No	Steady	No	No	No	No	No	No	Steady	No	No	No	No	No	Ch	Yes	>30
4218042	8922573	AfricanAmerican	Male	[50-60)	?	6	25	1	4	?	Cardiology	70	6	13	0	0	0	410	250	272	5	None	Norm	No	No	No	No	No	No	No	No	No	No	No	No	No	No	No	No	No	Steady	No	No	No	No	No	No	Yes	NO
4226292	60832998	Caucasian	Female	[80-90)	?	6	1	1	8	?	?	1	2	11	0	0	1	V57	250.13	486	5	None	None	No	No	No	No	No	No	No	No	No	No	No	No	No	No	No	No	No	Down	No	No	No	No	No	Ch	Yes	>30
4227894	4065975	Caucasian	Female	[30-40)	?	6	25	1	3	?	ObstetricsandGynecology	33	0	1	0	0	0	648	250.93	401	6	None	>8	No	No	No	No	No	No	No	No	No	No	No	No	No	No	No	No	No	Steady	No	No	No	No	No	No	Yes	>30
4232790	83120292	AfricanAmerican	Female	[40-50)	?	3	1	2	2	?	?	37	1	20	0	0	0	722	250	?	2	None	None	No	No	No	No	No	No	No	No	No	No	No	No	No	No	No	No	No	Up	No	No	No	No	No	Ch	Yes	NO
4234932	688842	AfricanAmerican	Female	[20-30)	?	6	25	1	3	?	ObstetricsandGynecology	49	0	1	0	0	0	648	250.02	525	3	None	>8	No	No	No	No	No	No	No	No	No	No	No	No	No	No	No	No	No	Steady	No	No	No	No	No	No	Yes	NO
4242192	8035524	Caucasian	Female	[30-40)	?	6	25	1	4	?	ObstetricsandGynecology	46	3	16	0	0	0	648	642	250.53	9	None	>8	No	No	No	No	No	No	No	No	No	No	No	No	No	No	No	No	No	Up	No	No	No	No	No	Ch	Yes	NO
4243080	719487	AfricanAmerican	Female	[60-70)	?	6	25	1	10	?	InternalMedicine	51	2	14	0	0	0	599	403	996	9	None	None	No	No	No	No	No	No	No	No	No	No	No	No	No	No	No	No	No	No	No	No	No	No	No	No	No	>30
4243416	647181	AfricanAmerican	Female	[70-80)	?	6	25	7	3	?	InternalMedicine	36	0	9	0	0	0	435	427	437	8	None	None	No	No	No	No	No	No	No	Steady	No	No	No	No	No	No	No	No	No	No	No	No	No	No	No	No	Yes	>30
4248912	687978	Caucasian	Male	[50-60)	?	6	25	1	3	?	InternalMedicine	53	1	20	0	0	0	250.22	428	403	9	None	None	No	No	No	No	Steady	No	No	No	No	No	No	No	No	No	No	No	No	No	No	No	No	No	No	No	Yes	>30
4251816	6884595	AfricanAmerican	Female	[10-20)	?	6	25	7	2	?	Pediatrics-Endocrinology	52	0	5	0	0	0	250.13	536	?	2	None	>8	No	No	No	No	No	No	No	No	No	No	No	No	No	No	No	No	No	Steady	No	No	No	No	No	No	Yes	>30
4253874	1426698	AfricanAmerican	Female	[60-70)	?	2	6	4	7	?	?	49	6	21	0	0	0	410	398	397	9	None	None	No	No	No	No	No	No	No	Steady	No	No	No	No	No	No	No	No	No	Down	No	No	No	No	No	Ch	Yes	NO
4255176	2139525	Caucasian	Female	[60-70)	?	6	25	7	10	?	InternalMedicine	54	3	16	0	0	0	571	571	572	9	None	None	No	No	No	No	No	No	Steady	No	No	No	No	No	No	No	No	No	No	No	No	No	No	No	No	No	Yes	NO
4255452	99109602	AfricanAmerican	Female	[60-70)	?	1	6	7	10	?	?	59	1	12	0	0	0	332	276	428	9	None	None	No	No	No	No	No	No	No	No	No	No	No	No	No	No	No	No	No	No	No	No	No	No	No	No	No	NO
4255566	27936	Caucasian	Male	[80-90)	?	6	25	7	9	?	Surgery-General	34	3	11	0	0	0	441	444	805	7	None	None	No	No	No	No	No	No	Steady	No	No	No	No	No	No	No	No	No	No	No	No	No	No	No	No	No	Yes	NO
4259334	4696065	Caucasian	Female	[50-60)	?	6	25	1	5	?	Orthopedics-Reconstructive	50	1	18	0	0	0	715	496	401	9	None	None	No	No	No	No	No	No	No	Up	No	No	No	No	No	No	No	No	No	No	No	No	No	No	No	Ch	Yes	NO
4259742	4582233	Caucasian	Male	[60-70)	?	6	25	7	7	?	InternalMedicine	57	1	15	0	0	1	599	276	250.51	9	None	None	No	No	No	No	No	No	No	No	No	No	No	No	No	No	No	No	No	Steady	No	No	No	No	No	No	Yes	NO
4262964	8308170	Caucasian	Male	[40-50)	?	6	25	4	3	?	Cardiology	44	6	12	0	0	0	414	411	250.02	9	None	>8	No	No	No	No	Steady	No	No	No	No	No	No	No	No	No	No	No	No	Steady	No	No	No	No	No	Ch	Yes	>30
4296672	104789817	Caucasian	Female	[80-90)	?	6	6	1	13	?	?	37	0	3	0	0	0	276	250.02	437	5	>300	None	No	No	No	No	No	No	No	No	No	No	No	No	No	No	No	No	No	No	No	No	No	No	No	No	No	NO
4313136	83898765	AfricanAmerican	Female	[50-60)	?	2	5	4	1	?	?	35	1	13	0	0	1	414	411	250.01	4	None	None	No	No	No	No	No	No	No	No	No	No	No	No	No	No	No	No	No	Steady	No	No	No	No	No	No	Yes	<30
4318740	482958	Caucasian	Male	[50-60)	?	6	25	1	2	?	Family/GeneralPractice	38	5	8	0	0	0	414	272	305	4	None	None	No	No	No	No	No	No	No	No	No	No	No	No	No	No	No	No	No	No	No	No	No	No	No	No	No	NO
4321050	6167682	Caucasian	Male	[50-60)	?	6	25	4	1	?	Cardiology	17	5	9	0	0	0	414	411	272	5	None	>8	No	No	No	No	No	No	No	No	No	No	No	No	No	No	No	No	No	Steady	No	No	No	No	No	No	Yes	NO
4322028	4887171	AfricanAmerican	Male	[50-60)	?	6	25	7	5	?	Psychiatry	41	0	5	0	0	0	295	319	401	6	None	None	No	No	No	No	Steady	No	No	No	No	No	No	No	No	No	No	No	No	No	No	No	No	No	No	No	Yes	NO
4329624	99941634	Caucasian	Male	[70-80)	?	1	1	4	7	?	?	78	3	36	0	0	0	414	411	401	6	None	None	No	No	No	No	No	No	No	Steady	No	No	No	No	No	No	No	No	No	Steady	No	No	No	No	No	Ch	Yes	NO
4332414	55861758	Caucasian	Male	[60-70)	?	2	1	2	6	?	?	75	5	20	0	0	0	202	203	453	9	None	None	No	No	No	No	No	No	No	Steady	No	No	No	No	No	No	No	No	No	Steady	No	No	No	No	No	Ch	Yes	<30
4337124	9124884	Other	Male	[0-10)	?	6	25	7	3	?	Pediatrics-Endocrinology	50	0	5	0	0	0	250.03	276	?	2	None	>8	No	No	No	No	No	No	No	No	No	No	No	No	No	No	No	No	No	Steady	No	No	No	No	No	No	Yes	NO
4337322	8946090	AfricanAmerican	Male	[80-90)	?	6	25	7	6	?	Neurology	41	0	5	0	0	1	434	342	784	6	None	None	No	No	No	No	No	No	Steady	No	No	No	No	No	No	No	No	No	No	No	No	No	No	No	No	No	Yes	NO
4342122	5973228	Caucasian	Male	[80-90)	?	6	25	7	1	?	Family/GeneralPractice	44	0	4	0	0	0	250.81	401	244	6	None	>8	No	No	No	No	No	No	No	No	No	No	No	No	No	No	No	No	No	Steady	No	No	No	No	No	No	Yes	>30
4342398	1147545	Caucasian	Female	[70-80)	?	6	25	7	14	?	Family/GeneralPractice	71	1	32	0	0	0	486	428	276	9	None	None	No	No	No	No	No	No	No	No	No	No	No	No	No	No	No	No	No	Down	No	No	No	No	No	Ch	Yes	>30
4342554	21943170	Caucasian	Male	[60-70)	?	1	3	7	12	?	?	69	0	19	0	0	0	349	250.02	331	6	None	None	No	No	No	No	No	No	No	No	No	No	No	No	No	No	No	No	No	Down	No	No	No	No	No	Ch	Yes	NO
4342662	1355697	Caucasian	Male	[60-70)	?	6	25	1	4	?	Surgery-Neuro	48	1	13	0	0	0	?	780	997	4	None	None	No	No	No	No	No	No	No	No	No	No	No	No	No	No	No	No	No	No	No	No	No	No	No	No	No	NO
4342920	5997636	Caucasian	Female	[70-80)	?	6	25	1	3	?	Orthopedics-Reconstructive	52	1	17	0	0	0	715	276	736	6	None	None	No	No	No	No	No	No	No	Steady	No	No	No	No	No	No	No	No	No	No	No	No	No	No	No	No	Yes	NO
4355634	2568312	Caucasian	Male	[60-70)	?	6	25	1	4	?	Cardiology	59	5	17	0	0	0	414	250.01	428	8	None	>8	No	No	No	No	No	No	No	No	No	No	No	No	No	No	No	No	No	Steady	No	No	No	No	No	No	Yes	>30
4361868	3489048	Caucasian	Male	[60-70)	?	6	25	7	9	?	Family/GeneralPractice	56	5	24	0	0	0	557	70	496	9	None	None	No	No	No	No	No	No	No	No	No	No	No	No	No	No	No	No	No	Steady	No	No	No	No	No	No	Yes	NO
4373364	886266	?	Male	[60-70)	?	6	25	1	1	?	Cardiology	46	5	14	0	0	0	414	411	401	7	None	None	No	No	No	No	No	No	No	Steady	No	No	No	No	No	No	No	No	No	No	No	No	No	No	No	No	Yes	NO
4375530	78398298	Hispanic	Female	[80-90)	?	6	3	1	9	?	InternalMedicine	47	3	31	0	0	0	996	711	402	6	None	None	No	No	No	No	No	No	No	No	No	No	No	No	No	No	No	No	No	No	No	No	No	No	No	No	No	>30
4403682	6035463	Caucasian	Male	[80-90)	?	6	25	7	1	?	Family/GeneralPractice	35	0	4	0	0	0	962	303	250.8	4	None	None	No	No	No	No	No	No	No	No	No	No	No	No	No	No	No	No	No	No	No	No	No	No	No	No	No	NO
4404288	1734102	AfricanAmerican	Male	[50-60)	?	6	25	1	1	?	Surgery-Cardiovascular/Thoracic	27	2	5	0	0	0	996	E878	250	3	None	None	No	No	No	No	No	No	No	No	No	No	No	No	No	No	No	No	No	No	No	No	No	No	No	No	No	<30
4404996	3344895	AfricanAmerican	Female	[70-80)	?	6	25	1	1	?	Urology	30	4	11	0	0	0	592	250.01	591	6	None	None	No	No	No	No	No	No	No	No	No	No	No	No	No	No	No	No	No	No	No	No	No	No	No	No	No	>30
4407876	112077396	Caucasian	Female	[60-70)	?	1	2	7	4	?	Pulmonology	60	1	13	0	0	0	410	446	414	5	None	None	No	No	No	No	No	No	No	No	No	No	No	No	No	No	No	No	No	No	No	No	No	No	No	No	No	>30
4409652	2029716	AfricanAmerican	Female	[70-80)	?	6	25	7	5	?	Nephrology	44	2	15	0	0	0	707	41	403	9	None	Norm	No	No	No	No	No	No	No	No	No	No	No	No	No	No	No	No	No	Steady	No	No	No	No	No	No	Yes	NO
4413204	645309	Hispanic	Female	[70-80)	?	6	1	7	6	?	Pulmonology	75	2	19	0	0	0	507	255	401	6	None	None	No	No	No	No	No	No	No	No	No	No	No	No	No	No	No	No	No	No	No	No	No	No	No	No	No	NO
4433586	1591542	Caucasian	Female	[70-80)	?	6	25	1	3	?	InternalMedicine	62	5	14	0	0	0	599	280	535	7	None	None	No	No	No	No	No	No	No	No	No	No	No	No	No	No	No	No	No	No	No	No	No	No	No	No	No	NO
4439622	289908	AfricanAmerican	Male	[70-80)	?	6	25	7	1	?	Cardiology	52	0	19	0	0	0	250.8	403	425	9	None	None	No	No	No	No	No	No	No	No	No	No	No	No	No	No	No	No	No	No	No	No	No	No	No	No	No	>30
4440984	1159938	Caucasian	Male	[70-80)	?	6	25	1	2	?	Cardiology	61	5	10	0	0	0	414	428	427	7	None	None	No	No	No	No	No	No	No	No	No	No	No	No	No	No	No	No	No	No	No	No	No	No	No	No	No	NO
4442922	76024827	Caucasian	Male	[70-80)	?	1	1	7	3	?	InternalMedicine	38	0	6	0	0	0	386	428	427	6	None	None	No	No	No	No	No	No	No	No	No	No	No	No	No	No	No	No	No	No	No	No	No	No	No	No	No	>30
4469928	3252960	Caucasian	Male	[60-70)	?	6	25	7	3	?	InternalMedicine	73	5	14	0	0	0	575	427	576	9	None	None	No	No	No	No	No	No	No	No	No	No	No	No	No	No	No	No	No	Steady	No	No	No	No	No	No	Yes	>30
4470960	4161582	AfricanAmerican	Male	[50-60)	?	6	25	7	10	?	Surgery-General	32	0	6	0	0	0	276	V44	250	4	None	None	No	No	No	No	No	No	No	No	No	No	No	No	No	No	No	No	No	Steady	No	No	No	No	No	No	Yes	>30
4475958	1524294	Caucasian	Female	[60-70)	?	6	25	1	4	?	Family/GeneralPractice	37	1	5	0	0	0	682	242	715	7	None	None	No	No	No	No	No	No	No	No	No	No	No	No	No	No	No	No	No	No	No	No	No	No	No	No	No	>30
4476318	300825	Caucasian	Male	[70-80)	?	6	25	7	5	?	InternalMedicine	60	0	17	0	0	0	682	38	250	5	None	None	Steady	No	No	No	No	No	No	No	No	No	No	No	No	No	No	No	No	No	No	No	No	No	No	No	Yes	>30
4477266	105143886	Caucasian	Male	[50-60)	?	2	1	4	5	?	?	39	4	20	1	0	1	414	428	411	9	None	None	No	No	No	No	No	No	No	No	No	No	No	No	No	No	No	No	No	Steady	No	No	No	No	No	No	Yes	>30
4477536	952029	Caucasian	Male	[10-20)	?	6	25	7	1	?	Anesthesiology-Pediatric	43	0	9	0	0	0	250.13	276	465	3	None	None	No	No	No	No	No	No	No	No	No	No	No	No	No	No	No	No	No	Steady	No	No	No	No	No	No	Yes	NO
4478058	62473113	Caucasian	Female	[60-70)	?	3	1	2	6	?	?	43	3	21	0	0	0	156	196	533	8	None	None	No	No	No	No	No	No	No	No	No	No	No	No	No	No	No	No	No	Steady	No	No	No	No	No	No	Yes	NO
4478760	1719279	Caucasian	Male	[40-50)	?	6	25	7	4	?	InternalMedicine	47	0	24	0	0	1	428	682	584	9	None	None	No	No	No	No	No	No	No	No	No	No	Steady	No	No	No	No	No	No	Down	No	No	No	No	No	Ch	Yes	<30
4486032	2241153	Caucasian	Female	[50-60)	?	6	25	7	2	?	InternalMedicine	60	0	14	0	0	0	250.02	401	?	2	None	None	Up	No	No	No	No	No	No	Steady	No	No	No	No	No	No	No	No	No	Steady	No	No	No	No	No	Ch	Yes	>30
4487532	6564861	Caucasian	Male	[40-50)	?	2	1	4	10	?	?	37	3	28	0	0	0	200	788	401	7	None	None	Steady	No	No	No	No	No	Steady	No	No	No	No	No	No	No	No	No	No	Steady	No	No	No	No	No	Ch	Yes	NO
4488132	497439	Caucasian	Female	[50-60)	?	6	25	7	4	?	Cardiology	50	6	20	0	0	0	414	411	703	7	None	>7	No	No	No	No	No	No	No	Steady	No	No	No	No	No	No	No	No	No	Steady	No	No	No	No	No	Ch	Yes	>30
4489938	331920	Caucasian	Male	[50-60)	?	6	25	7	4	?	Surgery-General	53	0	4	0	0	1	728	250.7	787	8	None	None	No	No	No	No	No	No	No	No	No	No	No	No	No	No	No	No	No	No	No	No	No	No	No	No	No	NO
4493220	92948409	?	Female	[60-70)	?	2	1	4	2	?	?	52	0	12	0	0	0	348	413	401	7	None	None	No	No	No	No	No	No	No	No	No	No	No	No	No	No	No	No	No	No	No	No	No	No	No	No	No	NO
4493466	4118256	AfricanAmerican	Female	[70-80)	?	6	25	7	2	?	Pulmonology	57	1	12	0	0	0	599	250.02	41	4	None	>8	No	No	No	No	No	No	No	No	No	No	Steady	No	No	No	No	No	No	Steady	No	No	No	No	No	Ch	Yes	NO
4494078	29952900	AfricanAmerican	Male	[40-50)	?	2	1	6	2	?	?	61	4	13	0	0	0	428	425	414	6	None	None	No	No	No	No	No	No	No	No	No	No	No	No	No	No	Steady	No	No	Steady	No	No	No	No	No	Ch	Yes	NO
4495386	293967	Caucasian	Male	[50-60)	?	6	25	7	3	?	Cardiology	42	2	17	0	0	0	410	414	401	4	None	None	No	No	No	No	No	No	No	Steady	No	No	No	No	No	No	No	No	No	No	No	No	No	No	No	No	Yes	>30
4497462	3628350	Caucasian	Male	[40-50)	?	6	25	7	4	?	InternalMedicine	66	3	13	0	0	0	786	401	250.02	5	None	>8	No	No	No	No	No	No	No	No	No	No	No	No	No	No	No	No	No	Steady	No	No	No	No	No	No	Yes	>30
4497762	8891883	Caucasian	Female	[70-80)	?	6	25	7	5	?	Emergency/Trauma	42	1	10	0	0	0	434	427	401	5	None	None	No	No	No	No	No	No	No	No	No	No	No	No	No	No	No	No	No	No	No	No	No	No	No	No	No	>30
4497834	5521167	Caucasian	Female	[30-40)	?	6	25	7	2	?	Gastroenterology	30	1	12	0	0	0	558	250	349	3	None	None	No	No	No	No	No	No	No	No	No	No	No	No	No	No	No	No	No	Steady	No	No	No	No	No	No	Yes	<30
4504644	2579661	Caucasian	Female	[70-80)	?	6	25	7	4	?	Family/GeneralPractice	36	0	5	0	0	0	428	424	401	5	None	None	No	No	No	No	No	No	No	No	No	No	No	No	No	No	No	No	No	Steady	No	No	No	No	No	No	Yes	>30
4507116	3538080	AfricanAmerican	Male	[40-50)	?	6	25	7	3	?	Nephrology	54	0	17	0	0	0	584	276	403	9	None	None	No	No	No	No	No	No	No	No	No	No	No	No	No	No	No	No	No	Steady	No	No	No	No	No	No	Yes	>30
4507902	9037764	Caucasian	Male	[90-100)	?	6	25	7	4	?	InternalMedicine	45	0	7	0	0	0	459	250	?	2	None	None	No	No	No	No	No	No	No	No	No	No	No	No	No	No	No	No	No	No	No	No	No	No	No	No	No	NO
4525302	4173138	Caucasian	Female	[10-20)	?	6	25	1	3	?	Pediatrics-CriticalCare	21	0	9	0	0	0	250.13	V15	315	3	None	>8	No	No	No	No	No	No	No	No	No	No	No	No	No	No	No	No	No	Steady	No	No	No	No	No	No	Yes	NO
4526874	4065939	AfricanAmerican	Female	[10-20)	?	6	25	1	2	?	ObstetricsandGynecology	22	1	14	0	0	0	648	250.01	658	4	None	None	No	No	No	No	No	No	No	No	No	No	No	No	No	No	No	No	No	No	No	No	No	No	No	No	No	NO
4537050	7986087	Caucasian	Male	[70-80)	?	6	25	7	8	?	Cardiology	79	1	11	0	0	0	428	425	250.6	7	None	None	No	No	No	No	No	No	Steady	No	No	No	No	No	No	No	No	No	No	No	No	No	No	No	No	No	Yes	<30
4540344	568098	Caucasian	Male	[60-70)	?	6	25	1	1	?	Cardiology	48	4	15	0	0	0	414	414	V45	9	None	None	No	No	No	No	No	No	Steady	No	No	No	Steady	No	No	No	No	No	No	Steady	No	No	No	No	No	Ch	Yes	>30
4560078	3602925	Caucasian	Male	[50-60)	?	6	25	1	2	?	Cardiology	34	5	16	0	0	0	414	427	414	8	None	None	Steady	No	No	No	No	No	Steady	No	No	Steady	No	No	No	No	No	No	No	No	No	No	No	No	No	Ch	Yes	NO
4573914	4309191	Caucasian	Female	[50-60)	?	6	25	7	3	?	InternalMedicine	32	0	13	0	0	0	724	401	250	3	None	None	No	No	No	No	No	No	Steady	No	No	No	No	No	No	No	No	No	No	No	No	No	No	No	No	No	Yes	>30
4575066	1601532	AfricanAmerican	Male	[10-20)	?	6	25	7	2	?	Pediatrics-CriticalCare	65	0	5	0	0	0	250.13	276	?	2	None	>8	No	No	No	No	No	No	No	No	No	No	No	No	No	No	No	No	No	Steady	No	No	No	No	No	No	Yes	<30
4576464	2477079	Caucasian	Female	[70-80)	?	6	25	1	4	?	Obsterics&Gynecology-GynecologicOnco	49	5	16	0	0	0	618	998	250.02	8	None	None	No	No	No	No	No	No	No	Steady	No	No	No	No	No	No	No	No	No	Steady	No	No	No	No	No	Ch	Yes	NO
4582062	76155741	Caucasian	Male	[50-60)	?	2	1	20	6	?	?	26	6	24	0	0	0	410	403	428	9	None	None	No	No	No	No	No	No	No	Up	No	Up	No	No	No	No	No	No	No	Steady	No	No	No	No	No	Ch	Yes	NO
4619742	1748268	Caucasian	Female	[70-80)	?	6	25	7	2	?	Family/GeneralPractice	37	2	13	0	0	1	435	414	331	9	None	None	No	No	No	No	No	No	Steady	No	No	No	Steady	No	No	No	No	No	No	No	No	No	No	No	No	Ch	Yes	NO
4622622	52605	Caucasian	Male	[80-90)	?	6	25	1	3	?	InternalMedicine	22	0	13	0	0	0	250.02	427	428	9	None	>8	No	No	No	No	No	No	No	No	No	No	No	No	No	No	No	No	No	Down	No	No	No	No	No	Ch	Yes	NO
4629828	1753524	Caucasian	Male	[60-70)	?	2	1	2	4	?	?	25	2	24	0	0	0	185	998	250	3	None	None	Steady	No	No	No	No	No	No	No	No	No	No	No	No	No	No	No	No	Steady	No	No	No	No	No	Ch	Yes	NO
4649478	50846004	AfricanAmerican	Male	[70-80)	?	3	1	2	8	?	?	37	1	9	0	0	1	996	403	608	8	None	None	No	No	No	No	No	No	No	No	No	No	No	No	No	No	No	No	No	Down	No	No	No	No	No	Ch	Yes	NO
4654188	113423850	AfricanAmerican	Female	[70-80)	?	2	6	4	2	?	?	60	4	15	0	1	0	427	250.51	285	7	None	None	No	No	No	No	No	No	No	No	No	No	No	No	No	No	No	No	No	Down	No	No	No	No	No	Ch	Yes	NO
4655094	106062624	Caucasian	Female	[80-90)	?	1	1	7	7	?	Cardiology	37	1	29	0	0	2	428	250.6	599	8	None	Norm	No	No	No	No	No	No	No	No	No	No	Steady	No	No	No	No	No	No	Down	No	No	No	No	No	Ch	Yes	>30
4657218	764316	AfricanAmerican	Female	[60-70)	?	6	25	7	7	?	Cardiology	36	2	23	0	0	0	426	414	250	5	None	None	No	No	No	No	No	No	Steady	No	No	No	No	No	No	No	No	No	No	Down	No	No	No	No	No	Ch	Yes	NO
4657536	108477	AfricanAmerican	Female	[70-80)	?	6	25	7	9	?	Nephrology	70	3	24	0	0	0	996	38	403	9	None	Norm	No	No	No	No	No	No	No	No	No	No	No	No	No	No	No	No	No	Steady	No	No	No	No	No	No	Yes	>30
4659948	4974165	Caucasian	Female	[70-80)	?	6	25	7	9	?	InternalMedicine	66	4	22	0	0	1	569	403	599	9	None	None	No	No	No	No	No	No	No	No	No	No	No	No	No	No	No	No	No	Steady	No	No	No	No	No	No	Yes	NO
4663212	910170	AfricanAmerican	Female	[40-50)	?	6	25	7	4	?	Surgery-General	47	0	20	0	0	0	38	682	427	7	None	None	No	No	No	No	No	No	No	No	No	No	No	No	No	No	No	No	No	Down	No	No	No	No	No	Ch	Yes	NO
4664574	2743047	Caucasian	Female	[60-70)	?	6	25	7	10	?	Cardiology	77	6	32	0	0	0	428	425	414	9	None	>8	No	No	No	No	No	No	No	Steady	No	No	No	No	No	No	No	No	No	Steady	No	No	No	No	No	Ch	Yes	>30
4664652	581508	Caucasian	Female	[70-80)	?	6	25	7	2	?	Family/GeneralPractice	69	0	12	0	0	1	434	427	401	9	None	>8	No	No	No	No	No	No	No	No	No	No	No	No	No	No	No	No	No	Down	No	No	No	No	No	Ch	Yes	NO
4672434	9083610	AfricanAmerican	Female	[40-50)	?	6	25	7	3	?	Endocrinology	77	2	17	0	0	0	250.13	276	578	7	None	>8	No	No	No	No	No	No	No	No	No	No	No	No	No	No	No	No	No	Down	No	No	No	No	No	Ch	Yes	>30
4679262	1431603	Caucasian	Female	[70-80)	?	6	25	1	6	?	Cardiology	49	3	20	0	0	0	410	496	272	7	None	None	No	No	No	No	No	No	No	No	No	No	No	No	No	No	No	No	No	No	No	No	No	No	No	No	No	NO
4680186	1516860	Caucasian	Female	[60-70)	?	6	25	1	2	?	Cardiology	44	4	15	0	0	0	414	427	414	7	None	>8	No	No	No	No	No	No	No	Steady	No	No	No	No	No	No	No	No	No	Steady	No	No	No	No	No	Ch	Yes	NO
4682388	707769	?	Female	[60-70)	?	6	25	1	4	?	Pediatrics	5	0	4	0	0	1	388	784	250	4	None	None	No	No	No	No	No	No	No	No	No	No	No	No	No	No	No	No	No	No	No	No	No	No	No	No	No	NO
4728330	26055648	Caucasian	Male	[80-90)	?	1	1	7	8	?	Cardiology	46	3	20	0	0	0	410	428	280	8	None	None	No	No	No	No	No	No	No	No	No	No	No	No	No	No	No	No	No	No	No	No	No	No	No	No	No	NO
4729674	1285902	AfricanAmerican	Male	[30-40)	?	6	25	1	3	?	Surgery-General	34	2	9	0	0	0	574	574	250	3	None	None	No	No	No	No	No	No	No	No	No	No	No	No	No	No	No	No	No	No	No	No	No	No	No	No	No	NO
4730190	407358	Caucasian	Female	[80-90)	?	6	25	7	8	?	InternalMedicine	54	0	16	0	0	0	486	496	716	6	None	None	No	No	No	No	No	No	No	No	No	No	No	No	No	No	No	No	No	No	No	No	No	No	No	No	No	>30
4731546	20733057	AfricanAmerican	Female	[30-40)	?	1	1	7	6	?	?	73	0	17	0	0	0	250.13	276	593	4	None	None	No	No	No	No	No	No	No	No	No	No	No	No	No	No	No	No	No	Up	No	No	No	No	No	Ch	Yes	>30
4734798	112367394	AfricanAmerican	Female	[70-80)	?	1	6	7	4	?	?	87	0	12	1	0	1	584	403	428	9	None	None	No	No	No	No	No	No	No	No	No	No	No	No	No	No	No	No	No	No	No	No	No	No	No	No	No	>30
4736166	1125135	AfricanAmerican	Female	[70-80)	?	6	25	7	1	?	Family/GeneralPractice	43	0	5	0	0	0	577	250.01	786	5	None	None	No	No	No	No	No	No	No	No	No	No	No	No	No	No	No	No	No	Down	No	No	No	No	No	Ch	Yes	NO
4736214	1324764	Caucasian	Male	[40-50)	?	6	25	1	4	?	Psychiatry	59	0	5	0	0	0	296	300	278	7	None	None	No	No	No	No	No	No	No	No	No	No	No	No	No	No	No	No	No	No	No	No	No	No	No	No	No	NO
4765758	7526574	AfricanAmerican	Male	[70-80)	?	6	25	1	12	?	Radiology	36	4	16	0	0	0	593	403	284	6	None	None	No	No	No	No	No	No	No	No	No	No	No	No	No	No	No	No	No	Steady	No	No	No	No	No	No	Yes	NO
4772286	6169482	Caucasian	Female	[0-10)	?	6	25	7	2	?	Pediatrics-Endocrinology	51	0	8	0	0	0	250.03	276	382	4	None	None	No	No	No	No	No	No	No	No	No	No	No	No	No	No	No	No	No	Steady	No	No	No	No	No	No	Yes	NO
4798818	5521167	Caucasian	Female	[30-40)	?	6	25	1	4	?	Gastroenterology	56	2	10	0	0	1	789	787	250.6	7	None	None	No	No	No	No	No	No	No	No	No	No	No	No	No	No	No	No	No	No	No	No	No	No	No	No	No	>30
4801326	767061	AfricanAmerican	Male	[30-40)	?	6	25	1	1	?	Surgery-Cardiovascular/Thoracic	33	1	10	0	0	0	996	403	250.41	5	None	None	No	No	No	No	No	No	No	No	No	No	No	No	No	No	No	No	No	Steady	No	No	No	No	No	No	Yes	>30
4804620	111516057	Caucasian	Male	[70-80)	?	2	1	20	3	?	?	55	1	16	0	0	1	428	250.01	300	9	None	None	No	No	No	No	No	No	No	No	No	No	No	No	No	No	No	No	No	Steady	No	No	No	No	No	No	Yes	<30
4804968	114960726	Caucasian	Female	[50-60)	?	6	1	7	2	?	?	61	0	5	0	0	0	276	780	250.03	5	>300	>8	No	No	No	No	No	No	No	No	No	No	No	No	No	No	No	No	No	Steady	No	No	No	No	No	No	Yes	NO
4809204	6290973	Caucasian	Female	[50-60)	?	6	25	7	2	?	Cardiology	12	0	5	0	0	0	386	496	250	4	None	None	No	No	No	No	No	No	Steady	No	No	No	No	No	No	No	No	No	No	No	No	No	No	No	No	No	Yes	>30
4834632	348984	Caucasian	Male	[40-50)	?	6	25	1	3	?	InternalMedicine	41	1	17	0	0	0	682	403	V42	7	None	None	No	No	No	No	No	No	No	No	No	No	No	No	No	No	No	No	No	No	No	No	No	No	No	No	No	NO
4840590	104561757	Caucasian	Male	[70-80)	?	2	1	20	3	?	?	11	1	18	0	0	1	682	427	496	8	None	None	No	No	No	No	No	No	No	No	No	No	No	No	No	No	No	No	No	No	No	No	No	No	No	No	No	>30
4840836	1647585	Caucasian	Female	[30-40)	?	6	25	7	4	?	Psychiatry	30	0	11	0	0	0	296	250.01	?	2	None	>8	Down	No	No	No	No	No	No	No	No	No	No	No	No	No	No	No	No	Up	No	No	No	No	No	Ch	Yes	NO
4843464	6458139	Caucasian	Female	[90-100)	?	1	6	5	7	?	InternalMedicine	34	0	17	0	0	1	507	496	428	8	None	None	No	No	No	No	No	No	No	No	No	No	No	No	No	No	No	No	No	No	No	No	No	No	No	No	No	NO
4854336	23031225	Caucasian	Male	[50-60)	?	2	6	20	4	?	?	36	4	23	0	0	0	682	496	250	9	None	None	Up	No	No	No	Steady	No	No	No	No	No	Steady	No	No	No	No	No	No	Steady	No	No	No	No	No	Ch	Yes	>30
4860744	109389519	Caucasian	Male	[70-80)	?	2	1	2	1	?	?	36	1	25	0	0	0	607	V10	272	5	None	None	No	No	No	No	No	No	No	Steady	No	No	No	No	No	No	No	No	No	Steady	No	No	No	No	No	Ch	Yes	>30
4860756	74952	Caucasian	Male	[80-90)	?	6	25	1	2	?	Family/GeneralPractice	48	0	10	0	0	0	599	788	41	6	None	None	Steady	No	No	No	No	No	No	Steady	No	No	No	No	No	No	No	No	No	No	No	No	No	No	No	Ch	Yes	>30
4862514	294273	AfricanAmerican	Female	[60-70)	?	6	25	7	4	?	Surgery-General	38	1	14	0	0	0	789	562	282	6	None	None	No	No	No	No	No	No	No	No	No	No	No	No	No	No	No	No	No	No	No	No	No	No	No	No	No	>30
4863114	97389531	Caucasian	Female	[70-80)	?	3	6	4	13	?	Cardiology	25	2	9	0	0	1	707	250.01	707	7	None	None	No	No	No	No	No	No	No	No	No	No	No	No	No	No	No	No	No	Steady	No	No	No	No	No	No	Yes	>30
4865082	5498046	Caucasian	Female	[60-70)	?	6	25	1	4	?	Surgery-General	43	5	10	0	0	0	996	403	276	5	None	None	No	No	No	No	No	No	No	No	No	No	No	No	No	No	No	No	No	No	No	No	No	No	No	No	No	>30
4865826	757530	AfricanAmerican	Male	[50-60)	?	6	25	7	5	?	Endocrinology	46	0	7	0	0	0	337	250	272	6	None	Norm	No	No	No	No	No	No	No	No	No	No	No	No	No	No	No	No	No	Steady	No	No	No	No	No	No	Yes	NO
4869474	111501	Caucasian	Female	[60-70)	?	6	25	7	5	?	InternalMedicine	42	0	11	0	0	0	486	581	492	9	None	None	No	No	No	No	No	No	No	No	No	No	No	No	No	No	No	No	No	No	No	No	No	No	No	No	No	NO
4878348	24880779	Caucasian	Female	[70-80)	?	1	3	20	13	?	?	47	1	25	0	0	0	410	428	414	9	None	None	No	No	No	No	No	No	No	No	No	No	No	No	No	No	No	No	No	Steady	No	No	No	No	No	No	Yes	NO
4878900	4201875	Caucasian	Male	[50-60)	?	6	25	1	5	?	Cardiology	38	0	20	0	0	0	996	427	496	9	None	None	Steady	No	No	No	No	No	Down	No	No	No	No	No	No	No	No	No	No	Steady	No	No	No	No	No	Ch	Yes	<30
4879860	73311894	Caucasian	Female	[70-80)	?	1	1	7	7	?	?	50	0	9	0	0	0	434	162	196	9	None	None	No	No	No	No	No	No	No	No	No	No	No	No	No	No	No	No	No	Steady	No	No	No	No	No	No	Yes	NO
4882110	1784367	Caucasian	Male	[70-80)	?	6	25	7	4	?	InternalMedicine	42	0	6	0	0	1	466	707	276	9	None	None	No	No	No	No	No	No	No	No	No	No	No	No	No	No	No	No	No	No	No	No	No	No	No	No	No	NO
4884108	5609844	AfricanAmerican	Female	[70-80)	?	6	25	7	2	?	Cardiology	33	0	8	0	0	0	786	402	438	4	None	None	Steady	No	No	No	No	No	No	No	No	No	No	No	No	No	No	No	No	No	No	No	No	No	No	No	Yes	NO
4888146	113730309	Caucasian	Male	[80-90)	?	1	1	7	6	?	InternalMedicine	42	1	10	0	0	0	996	599	599	8	None	None	No	No	No	No	No	No	No	No	No	No	No	No	No	No	No	No	No	No	No	No	No	No	No	No	No	>30
4888266	8589357	Caucasian	Male	[50-60)	?	6	25	7	3	?	Family/GeneralPractice	95	1	10	0	0	0	82	287	250	3	None	None	No	No	No	No	No	No	No	Steady	No	No	No	No	No	No	No	No	No	No	No	No	No	No	No	No	Yes	NO
4888752	3053970	AfricanAmerican	Male	[70-80)	?	6	25	7	3	?	Orthopedics-Reconstructive	81	2	17	0	0	1	531	280	403	9	None	>7	No	No	No	No	No	No	No	No	No	No	Steady	No	No	No	No	No	No	Up	No	No	No	No	No	Ch	Yes	>30
4890552	355986	AfricanAmerican	Female	[60-70)	?	6	25	7	4	?	Family/GeneralPractice	36	0	9	0	0	0	428	425	250	4	None	None	No	No	No	No	No	No	Steady	No	No	No	No	No	No	No	No	No	No	No	No	No	No	No	No	No	Yes	<30
4892538	677412	AfricanAmerican	Female	[60-70)	?	6	25	7	2	?	Family/GeneralPractice	35	0	12	0	0	0	786	250.01	401	7	None	None	No	No	No	No	No	No	No	No	No	No	Steady	No	No	No	No	No	No	Steady	No	No	No	No	No	Ch	Yes	NO
4893408	9327402	Caucasian	Male	[70-80)	?	6	25	1	2	?	Cardiology	12	2	8	0	0	0	414	410	250	3	None	None	No	No	No	No	No	No	No	No	No	No	No	No	No	No	No	No	No	No	No	No	No	No	No	No	No	NO
4893582	5152140	Caucasian	Female	[80-90)	?	6	25	7	4	?	InternalMedicine	60	0	4	0	0	0	599	584	427	9	None	>8	No	No	No	No	No	No	No	No	No	No	No	No	No	No	No	No	No	No	No	No	No	No	No	No	No	NO
4897554	693576	Caucasian	Female	[50-60)	?	6	25	1	3	?	Surgery-General	49	3	11	0	0	0	530	287	571	9	None	None	No	No	No	No	No	No	No	No	No	No	No	No	No	No	No	No	No	No	No	No	No	No	No	No	No	>30
4902108	5150925	Caucasian	Female	[60-70)	?	6	25	7	1	?	Family/GeneralPractice	44	0	9	0	0	0	786	496	250	6	None	None	No	No	No	No	No	No	No	No	No	No	No	No	No	No	No	No	No	No	No	No	No	No	No	No	No	>30
4919700	511047	Caucasian	Male	[50-60)	?	6	25	7	2	?	Emergency/Trauma	43	5	16	0	0	0	414	411	424	9	None	None	No	No	No	No	No	No	No	Steady	No	No	No	Steady	No	No	No	No	No	No	No	No	No	No	No	Ch	Yes	>30
4922826	1734102	AfricanAmerican	Male	[50-60)	?	6	25	1	8	?	Surgery-Cardiovascular/Thoracic	34	3	19	0	0	1	440	447	414	8	None	None	No	No	No	No	No	No	Steady	No	No	No	No	No	No	No	No	No	No	Steady	No	No	No	No	No	Ch	Yes	<30
4936380	533412	AfricanAmerican	Female	[60-70)	?	6	25	7	8	?	InternalMedicine	97	1	23	0	0	0	250.12	780	571	9	None	>8	No	No	No	No	No	No	No	No	No	No	No	No	No	No	No	No	No	Steady	No	No	No	No	No	No	Yes	NO
4939896	1690902	AfricanAmerican	Female	[50-60)	?	6	25	1	13	?	Surgery-General	45	2	21	0	0	0	707	682	250.6	9	None	>8	Steady	No	No	No	No	No	No	No	No	No	No	No	No	No	No	No	No	Steady	No	No	No	No	No	Ch	Yes	NO
4959690	2526498	AfricanAmerican	Male	[30-40)	?	6	25	7	3	?	Family/GeneralPractice	65	0	11	0	0	0	250.02	276	425	6	None	>8	No	No	No	No	No	No	No	No	No	No	No	No	No	No	No	No	No	Steady	No	No	No	No	No	No	Yes	>30
4960230	23065767	Caucasian	Female	[50-60)	?	3	1	2	8	?	?	52	5	16	0	0	0	571	789	511	9	None	None	No	No	No	No	No	No	No	No	No	No	No	No	No	No	No	No	No	Up	No	No	No	No	No	Ch	Yes	NO
4960926	467208	Caucasian	Female	[40-50)	?	6	25	1	10	?	Gastroenterology	61	1	27	0	0	0	250.6	790	536	9	None	>8	No	No	No	No	No	No	No	No	No	No	No	No	No	No	No	No	No	Steady	No	No	No	No	No	No	Yes	NO
4965444	97125948	Caucasian	Male	[60-70)	?	1	1	1	8	?	Family/GeneralPractice	46	3	10	0	0	2	584	276	276	8	None	None	No	No	No	No	No	No	No	No	No	No	No	No	No	No	No	No	No	Steady	No	No	No	No	No	No	Yes	<30
4969548	3862251	AfricanAmerican	Female	[50-60)	?	6	25	7	2	?	InternalMedicine	37	3	9	0	0	0	414	411	401	6	None	None	No	No	No	No	No	No	No	No	No	No	No	No	No	No	No	No	No	No	No	No	No	No	No	No	No	>30
4971204	13041	Caucasian	Female	[60-70)	?	6	25	7	11	?	InternalMedicine	67	3	26	0	0	0	812	285	428	9	None	None	No	No	No	No	No	No	No	No	No	No	No	No	No	No	No	No	No	Up	No	No	No	No	No	Ch	Yes	>30
4973010	734211	AfricanAmerican	Female	[50-60)	?	6	25	1	3	?	Surgery-Neuro	57	1	17	0	0	0	225	401	250	3	None	None	Steady	No	No	No	No	No	Steady	No	No	No	No	No	No	No	No	No	No	Up	No	No	No	No	No	Ch	Yes	NO
4973118	1332981	AfricanAmerican	Male	[70-80)	?	6	25	1	3	?	Surgery-Cardiovascular/Thoracic	48	2	11	0	0	0	440	250	401	3	None	None	No	No	No	No	No	No	No	No	No	No	No	No	No	No	No	No	No	Steady	No	No	No	No	No	No	Yes	>30
4977414	79956981	Caucasian	Female	[60-70)	?	1	6	7	4	?	?	84	1	15	0	0	0	428	707	250.42	9	None	None	No	No	No	No	No	No	No	No	No	No	No	No	No	No	No	No	No	Up	No	No	No	No	No	Ch	Yes	>30
4980942	9213129	Caucasian	Male	[60-70)	?	6	25	7	3	?	Cardiology	14	5	10	0	0	0	414	411	250	4	None	None	No	No	No	No	No	No	Steady	No	No	No	No	No	No	No	No	No	No	No	No	No	No	No	No	No	Yes	NO
5038050	539685	Caucasian	Female	[40-50)	?	1	1	7	1	?	Cardiology	49	3	5	0	0	0	411	250	272	3	None	None	No	No	No	No	No	No	No	No	No	No	No	No	No	No	No	No	No	Steady	No	No	No	No	No	No	Yes	NO
5041998	1206027	Caucasian	Female	[70-80)	?	6	25	1	14	?	Cardiology	61	6	34	0	0	0	414	997	427	6	None	None	No	No	No	No	No	No	Steady	No	No	No	No	No	No	No	No	No	No	Steady	No	No	No	No	No	Ch	Yes	<30
5048562	45979002	AfricanAmerican	Male	[70-80)	?	2	1	4	11	?	?	70	6	29	0	0	1	427	428	496	9	None	None	No	No	No	No	No	No	Up	No	No	No	No	No	No	No	No	No	No	Steady	No	No	No	No	No	Ch	Yes	>30
5049342	4780035	Caucasian	Male	[30-40)	?	6	25	1	4	?	Family/GeneralPractice	75	2	7	0	0	0	596	591	585	8	None	>8	No	No	No	No	No	No	No	No	No	No	No	No	No	No	No	No	No	No	No	No	No	No	No	No	No	NO
5050146	4156794	Caucasian	Male	[50-60)	?	6	25	4	2	?	Cardiology	10	2	12	0	0	0	414	250	401	4	None	None	No	No	No	No	No	No	Steady	No	No	No	No	No	No	No	No	No	No	No	No	No	No	No	No	No	Yes	>30
5051634	435366	Caucasian	Female	[50-60)	?	6	25	1	4	?	Urology	49	0	22	0	0	1	997	560	596	4	None	None	Steady	No	No	No	No	No	No	No	No	No	No	Steady	No	No	No	No	No	No	No	No	No	No	No	Ch	Yes	>30
5051868	5990040	Caucasian	Female	[80-90)	?	6	25	7	6	?	Orthopedics-Reconstructive	39	2	17	0	0	1	996	250.02	276	9	None	None	No	No	No	No	No	No	Steady	No	No	No	No	No	No	No	No	No	No	No	No	No	No	No	No	No	Yes	NO
5052870	6453342	Caucasian	Male	[70-80)	?	1	1	7	2	?	?	50	1	6	0	0	0	780	571	287	9	None	None	No	No	No	No	No	No	No	No	No	No	No	No	No	No	No	No	No	Steady	No	No	No	No	No	No	Yes	>30
5053842	1041291	?	Male	[50-60)	?	6	25	7	1	?	Family/GeneralPractice	42	1	5	0	0	0	784	414	250	8	None	>8	No	No	No	No	No	No	No	No	No	No	No	No	No	No	No	No	No	Up	No	No	No	No	No	Ch	Yes	>30
5056230	30800925	AfricanAmerican	Female	[70-80)	?	1	1	7	2	?	?	52	0	10	0	0	5	288	200	276	9	None	None	No	No	No	No	No	No	No	No	No	No	No	No	No	No	No	No	No	Steady	No	No	No	No	No	No	Yes	NO
5074566	22829274	?	Male	[50-60)	?	1	1	20	2	?	?	33	3	12	0	0	0	414	411	428	9	None	None	No	No	No	No	No	No	No	No	No	No	No	No	No	No	No	No	No	Steady	No	No	No	No	No	No	Yes	NO
5096592	491643	Caucasian	Female	[60-70)	?	1	1	7	3	?	Cardiology	41	3	11	0	0	0	786	428	997	8	None	>8	No	No	No	No	No	No	No	No	No	No	No	No	No	No	No	No	No	No	No	No	No	No	No	No	No	>30
5116878	105345450	Caucasian	Male	[60-70)	?	2	1	2	2	?	?	19	0	10	0	0	0	998	998	427	9	None	None	No	No	No	No	No	No	No	No	No	No	No	No	No	No	No	No	No	Steady	No	No	No	No	No	No	Yes	NO
5121912	6261003	Caucasian	Female	[60-70)	?	6	25	1	3	?	Orthopedics-Reconstructive	31	2	12	0	0	0	824	250	401	4	None	None	Steady	No	No	No	No	No	No	No	No	No	Steady	No	No	No	No	No	No	No	No	No	No	No	No	Ch	Yes	NO
5122188	6490224	Asian	Male	[50-60)	?	6	25	1	2	?	Hematology/Oncology	45	1	15	0	0	0	V58	154	197	4	None	None	No	No	No	No	No	No	Steady	No	No	No	No	No	No	No	No	No	No	No	No	No	No	No	No	No	Yes	>30
5122290	4598280	AfricanAmerican	Female	[50-60)	?	6	25	7	3	?	InternalMedicine	54	0	7	0	0	0	428	401	780	5	None	None	No	No	No	No	No	No	No	No	No	No	No	No	No	No	No	No	No	Steady	No	No	No	No	No	No	Yes	>30
5123070	1197414	Caucasian	Male	[60-70)	?	6	25	1	5	?	Surgery-Cardiovascular/Thoracic	50	3	25	0	0	0	414	250	401	8	None	>7	No	No	No	No	No	No	Steady	No	No	No	No	No	No	No	No	No	No	Steady	No	No	No	No	No	Ch	Yes	>30
5123124	2535174	?	Male	[50-60)	?	6	25	1	4	?	Cardiology	60	4	25	0	0	0	414	250	272	5	None	None	No	No	No	No	No	No	No	No	No	No	No	No	No	No	No	No	No	Steady	No	No	No	No	No	No	Yes	>30
5123250	89400861	Caucasian	Female	[90-100)	?	2	11	20	1	?	?	68	1	2	0	0	0	584	403	250.01	9	None	None	No	No	No	No	No	No	No	No	No	No	No	No	No	No	No	No	No	Steady	No	No	No	No	No	No	Yes	NO
5130642	1719279	Caucasian	Male	[40-50)	?	6	25	7	4	?	InternalMedicine	67	0	22	0	0	2	428	707	403	9	None	None	No	No	No	No	No	No	No	No	No	No	Steady	No	No	No	No	No	No	Steady	No	No	No	No	No	Ch	Yes	>30
5165052	2470770	Caucasian	Female	[50-60)	?	6	25	7	7	?	InternalMedicine	81	1	11	0	0	0	466	276	599	9	None	None	No	No	No	No	No	No	No	No	No	No	No	No	No	No	No	No	No	No	No	No	No	No	No	No	No	NO
5165772	313236	AfricanAmerican	Female	[40-50)	?	6	25	7	1	?	Family/GeneralPractice	37	3	5	0	0	0	786	414	401	5	None	None	No	No	No	No	No	No	No	No	No	No	No	No	No	No	No	No	No	Steady	No	No	No	No	No	No	Yes	>30
5184162	51738111	Caucasian	Female	[70-80)	?	2	6	2	6	?	?	74	5	41	0	0	0	414	411	997	9	None	None	No	No	No	No	No	No	No	No	No	No	No	No	No	No	No	No	No	Up	No	No	No	No	No	Ch	Yes	<30
5188536	70317027	Caucasian	Male	[60-70)	?	2	6	2	3	?	?	49	1	27	0	0	0	997	250.02	599	9	None	None	Steady	No	No	No	Steady	No	No	No	No	No	No	No	No	No	No	No	No	Down	No	No	No	No	No	Ch	Yes	NO
5189298	7783875	Caucasian	Male	[60-70)	?	6	25	7	8	?	Urology	64	2	21	0	0	0	599	276	250	9	None	None	No	No	No	No	No	No	Steady	No	No	No	No	No	No	No	No	No	No	No	No	No	No	No	No	No	Yes	>30
5197476	87840972	Caucasian	Female	[60-70)	?	3	1	2	4	?	?	27	1	12	0	0	0	198	162	197	5	None	None	Steady	No	No	No	No	No	No	No	No	No	No	No	No	No	No	No	No	Down	No	No	No	No	No	Ch	Yes	<30
5197890	3008313	AfricanAmerican	Female	[60-70)	?	6	25	1	8	?	Surgery-General	48	6	16	0	0	0	730	785	250.42	9	None	None	No	No	No	No	No	No	Steady	No	No	No	No	No	No	No	No	No	No	No	No	No	No	No	No	No	Yes	NO
5204424	9107163	Caucasian	Male	[40-50)	?	6	25	1	1	?	Orthopedics-Reconstructive	44	1	10	0	0	0	722	401	250	3	None	None	No	No	No	No	No	No	No	No	No	No	No	No	No	No	No	No	No	No	No	No	No	No	No	No	No	NO
5210952	4244877	Caucasian	Female	[30-40)	?	6	25	1	3	?	ObstetricsandGynecology	41	2	15	0	0	0	656	648	644	6	None	None	No	No	No	No	No	No	No	No	No	No	No	No	No	No	No	No	No	Down	No	No	No	No	No	Ch	Yes	NO
5231520	64511352	?	Male	[60-70)	?	1	5	7	1	?	?	43	2	8	0	0	1	435	440	250.8	7	None	None	No	No	No	No	No	No	Steady	No	No	No	No	No	No	No	No	No	No	Steady	No	No	No	No	No	Ch	Yes	>30
5235234	9395991	?	Female	[20-30)	?	6	25	1	1	?	ObstetricsandGynecology	56	0	1	0	0	0	648	250.02	?	2	None	None	No	No	No	No	No	No	No	No	No	No	No	No	No	No	No	No	No	No	No	No	No	No	No	No	No	>30
5240286	3240630	Caucasian	Male	[50-60)	?	6	25	1	4	?	Family/GeneralPractice	79	1	21	0	0	0	250.12	276	578	9	None	>8	No	No	No	No	No	No	No	No	No	No	No	No	No	No	No	No	No	Down	No	No	No	No	No	Ch	Yes	NO
5240640	7490601	Caucasian	Female	[60-70)	?	6	25	1	4	?	InternalMedicine	34	0	13	0	0	0	530	425	428	5	None	None	No	No	No	No	No	No	No	No	No	No	No	No	No	No	No	No	No	Down	No	No	No	No	No	Ch	Yes	>30
5243178	838854	Caucasian	Male	[70-80)	?	6	25	1	5	?	Family/GeneralPractice	62	3	13	0	0	0	531	250.82	428	9	None	None	No	No	No	No	No	No	Steady	No	No	No	No	No	No	No	No	No	No	No	No	No	No	No	No	No	Yes	<30
5249430	5702373	Caucasian	Female	[70-80)	?	6	25	7	8	?	Cardiology	74	6	35	0	0	0	414	285	276	8	None	None	Down	No	No	No	No	No	No	Steady	No	No	No	No	No	No	No	No	No	Steady	No	No	No	No	No	Ch	Yes	>30
5253192	64564002	Caucasian	Male	[70-80)	?	1	1	7	5	?	Cardiology	60	0	10	0	0	0	434	780	427	7	None	None	No	No	No	No	No	No	No	No	No	No	No	No	No	No	No	No	No	Steady	No	No	No	No	No	No	Yes	>30
5253882	69973740	Caucasian	Female	[60-70)	?	2	1	20	7	?	?	54	5	13	0	0	0	787	198	250	9	None	None	No	No	No	No	No	No	No	No	No	No	No	No	No	No	No	No	No	Steady	No	No	No	No	No	No	Yes	<30
5255370	61462863	Caucasian	Female	[50-60)	?	1	1	7	3	?	?	64	0	9	0	0	0	250.22	491	599	6	None	None	No	No	No	No	No	No	No	No	No	No	No	No	No	No	No	No	No	Up	No	No	No	No	No	Ch	Yes	NO
5264082	67518999	AfricanAmerican	Female	[40-50)	?	1	1	7	6	?	?	48	4	16	0	1	0	996	38	585	9	None	None	No	No	No	No	No	No	Steady	No	No	No	No	No	No	No	No	No	No	No	No	No	No	No	No	No	Yes	>30
5266074	38724426	AfricanAmerican	Female	[50-60)	?	1	6	7	5	?	?	45	2	16	0	0	0	682	V42	250.4	6	None	None	No	No	No	No	No	No	No	No	No	No	No	No	No	No	No	No	No	Up	No	No	No	No	No	Ch	Yes	>30
5266116	14515371	Caucasian	Female	[50-60)	?	1	1	7	5	?	Family/GeneralPractice	43	3	26	0	0	4	530	403	428	8	None	Norm	No	No	No	No	No	No	No	No	No	No	No	No	No	No	No	No	No	Down	No	No	No	No	No	Ch	Yes	>30
5266218	5620536	Caucasian	Male	[60-70)	?	6	25	7	4	?	Pulmonology	47	0	11	0	0	0	491	428	276	7	None	None	No	No	No	No	No	No	No	No	No	No	No	No	No	No	No	No	No	No	No	No	No	No	No	No	No	NO
5267052	2408922	Caucasian	Male	[60-70)	?	6	25	7	4	?	InternalMedicine	46	0	5	0	0	0	433	292	780	9	None	Norm	No	No	No	No	No	No	No	No	No	No	No	No	No	No	No	No	No	No	No	No	No	No	No	No	No	NO
5272992	36686808	Caucasian	Female	[60-70)	?	3	1	4	11	?	?	23	2	8	0	0	1	428	496	414	8	None	None	No	No	No	No	No	No	No	Steady	No	No	No	No	No	No	No	No	No	No	No	No	No	No	No	No	Yes	NO
5277336	830205	Caucasian	Male	[40-50)	?	6	25	1	2	?	Family/GeneralPractice	47	3	12	0	0	0	786	250.02	272	3	None	>8	No	No	No	No	No	No	No	No	No	No	No	No	No	No	No	No	No	Steady	No	No	No	No	No	No	Yes	NO
5279394	400500	Caucasian	Female	[50-60)	?	6	25	7	6	?	Family/GeneralPractice	79	1	18	0	0	0	250.13	276	496	9	None	>8	No	No	No	No	No	No	No	No	No	No	No	No	No	No	No	No	No	Steady	No	No	No	No	No	No	Yes	>30
5280666	5565897	Caucasian	Male	[60-70)	?	6	25	7	4	?	Pulmonology	43	0	14	0	0	0	491	518	401	4	None	None	Up	No	No	No	No	No	No	No	No	No	No	No	No	No	No	No	No	Steady	No	No	No	No	No	Ch	Yes	>30
5281974	633906	Caucasian	Female	[90-100)	?	6	25	7	5	?	Family/GeneralPractice	61	3	12	0	0	0	578	250.02	403	9	None	None	No	No	No	No	No	No	No	No	No	No	No	No	No	No	No	No	No	No	No	No	No	No	No	No	No	>30
5282856	352377	Caucasian	Female	[50-60)	?	6	25	7	2	?	InternalMedicine	39	0	16	0	0	1	786	250.52	250.6	9	None	None	No	No	No	No	No	No	No	No	No	No	No	No	No	No	No	No	No	No	No	No	No	No	No	No	No	<30
5283786	5287950	Caucasian	Female	[50-60)	?	6	25	7	2	?	Cardiology	36	0	12	0	0	1	786	996	682	6	None	None	No	No	No	No	No	No	Steady	No	No	No	No	No	No	No	No	No	No	No	No	No	No	No	No	No	Yes	<30
5287668	6127722	AfricanAmerican	Male	[50-60)	?	6	25	1	2	?	Psychiatry	41	0	10	0	0	0	296	250	401	4	None	None	No	No	No	No	No	No	No	Steady	No	No	No	No	No	No	No	No	No	No	No	No	No	No	No	No	Yes	NO
5289156	2071701	AfricanAmerican	Female	[50-60)	?	6	25	7	4	?	InternalMedicine	76	0	17	0	0	0	250.12	276	V11	7	None	>8	No	No	No	No	No	No	No	No	No	No	No	No	No	No	No	No	No	Up	No	No	No	No	No	Ch	Yes	NO
5289846	13320	Caucasian	Male	[70-80)	?	2	1	7	1	?	?	58	0	8	0	0	0	276	787	414	7	None	None	No	No	No	No	No	No	Steady	No	No	No	No	No	No	No	No	No	No	Steady	No	No	No	No	No	Ch	Yes	NO
5290392	463230	Caucasian	Female	[70-80)	?	6	25	7	2	?	Family/GeneralPractice	56	0	11	0	0	0	276	250.02	558	8	None	None	Steady	No	No	No	No	No	No	Steady	No	No	No	No	No	No	No	No	No	Steady	No	No	No	No	No	Ch	Yes	>30
5292372	3397761	Caucasian	Female	[80-90)	?	6	25	7	3	?	Family/GeneralPractice	52	0	12	0	0	0	466	428	414	6	None	None	No	No	No	No	No	No	No	Steady	No	No	No	No	No	No	No	No	No	Steady	No	No	No	No	No	Ch	Yes	>30
5293386	21689424	Caucasian	Male	[70-80)	?	1	1	7	2	?	?	53	0	14	0	0	0	486	414	V45	8	None	None	Steady	No	No	No	No	No	No	No	No	No	No	No	No	No	No	No	No	Steady	No	No	No	No	No	Ch	Yes	>30
5293506	1723572	AfricanAmerican	Female	[30-40)	?	6	25	7	5	?	InternalMedicine	79	1	17	0	0	0	250.02	135	401	5	None	Norm	No	No	No	No	No	No	No	No	No	No	No	No	No	No	No	No	No	Up	No	No	No	No	No	Ch	Yes	>30
5293998	1697436	Caucasian	Female	[70-80)	?	6	25	7	2	?	InternalMedicine	84	0	7	0	0	0	573	577	E932	8	None	>7	No	No	No	No	No	No	No	No	No	No	No	No	No	No	No	No	No	No	No	No	No	No	No	No	No	>30
5294886	73286937	Caucasian	Female	[60-70)	?	6	1	7	2	?	?	50	0	7	0	0	0	577	571	250.01	3	>200	None	No	No	No	No	No	No	No	No	No	No	No	No	No	No	No	No	No	No	No	No	No	No	No	No	No	>30
5296632	508824	Caucasian	Male	[60-70)	?	6	25	1	1	?	Surgery-Neuro	51	1	10	0	0	0	722	401	250	6	None	>7	Steady	No	No	No	No	No	No	Steady	No	No	No	No	No	No	No	No	No	No	No	No	No	No	No	Ch	Yes	NO
5297256	6656679	AfricanAmerican	Male	[40-50)	?	6	25	7	1	?	InternalMedicine	46	0	6	0	0	1	786	780	250	5	None	None	No	No	No	No	No	No	No	Steady	No	No	No	No	No	No	No	No	No	No	No	No	No	No	No	No	Yes	>30
5319174	87847776	Other	Male	[70-80)	?	6	6	7	11	?	?	71	1	20	0	0	0	820	250.02	E885	5	>200	>7	Steady	No	No	No	No	No	No	No	No	No	No	No	No	No	No	No	No	No	No	No	No	No	No	No	Yes	NO
5323656	92840139	Caucasian	Male	[70-80)	?	2	1	20	4	?	?	44	0	14	0	0	1	428	427	250	9	None	None	No	No	No	No	No	No	No	Down	No	No	No	No	No	No	No	No	No	Steady	No	No	No	No	No	Ch	Yes	>30
5334888	102364812	Caucasian	Male	[80-90)	?	2	1	20	4	?	?	63	2	19	0	0	0	427	428	496	9	None	None	Steady	No	No	No	No	No	No	No	No	No	No	No	No	No	No	No	No	No	No	No	No	No	No	No	Yes	NO
5335140	59859657	AfricanAmerican	Female	[50-60)	?	2	1	2	2	?	?	44	4	14	0	0	0	414	427	599	9	None	None	No	No	No	No	No	No	Steady	No	No	No	No	No	No	No	No	No	No	Down	No	No	No	No	No	Ch	Yes	<30
5349312	6897267	Caucasian	Male	[70-80)	?	6	25	1	4	?	Cardiology	65	0	10	0	0	0	410	581	250.4	5	None	None	No	No	No	No	No	No	No	Steady	No	No	No	No	No	No	No	No	No	No	No	No	No	No	No	No	Yes	NO
5351838	7440732	Caucasian	Male	[60-70)	?	2	1	1	2	?	Cardiology	10	2	13	0	0	0	414	401	250	5	None	None	No	No	No	No	No	No	Steady	No	No	No	No	No	No	No	No	No	No	No	No	No	No	No	No	No	Yes	NO
5352888	9295110	Caucasian	Male	[70-80)	?	6	25	7	2	?	Cardiology	49	4	8	0	0	0	410	414	414	7	None	None	No	No	No	No	No	No	No	No	No	No	No	No	No	No	No	No	No	Steady	No	No	No	No	No	No	Yes	NO
5357160	23179356	Caucasian	Female	[40-50)	?	1	1	7	2	?	?	62	0	14	0	1	3	571	303	571	9	None	None	No	No	No	No	No	No	Steady	No	No	No	No	No	No	No	No	No	No	Steady	No	No	No	No	No	Ch	Yes	>30
5357616	4747986	AfricanAmerican	Female	[70-80)	?	6	25	1	4	?	Surgery-General	31	0	12	0	0	0	250.7	440	401	5	None	None	Steady	No	No	No	No	No	Steady	No	No	No	No	No	No	No	No	No	No	No	No	No	No	No	No	Ch	Yes	>30
5358312	2600469	Caucasian	Male	[60-70)	?	2	2	4	11	?	?	75	2	33	0	0	0	197	486	162	9	None	None	No	No	No	No	No	No	Steady	Down	No	No	No	No	No	No	No	No	No	Up	No	No	No	No	No	Ch	Yes	NO
5395752	8760915	Caucasian	Female	[70-80)	?	6	25	1	1	?	Cardiology	48	2	13	0	0	0	414	427	250	5	None	None	No	No	No	No	No	No	Steady	No	No	No	No	No	No	No	No	No	No	Steady	No	No	No	No	No	Ch	Yes	NO
5414448	95439834	AfricanAmerican	Female	[70-80)	?	2	1	2	1	?	?	28	2	17	0	0	0	996	250.41	403	4	None	None	No	No	No	No	No	No	No	No	No	No	No	No	No	No	No	No	No	No	No	No	No	No	No	No	No	>30
5424786	3217491	AfricanAmerican	Female	[40-50)	?	6	25	1	2	?	InternalMedicine	50	0	6	0	0	0	250.03	276	599	4	None	None	No	No	No	No	No	No	No	No	No	No	No	No	No	No	No	No	No	Steady	No	No	No	No	No	No	Yes	NO
5427300	47412873	Caucasian	Male	[60-70)	?	2	1	20	2	?	?	62	3	11	0	0	0	491	162	198	9	None	None	No	No	No	No	Steady	No	No	No	No	No	No	No	No	No	No	No	No	Steady	No	No	No	No	No	Ch	Yes	NO
5427474	104752755	Caucasian	Female	[20-30)	?	2	6	2	10	?	?	74	3	21	0	0	1	571	425	585	9	None	None	No	No	No	No	No	No	No	No	No	No	No	No	No	No	No	No	No	Down	No	No	No	No	No	Ch	Yes	<30
5433990	352377	Caucasian	Female	[50-60)	?	6	25	1	4	?	Psychiatry	53	2	22	0	0	2	780	304	250.51	9	None	None	No	No	No	No	No	No	No	No	No	No	No	No	No	No	No	No	No	Steady	No	No	No	No	No	No	Yes	NO
5458920	3105513	Caucasian	Male	[70-80)	?	6	25	1	1	?	Cardiology	34	0	3	0	0	0	427	272	250	4	None	None	No	No	No	No	No	No	No	Steady	No	No	No	No	No	No	No	No	No	No	No	No	No	No	No	No	Yes	NO
5459490	3000240	Caucasian	Male	[60-70)	?	6	25	7	2	?	InternalMedicine	13	0	7	0	0	0	492	440	276	9	None	>7	No	No	No	No	No	No	Steady	No	No	No	No	No	No	No	No	No	No	No	No	No	No	No	No	No	Yes	NO
5480742	348120	Caucasian	Female	[50-60)	?	6	25	1	6	?	Cardiology	68	5	32	0	0	0	414	411	250.02	6	None	>8	No	No	No	No	No	No	No	No	No	No	No	No	No	No	No	No	No	Down	No	No	No	No	No	Ch	Yes	>30
5488950	3198834	AfricanAmerican	Female	[40-50)	?	6	25	7	2	?	Psychiatry	50	0	8	0	0	0	296	250.02	401	5	None	None	Up	No	No	No	No	No	Steady	No	No	No	No	No	No	No	No	No	No	Steady	No	No	No	No	No	Ch	Yes	NO
5491998	65392893	Caucasian	Female	[60-70)	?	3	1	2	3	?	?	51	4	23	0	0	0	198	117	198	8	None	None	Steady	No	No	No	No	No	Steady	No	No	No	No	No	No	No	No	No	No	Steady	No	No	No	No	No	Ch	Yes	NO
5496270	105366150	Caucasian	Female	[70-80)	?	1	2	7	6	?	Family/GeneralPractice	54	0	17	0	0	2	427	411	599	8	None	None	No	No	No	No	Steady	No	No	No	No	No	No	No	No	No	No	No	No	No	No	No	No	No	No	No	Yes	>30
5503818	74020698	AfricanAmerican	Female	[60-70)	?	3	1	2	3	?	?	19	4	19	0	0	0	220	154	218	6	None	None	Steady	No	No	No	No	No	No	No	No	No	No	No	No	No	No	No	No	Steady	No	No	No	No	No	Ch	Yes	>30
5505486	439470	Caucasian	Male	[60-70)	?	6	25	1	3	?	InternalMedicine	54	0	8	0	0	0	433	401	250.6	9	None	None	No	No	No	No	No	No	No	Steady	No	No	No	No	No	No	No	No	No	Down	No	No	No	No	No	Ch	Yes	NO
5514390	66338397	Caucasian	Male	[50-60)	?	2	1	20	2	?	?	55	4	8	0	0	0	435	401	250	6	None	None	No	No	No	No	No	No	No	No	No	No	No	No	No	No	No	No	No	No	No	No	No	No	No	No	No	NO
5516124	22783734	?	Male	[50-60)	?	2	1	4	5	?	?	66	0	18	0	0	0	414	411	486	8	None	None	No	No	No	No	No	No	No	No	No	No	No	No	No	No	No	No	No	Steady	No	No	No	No	No	No	Yes	<30
5524668	3457683	AfricanAmerican	Female	[50-60)	?	2	1	4	2	?	?	53	6	16	0	0	0	410	250	305	7	None	None	No	No	No	No	No	No	No	No	No	No	No	No	No	No	No	No	No	Steady	No	No	No	No	No	No	Yes	NO
5562150	13590	Caucasian	Male	[70-80)	?	6	25	1	3	?	Cardiology	34	5	17	0	0	0	414	411	428	8	None	None	No	No	No	No	No	No	No	Steady	No	No	No	No	No	No	No	No	No	Steady	No	No	No	No	No	Ch	Yes	NO
5563794	4472064	Caucasian	Male	[50-60)	?	3	1	20	6	?	?	19	4	22	0	0	0	516	496	303	5	None	None	No	No	No	No	No	No	No	Steady	No	No	No	No	No	No	No	No	No	Steady	No	No	No	No	No	Ch	Yes	NO
5576172	9416952	Caucasian	Male	[70-80)	?	6	25	1	1	?	Cardiology	34	2	5	0	0	0	414	786	250	3	None	None	No	No	No	No	No	No	Steady	No	No	No	No	No	No	No	No	No	No	No	No	No	No	No	No	No	Yes	NO
5583924	3381201	Caucasian	Male	[40-50)	?	6	25	7	1	?	Surgery-General	31	1	5	0	0	0	566	428	41	6	None	None	No	No	No	No	No	No	No	No	No	No	No	No	No	No	No	No	No	No	No	No	No	No	No	No	No	NO
5593122	83268891	AfricanAmerican	Male	[50-60)	?	6	1	1	1	?	?	39	1	5	0	0	0	210	250	401	3	Norm	None	No	No	No	No	No	No	Steady	No	No	No	No	No	No	No	No	No	No	No	No	No	No	No	No	No	Yes	NO
5593794	2020491	Caucasian	Male	[60-70)	?	3	1	20	5	?	?	39	6	50	0	0	0	414	411	412	8	None	None	Steady	No	No	No	No	No	No	Down	No	No	Steady	No	No	No	No	No	No	Steady	No	No	No	No	No	Ch	Yes	NO
5600406	7308234	Caucasian	Female	[70-80)	?	6	25	7	3	?	Family/GeneralPractice	52	1	9	0	0	0	599	707	250.02	9	None	None	Steady	No	No	No	No	No	No	No	No	No	No	No	No	No	No	No	No	No	No	No	No	No	No	No	Yes	>30
5650074	106706241	Other	Male	[60-70)	?	2	1	4	7	?	?	57	1	20	0	0	0	410	518	511	9	None	None	No	No	No	No	No	No	No	No	No	No	No	No	No	No	No	No	No	No	No	No	No	No	No	No	No	NO
5651706	317934	Caucasian	Male	[50-60)	?	6	25	1	2	?	InternalMedicine	51	0	8	0	0	0	562	250	401	4	None	None	No	No	No	No	No	No	No	No	No	No	No	No	No	No	No	No	No	No	No	No	No	No	No	No	No	>30
5652390	27926721	?	Female	[50-60)	?	2	1	4	1	?	?	29	3	13	0	0	0	414	411	250	7	None	None	No	No	No	No	No	No	No	Steady	No	No	No	No	No	No	No	No	No	Steady	No	No	No	No	No	Ch	Yes	NO
5654628	81353088	AfricanAmerican	Male	[20-30)	?	1	1	7	6	?	?	81	2	27	9	0	5	486	428	250.42	9	None	None	No	No	No	No	No	No	Steady	No	No	No	No	No	No	No	No	No	No	Down	No	No	No	No	No	Ch	Yes	<30
5655186	67825269	Caucasian	Male	[30-40)	?	2	1	2	3	?	?	51	0	11	0	1	2	250.6	276	571	9	None	None	No	No	No	No	No	No	No	No	No	No	No	No	No	No	No	No	No	Steady	No	No	No	No	No	No	Yes	>30
5657328	8127882	Caucasian	Male	[70-80)	?	6	6	1	6	?	?	28	2	16	1	0	1	V57	250.6	276	5	>200	None	No	No	No	No	No	No	No	No	No	No	No	No	No	No	No	No	No	Up	No	No	No	No	No	Ch	Yes	NO
5661192	111353067	Caucasian	Female	[60-70)	?	2	1	4	4	?	?	46	2	24	0	0	1	410	250.02	599	7	None	None	No	No	No	No	No	No	Steady	No	No	No	No	No	No	No	No	No	No	Steady	No	No	No	No	No	Ch	Yes	NO
5670816	875979	Caucasian	Female	[70-80)	?	6	25	7	3	?	Family/GeneralPractice	63	0	5	0	0	0	250.12	276	599	4	None	None	No	No	No	No	No	No	Up	No	No	No	No	No	No	No	No	No	No	Down	No	No	No	No	No	Ch	Yes	>30
5681436	362610	Caucasian	Female	[70-80)	?	6	25	1	3	?	InternalMedicine	59	0	15	0	0	1	428	425	427	9	None	None	No	No	No	No	No	No	No	No	No	No	Steady	No	No	No	No	No	No	Down	No	No	No	No	No	Ch	Yes	>30
5682786	80019189	Caucasian	Male	[60-70)	?	2	1	4	4	?	?	37	4	16	0	0	1	410	424	414	9	None	None	Steady	No	No	No	No	No	No	No	No	No	No	No	No	No	No	No	No	Steady	No	No	No	No	No	Ch	Yes	>30
5683404	1941948	Caucasian	Female	[40-50)	?	2	1	20	1	?	?	57	3	12	0	0	0	922	847	250	9	None	None	No	No	No	No	Steady	No	No	No	No	No	No	No	No	No	No	No	No	No	No	No	No	No	No	No	Yes	>30
5683578	901332	AfricanAmerican	Male	[60-70)	?	6	25	7	3	?	Family/GeneralPractice	34	0	8	0	0	0	808	852	276	9	None	None	No	No	No	No	No	No	Down	No	No	No	Steady	No	No	No	No	No	No	Steady	No	No	No	No	No	Ch	Yes	NO
5683854	56222487	?	Male	[60-70)	?	1	6	7	12	?	?	50	2	31	0	0	0	997	599	V42	6	None	None	No	No	No	No	No	No	No	No	No	No	No	No	No	No	No	No	No	Steady	No	No	No	No	No	No	Yes	NO
5691738	2407023	Caucasian	Female	[80-90)	?	2	1	20	2	?	?	29	2	11	0	0	0	410	996	414	9	None	None	No	No	No	No	No	No	No	No	No	No	No	No	No	No	No	No	No	No	No	No	No	No	No	No	No	NO
5693046	42499845	AfricanAmerican	Female	[80-90)	?	1	6	7	5	?	?	77	5	15	3	0	0	410	398	402	6	None	None	No	No	No	No	No	No	Steady	No	No	No	No	No	No	No	No	No	No	Steady	No	No	No	No	No	Ch	Yes	NO
5694618	98992197	Caucasian	Female	[80-90)	?	1	1	7	3	?	?	53	1	12	0	0	0	410	398	396	9	None	None	No	No	No	No	No	No	No	No	No	No	No	No	No	No	No	No	No	Steady	No	No	No	No	No	No	Yes	NO
5697012	35259498	AfricanAmerican	Female	[60-70)	?	1	1	7	3	?	?	46	0	7	0	0	0	562	560	250	3	None	None	No	No	No	No	No	No	No	No	No	No	No	No	No	No	No	No	No	Steady	No	No	No	No	No	No	Yes	>30
5698884	1896381	Caucasian	Female	[80-90)	?	1	3	20	4	?	?	37	2	22	0	0	1	996	996	V14	9	None	None	No	No	No	No	No	No	No	Steady	No	No	No	No	No	No	No	No	No	No	No	No	No	No	No	No	Yes	<30
5719230	389862	Caucasian	Male	[50-60)	?	6	25	7	7	?	Cardiology	40	4	23	0	0	0	786	427	272	5	None	None	No	No	No	No	No	No	Up	No	No	No	No	No	No	No	No	No	No	No	No	No	No	No	No	Ch	Yes	NO
5733036	4103964	Caucasian	Female	[50-60)	?	6	25	7	10	?	InternalMedicine	57	0	20	0	0	0	428	250.83	458	6	None	None	No	No	No	No	No	No	No	No	No	No	No	No	No	No	No	No	No	Steady	No	No	No	No	No	No	Yes	>30
5744958	5184918	Caucasian	Male	[70-80)	?	6	25	1	10	?	Pulmonology	53	0	15	0	0	0	250.13	496	280	8	None	>7	No	No	No	No	No	No	No	No	No	No	No	No	No	No	No	No	No	Down	No	No	No	No	No	Ch	Yes	NO
5754180	8325099	Caucasian	Male	[50-60)	?	6	25	7	1	?	Cardiology	36	3	9	0	0	0	414	401	250	6	None	None	No	No	No	No	No	No	No	No	No	No	No	No	No	No	No	No	No	Steady	No	No	No	No	No	No	Yes	>30
5755800	45703377	Caucasian	Male	[70-80)	?	6	11	7	2	?	Cardiology	50	2	11	0	0	1	434	518	427	5	None	None	No	No	No	No	No	No	No	No	No	No	No	No	No	No	No	No	No	No	No	No	No	No	No	No	No	NO
5790000	1054494	Caucasian	Male	[70-80)	?	1	3	7	8	?	Cardiology	65	3	23	0	0	0	434	733	784	8	None	None	No	No	No	No	No	No	No	Up	No	No	No	No	No	No	No	No	No	Steady	No	No	No	No	No	Ch	Yes	<30
5805234	1665054	Caucasian	Male	[40-50)	?	6	25	1	2	?	Surgery-General	48	1	12	0	0	0	682	496	305	7	None	>8	Steady	No	No	No	No	No	Steady	No	No	No	No	No	No	No	No	No	No	No	No	No	No	No	No	Ch	Yes	>30
5828766	45655695	AfricanAmerican	Male	[40-50)	?	1	2	7	1	?	?	47	0	10	0	1	0	572	287	570	7	None	None	No	No	No	No	No	No	No	No	No	No	No	No	No	No	No	No	No	Down	No	No	No	No	No	Ch	Yes	<30
5835240	76433292	AfricanAmerican	Female	[70-80)	?	2	1	2	1	?	?	19	2	18	1	0	0	996	403	250	4	None	None	No	No	No	No	No	No	No	Steady	No	No	No	No	No	No	No	No	No	Steady	No	No	No	No	No	Ch	Yes	>30
5836536	69023016	Caucasian	Female	[60-70)	?	2	1	4	14	?	?	78	6	43	0	0	0	414	401	428	9	None	None	Steady	No	No	No	No	No	Steady	No	No	No	No	No	No	No	No	No	No	Steady	No	No	No	No	No	Ch	Yes	NO
5848968	3051027	Caucasian	Female	[30-40)	?	6	25	1	3	?	ObstetricsandGynecology	22	2	19	0	0	0	648	250.03	654	6	None	None	No	No	No	No	No	No	No	No	No	No	No	No	No	No	No	No	No	Up	No	No	No	No	No	Ch	Yes	NO
5893320	55111707	Caucasian	Male	[60-70)	?	3	1	2	6	?	?	39	3	27	0	0	1	197	196	496	9	None	None	No	No	No	No	No	No	No	No	No	No	No	No	No	No	No	No	No	Steady	No	No	No	No	No	No	Yes	NO
5897310	61162254	Caucasian	Male	[70-80)	?	2	6	20	8	?	?	61	1	20	0	0	0	440	401	250	7	None	None	Steady	No	No	No	No	No	No	No	No	No	No	No	No	No	No	No	No	No	No	No	No	No	No	No	Yes	>30
5905512	4951944	AfricanAmerican	Male	[70-80)	?	2	5	4	7	?	?	38	1	10	0	0	0	434	729	433	9	None	None	No	No	No	No	Steady	No	No	No	No	No	No	No	No	No	No	No	No	Steady	No	No	No	No	No	Ch	Yes	NO
5912364	1061811	AfricanAmerican	Female	[50-60)	?	6	25	7	7	?	InternalMedicine	53	3	21	0	0	0	428	250.6	780	9	None	>8	No	No	No	No	No	No	No	No	No	No	No	No	No	No	No	No	No	Down	No	No	No	No	No	Ch	Yes	>30
5914314	64052667	Caucasian	Female	[70-80)	?	6	1	7	3	?	?	40	1	8	0	0	0	286	428	E934	5	Norm	None	No	No	No	No	No	No	No	No	No	No	No	No	No	No	No	No	No	No	No	No	No	No	No	No	No	NO
5915502	84595104	Caucasian	Female	[40-50)	?	2	1	2	9	?	?	31	4	20	0	0	0	996	573	255	9	None	None	No	No	No	No	No	No	No	No	No	No	No	No	No	No	No	No	No	Steady	No	No	No	No	No	No	Yes	>30
5916612	28982313	Caucasian	Female	[10-20)	?	1	1	20	4	?	?	52	2	9	0	0	0	518	250.11	244	4	None	None	No	No	No	No	No	No	No	No	No	No	No	No	No	No	No	No	No	Steady	No	No	No	No	No	No	Yes	NO
5929704	90056529	Asian	Male	[60-70)	?	1	1	7	2	?	?	23	6	23	0	0	0	885	816	882	8	None	None	No	No	No	No	No	No	No	No	No	No	No	No	No	No	No	No	No	Up	No	No	No	No	No	Ch	Yes	NO
5960106	65418831	Caucasian	Female	[70-80)	?	2	1	20	2	?	?	42	3	12	0	0	0	786	414	250	7	None	None	No	Steady	No	No	No	No	No	No	No	No	No	No	No	No	No	No	No	Steady	No	No	No	No	No	Ch	Yes	NO
5970528	91228698	Caucasian	Female	[70-80)	?	2	1	4	1	?	?	29	3	14	0	0	0	414	411	278	5	None	None	No	No	No	No	No	No	Steady	No	No	No	No	No	No	No	No	No	No	Steady	No	No	No	No	No	Ch	Yes	NO
5981844	4204035	Caucasian	Female	[50-60)	?	6	25	1	6	?	Orthopedics-Reconstructive	46	1	20	0	0	0	958	250.6	41	9	None	None	No	No	No	No	No	No	No	No	No	No	No	No	No	No	No	No	No	Steady	No	No	No	No	No	No	Yes	NO
5983116	3521574	Caucasian	Male	[60-70)	?	6	25	1	4	?	Surgery-General	33	0	14	0	0	0	682	707	459	9	None	None	No	No	No	No	No	No	No	Steady	No	No	No	No	No	No	No	No	No	No	No	No	No	No	No	No	Yes	>30
5993358	60354486	Caucasian	Female	[30-40)	?	6	1	2	14	?	?	43	0	11	0	0	0	296	250	564	3	Norm	>7	No	No	No	No	No	No	No	No	No	No	No	No	No	No	No	No	No	No	No	No	No	No	No	No	No	>30
5993400	5118912	Caucasian	Female	[60-70)	?	6	25	1	5	?	Pulmonology	70	0	9	0	0	0	428	162	496	5	None	None	No	No	No	No	No	No	No	No	No	No	No	No	No	No	No	No	No	Steady	No	No	No	No	No	No	Yes	NO
6000072	80845353	Caucasian	Female	[70-80)	?	1	1	7	5	?	Family/GeneralPractice	54	0	13	0	0	3	414	250.01	411	7	None	None	No	No	No	No	No	No	No	No	No	No	No	No	No	No	No	No	No	Down	No	No	No	No	No	Ch	Yes	>30
6011832	96830199	AfricanAmerican	Female	[20-30)	?	1	1	7	3	?	?	11	1	13	0	0	1	661	648	V27	4	None	None	No	No	No	No	No	No	No	No	No	No	No	No	No	No	No	No	No	Up	No	No	No	No	No	Ch	Yes	NO
6044778	96901416	Caucasian	Male	[80-90)	?	6	6	1	8	?	?	29	2	13	0	0	0	V57	428	682	5	Norm	None	No	No	No	No	No	No	No	No	No	No	No	No	No	No	No	No	No	No	No	No	No	No	No	No	No	NO
6065928	105956433	AfricanAmerican	Female	[30-40)	?	1	1	7	3	?	?	67	0	10	0	1	0	648	642	648	8	None	None	No	No	No	No	No	No	No	No	No	No	No	No	No	No	No	No	No	Steady	No	No	No	No	No	No	Yes	NO
6068238	115196778	Caucasian	Female	[50-60)	?	1	3	7	5	?	Family/GeneralPractice	44	1	16	0	0	3	427	585	250.41	8	None	None	No	No	No	No	No	No	No	No	No	No	No	No	No	No	No	No	No	Down	No	No	No	No	No	Ch	Yes	>30
6077826	37044999	Caucasian	Male	[70-80)	?	2	1	20	6	?	?	74	1	12	0	0	0	276	428	425	9	None	None	No	No	No	No	No	No	No	No	No	No	No	No	No	No	No	No	No	Steady	No	No	No	No	No	No	Yes	>30
6079362	4420413	Caucasian	Female	[70-80)	?	6	25	7	4	?	Cardiology	52	0	11	0	0	0	428	425	250	6	None	None	No	No	No	No	No	No	No	No	No	No	No	No	No	No	No	No	No	Steady	No	No	No	No	No	No	Yes	>30
6087666	91292337	Caucasian	Male	[70-80)	?	1	3	7	3	?	Family/GeneralPractice	57	1	11	0	0	2	969	428	458	8	None	None	No	No	No	No	No	No	No	Steady	No	No	No	No	No	No	No	No	No	Steady	No	No	No	No	No	Ch	Yes	>30
6090396	471951	Caucasian	Male	[70-80)	?	6	25	1	9	?	InternalMedicine	73	3	18	0	0	0	38	575	38	8	None	None	No	No	No	No	No	No	No	No	No	No	No	No	No	No	No	No	No	Steady	No	No	No	No	No	No	Yes	NO
6094266	68360337	AfricanAmerican	Male	[50-60)	?	2	1	4	5	?	?	55	6	23	0	0	0	410	416	397	9	None	None	No	No	No	No	No	No	No	No	No	No	No	No	No	No	No	No	No	Down	No	No	No	No	No	Ch	Yes	>30
6094530	106656858	AfricanAmerican	Female	[40-50)	?	1	3	7	12	?	?	59	1	46	0	0	0	824	V42	250.02	9	None	None	No	No	No	No	No	No	No	No	No	No	No	No	No	No	No	No	No	Up	No	No	No	No	No	Ch	Yes	<30
6100236	5027454	Caucasian	Male	[60-70)	?	6	25	1	1	?	Surgery-General	51	1	9	0	0	0	433	250	401	4	None	None	No	No	No	No	No	No	No	No	No	No	No	No	No	No	No	No	No	Steady	No	No	No	No	No	No	Yes	NO
6100254	8605278	Caucasian	Female	[60-70)	?	6	25	1	9	?	Surgery-Cardiovascular/Thoracic	69	2	26	0	0	0	196	427	427	7	None	None	No	No	No	No	No	No	No	No	No	No	No	No	No	No	No	No	No	Steady	No	No	No	No	No	No	Yes	NO
6131094	2970225	Caucasian	Male	[70-80)	?	6	25	1	8	?	InternalMedicine	49	3	20	0	0	0	433	486	998	9	None	None	No	No	No	No	No	No	No	No	No	No	No	No	No	No	No	No	No	Steady	No	No	No	No	No	No	Yes	>30
6138192	339651	AfricanAmerican	Male	[60-70)	?	6	25	7	3	?	InternalMedicine	43	1	18	0	0	0	486	250.01	786	9	None	None	No	No	No	No	No	No	No	No	No	No	No	No	No	No	No	No	No	Steady	No	No	No	No	No	No	Yes	NO
6174762	93432348	AfricanAmerican	Female	[60-70)	?	1	1	7	4	?	?	57	6	15	0	0	0	414	411	997	9	None	None	No	No	No	No	No	No	Steady	No	No	No	No	No	No	No	No	No	No	Steady	No	No	No	No	No	Ch	Yes	>30
6176124	76802157	AfricanAmerican	Female	[60-70)	?	1	1	7	4	?	?	67	3	16	0	0	0	518	491	300	6	None	None	No	No	No	No	Steady	No	No	No	No	No	No	No	No	No	No	No	No	Steady	No	No	No	No	No	Ch	Yes	NO
6176166	4667985	Caucasian	Male	[60-70)	?	6	25	1	8	?	Surgery-Cardiovascular/Thoracic	61	4	29	0	0	0	414	285	599	6	None	None	No	No	No	No	No	No	Steady	No	No	No	No	No	No	No	No	No	No	Steady	No	No	No	No	No	Ch	Yes	NO
6178680	206946	AfricanAmerican	Female	[80-90)	?	1	11	7	1	?	?	74	0	8	0	0	1	410	428	276	9	None	None	No	No	No	No	No	No	No	No	No	No	No	No	No	No	No	No	No	Down	No	No	No	No	No	Ch	Yes	NO
6179820	113836635	Caucasian	Male	[60-70)	?	1	1	7	3	?	?	45	1	12	0	0	0	998	567	250.01	4	None	None	No	No	No	No	No	No	No	No	No	No	No	No	No	No	No	No	No	Steady	No	No	No	No	No	No	Yes	>30
6181560	3682530	AfricanAmerican	Female	[10-20)	?	6	25	7	2	?	Endocrinology	78	0	13	0	0	0	250.13	276	288	4	None	>8	No	No	No	No	No	No	No	No	No	No	No	No	No	No	No	No	No	Steady	No	No	No	No	No	No	Yes	NO
6194106	6000192	Caucasian	Female	[40-50)	?	6	25	7	6	?	InternalMedicine	46	2	24	0	0	0	530	788	493	9	None	None	No	No	No	No	Steady	No	No	No	No	No	No	No	No	No	No	No	No	Steady	No	No	No	No	No	Ch	Yes	>30
6197640	89515035	Caucasian	Female	[60-70)	?	3	5	2	7	?	?	43	3	14	0	0	1	202	401	250	3	None	None	No	No	No	No	No	No	Steady	No	No	No	No	No	No	No	No	No	No	No	No	No	No	No	No	No	Yes	<30
6217362	109693890	Caucasian	Female	[60-70)	?	6	1	7	1	?	Pulmonology	34	1	5	0	0	0	434	250	401	3	None	None	No	No	No	No	No	No	No	No	No	No	No	No	No	No	No	No	No	No	No	No	No	No	No	No	No	>30
6248682	4146147	AfricanAmerican	Female	[10-20)	?	6	25	1	2	?	Pediatrics-Endocrinology	10	0	3	0	0	0	250.93	V15	?	2	None	None	No	No	No	No	No	No	No	No	No	No	No	No	No	No	No	No	No	Steady	No	No	No	No	No	No	Yes	NO
6291540	96662457	Caucasian	Female	[40-50)	?	6	1	7	7	?	Pulmonology	45	0	19	0	0	0	562	250.6	357	6	None	None	No	No	No	No	No	No	No	No	No	No	No	No	No	No	No	No	No	No	No	No	No	No	No	No	No	>30
6299184	1295469	Caucasian	Female	[50-60)	?	6	25	7	8	?	Family/GeneralPractice	63	0	19	0	0	1	997	428	250.01	9	None	None	No	No	No	No	No	No	No	No	No	No	No	No	No	No	No	No	No	Down	No	No	No	No	No	Ch	Yes	>30
6318930	27274527	Caucasian	Female	[40-50)	?	6	1	1	3	?	?	41	1	2	0	0	0	227	250	493	3	Norm	None	Steady	No	No	No	No	No	No	No	No	No	No	No	No	No	No	No	No	No	No	No	No	No	No	No	Yes	NO
6319422	21575907	Caucasian	Male	[70-80)	?	1	1	7	4	?	?	54	3	15	0	0	0	410	412	458	6	None	None	No	No	No	No	Steady	No	No	No	No	No	No	No	No	No	No	No	No	Steady	No	No	No	No	No	Ch	Yes	NO
6320778	62915535	Caucasian	Female	[30-40)	?	2	1	2	2	?	?	62	2	20	0	0	1	996	250.41	403	9	None	None	No	No	No	No	No	No	No	No	No	No	No	No	No	No	No	No	No	Steady	No	No	No	No	No	No	Yes	<30
6325398	4937643	Caucasian	Male	[40-50)	?	6	25	7	5	?	Nephrology	48	4	17	0	0	1	112	403	276	9	None	None	No	No	No	No	No	No	No	No	No	No	No	No	No	No	No	No	No	No	No	No	No	No	No	No	No	<30
6337620	77025807	Asian	Female	[60-70)	?	6	1	7	8	?	Pulmonology	59	3	27	0	0	2	404	584	491	6	None	None	No	No	No	No	No	No	No	No	No	No	No	No	No	No	No	No	No	No	No	No	No	No	No	No	No	NO
6355014	4963419	Caucasian	Male	[40-50)	?	6	25	7	7	?	Family/GeneralPractice	51	3	16	0	0	0	434	424	564	9	None	None	No	No	No	No	No	No	Steady	No	No	No	No	No	No	No	No	No	No	No	No	No	No	No	No	No	Yes	>30
6355440	9128817	Caucasian	Male	[0-10)	?	6	25	7	4	?	Pediatrics-CriticalCare	61	1	9	0	0	0	250.13	276	785	3	None	None	No	No	No	No	No	No	No	No	No	No	No	No	No	No	No	No	No	Steady	No	No	No	No	No	No	Yes	NO
6375564	798147	Caucasian	Female	[80-90)	?	6	25	7	14	?	InternalMedicine	76	4	28	0	0	0	427	428	711	9	None	None	No	No	No	No	No	No	No	No	No	No	No	No	No	No	No	No	No	Steady	No	No	No	No	No	No	Yes	NO
6380298	493911	Caucasian	Male	[40-50)	?	6	25	1	5	?	Family/GeneralPractice	37	3	9	0	0	0	780	427	250	9	None	None	No	No	No	No	No	No	No	No	No	No	Steady	No	No	No	No	No	No	No	No	No	No	No	No	No	Yes	>30
6382680	780975	Caucasian	Female	[70-80)	?	6	25	7	6	?	InternalMedicine	44	4	20	0	0	1	414	411	428	9	None	None	No	No	No	No	No	No	No	Steady	No	No	No	No	No	No	No	No	No	No	No	No	No	No	No	No	Yes	>30
6384432	2150901	Caucasian	Female	[50-60)	?	2	1	20	5	?	?	40	1	8	0	0	0	577	491	577	5	None	None	No	No	No	No	No	No	No	No	No	No	No	No	No	No	No	No	No	Steady	No	No	No	No	No	No	Yes	NO
6384966	7646184	Caucasian	Female	[70-80)	?	6	25	7	3	?	InternalMedicine	59	5	16	0	0	0	414	411	424	7	None	None	No	No	No	No	No	No	Steady	No	No	No	No	No	No	No	No	No	No	Steady	No	No	No	No	No	Ch	Yes	>30
6387198	4235580	Caucasian	Male	[70-80)	?	6	25	1	12	?	Cardiology	75	6	33	0	0	0	414	424	492	9	None	None	Steady	No	No	No	No	No	No	Down	No	No	No	No	No	No	No	No	No	Steady	No	No	No	No	No	Ch	Yes	NO
6392556	64603215	?	Male	[40-50)	?	2	6	2	11	?	?	27	6	23	0	0	0	250.7	785	585	9	None	None	No	No	No	No	No	No	No	Steady	No	No	No	No	No	No	No	No	No	Steady	No	No	No	No	No	Ch	Yes	<30
6395592	86572602	AfricanAmerican	Female	[80-90)	?	1	1	7	1	?	?	52	1	8	0	0	1	780	441	250	7	None	None	No	No	No	No	No	No	No	No	No	No	No	No	No	No	No	No	No	Steady	No	No	No	No	No	No	Yes	>30
6400152	93121191	Caucasian	Male	[70-80)	?	6	1	1	3	?	?	38	2	24	0	0	0	996	250.7	443	4	Norm	None	No	No	No	No	No	No	No	No	No	No	No	No	No	No	No	No	No	No	No	No	No	No	No	No	No	>30
6402138	109862649	Caucasian	Male	[50-60)	?	2	1	4	8	?	?	74	5	42	0	0	0	414	411	250	7	None	None	Steady	No	No	No	No	No	No	Steady	No	No	No	No	No	No	No	No	No	Up	No	No	No	No	No	Ch	Yes	NO
6409200	108580194	Caucasian	Female	[60-70)	?	1	2	7	6	?	Surgery-General	53	0	26	0	0	0	410	428	250.7	8	None	>8	No	No	No	No	No	No	No	No	No	No	No	No	No	No	No	No	No	Up	No	No	No	No	No	Ch	Yes	<30
6409620	81255195	AfricanAmerican	Male	[40-50)	?	6	1	7	9	?	?	56	1	7	0	0	0	577	250.02	401	4	>300	None	No	No	No	No	No	No	No	No	No	No	No	No	No	No	No	No	No	Up	No	No	No	No	No	Ch	Yes	>30
6447234	68622138	Caucasian	Female	[40-50)	?	3	1	1	2	?	Surgery-General	34	2	18	0	0	0	996	250.43	403	3	None	None	No	No	No	No	No	No	No	No	No	No	No	No	No	No	No	No	No	Up	No	No	No	No	No	Ch	Yes	>30
6463974	5020047	Caucasian	Male	[70-80)	?	6	25	7	14	?	Cardiology	77	6	37	0	0	0	410	428	496	9	None	None	Steady	No	No	No	No	No	No	No	No	No	No	No	No	No	No	No	No	Down	No	No	No	No	No	Ch	Yes	NO
6465714	1211985	Caucasian	Female	[90-100)	?	6	25	1	8	?	InternalMedicine	36	6	18	0	0	1	250.7	440	401	9	None	None	No	No	No	No	No	No	No	No	No	No	No	No	No	No	No	No	No	No	No	No	No	No	No	No	No	>30
6478860	7596648	Caucasian	Male	[70-80)	?	6	25	7	6	?	InternalMedicine	50	2	22	0	0	0	428	427	276	9	None	None	No	No	No	No	No	No	No	No	No	No	No	No	No	No	No	No	No	Steady	No	No	No	No	No	No	Yes	>30
6479016	20676798	Caucasian	Male	[80-90)	?	6	1	7	7	?	?	105	3	16	0	0	0	428	250.02	276	5	>300	>7	No	No	No	No	No	No	Steady	No	No	No	No	No	No	No	No	No	No	No	No	No	No	No	No	No	Yes	>30
6479334	99530388	Caucasian	Male	[50-60)	?	1	7	7	1	?	InternalMedicine	33	0	6	0	0	0	428	250.02	496	6	None	>8	No	No	No	No	No	No	No	No	No	No	No	No	No	No	No	No	No	Up	No	No	No	No	No	Ch	Yes	>30
6479826	2699316	Caucasian	Male	[70-80)	?	6	25	7	4	?	InternalMedicine	46	4	11	0	0	0	428	411	424	8	None	None	No	No	No	No	No	No	No	No	No	No	No	No	No	No	No	No	No	No	No	No	No	No	No	No	No	>30
6487182	6228999	Caucasian	Male	[50-60)	?	6	25	7	7	?	InternalMedicine	33	2	16	0	0	0	721	707	729	4	None	None	No	No	No	No	No	No	No	No	No	No	No	No	No	No	No	No	No	Down	No	No	No	No	No	Ch	Yes	NO
6489306	1917261	Caucasian	Male	[50-60)	?	6	25	1	5	?	Orthopedics-Reconstructive	44	3	13	0	0	0	823	998	836	8	None	None	No	No	No	No	No	No	No	No	No	No	No	No	No	No	No	No	No	No	No	No	No	No	No	No	No	NO
6490980	9900837	Caucasian	Male	[30-40)	?	6	25	7	4	?	InternalMedicine	63	0	7	0	0	0	434	250.02	272	7	None	>8	No	No	No	No	No	No	No	No	No	No	No	No	No	No	No	No	No	Steady	No	No	No	No	No	No	Yes	NO
6492654	5287950	Caucasian	Female	[50-60)	?	6	25	7	3	?	Cardiology	40	4	14	0	0	2	786	414	401	7	None	None	No	No	No	No	No	No	Steady	No	No	No	No	No	No	No	No	No	No	No	No	No	No	No	No	No	Yes	<30
6494982	76825836	AfricanAmerican	Male	[50-60)	?	6	1	7	9	?	?	103	1	18	0	0	0	428	581	250.6	5	>300	None	No	No	No	No	No	No	No	No	No	No	No	No	No	No	No	No	No	Steady	No	No	No	No	No	No	Yes	>30
6495960	58136508	Caucasian	Female	[90-100)	?	6	1	7	9	?	?	86	0	9	0	0	0	466	515	518	5	>200	None	No	No	No	No	No	No	No	No	No	No	No	No	No	No	No	No	No	No	No	No	No	No	No	No	No	>30
6504906	1734102	AfricanAmerican	Male	[50-60)	?	6	25	7	11	?	Surgery-Cardiovascular/Thoracic	36	4	22	0	0	2	996	305	E878	9	None	None	No	No	No	No	No	No	No	Steady	No	No	No	No	No	No	No	No	No	No	No	No	No	No	No	No	Yes	>30
6548964	93520359	Caucasian	Female	[70-80)	?	6	1	7	6	?	?	44	0	11	0	0	0	491	428	250.01	5	Norm	None	No	No	No	No	No	No	No	No	No	No	No	No	No	No	No	No	No	No	No	No	No	No	No	No	No	>30
6564180	9196353	Caucasian	Female	[0-10)	?	6	25	7	3	?	Pediatrics-Endocrinology	47	0	8	0	0	0	250.03	372	?	2	None	None	No	No	No	No	No	No	No	No	No	No	No	No	No	No	No	No	No	Steady	No	No	No	No	No	No	Yes	NO
6571380	73088208	Caucasian	Male	[70-80)	?	3	1	2	5	?	?	44	5	28	0	0	0	530	250.02	998	8	None	None	No	No	No	No	No	No	No	No	No	No	No	No	No	No	No	No	No	Up	No	No	No	No	No	Ch	Yes	>30
6572046	41275089	?	Male	[50-60)	?	3	1	2	4	?	?	33	1	24	0	0	0	715	733	401	4	None	None	No	No	No	No	Steady	No	No	No	No	No	No	No	No	No	No	No	No	Up	No	No	No	No	No	Ch	Yes	>30
6577986	2656431	Caucasian	Female	[70-80)	?	6	25	1	6	?	Family/GeneralPractice	47	3	18	0	0	0	730	707	403	9	None	None	No	No	No	No	No	No	No	Steady	No	No	No	No	No	No	No	No	No	Steady	No	No	No	No	No	Ch	Yes	NO
6579774	66656601	Caucasian	Male	[60-70)	?	3	3	2	10	?	?	66	3	34	0	0	0	191	492	414	8	None	None	No	No	No	No	No	No	Steady	No	No	No	No	No	No	No	No	No	No	Steady	No	No	No	No	No	Ch	Yes	NO
6581646	3611637	AfricanAmerican	Male	[40-50)	?	6	25	7	3	?	Nephrology	45	3	10	0	0	1	996	38	996	9	None	None	No	No	No	No	No	No	No	No	No	No	No	No	No	No	No	No	No	Steady	No	No	No	No	No	No	Yes	NO
6582546	63754317	AfricanAmerican	Female	[70-80)	?	1	3	7	4	?	?	42	1	11	0	1	2	250.6	403	357	8	None	None	No	No	No	No	No	No	No	No	No	No	No	No	No	No	No	No	No	Steady	No	No	No	No	No	No	Yes	>30
6584874	9394128	Caucasian	Male	[60-70)	?	6	25	1	4	?	Surgery-Cardiovascular/Thoracic	71	3	25	0	0	0	414	518	250	5	None	Norm	No	No	No	No	No	No	Steady	No	No	Steady	No	No	No	No	No	No	No	Steady	No	No	No	No	No	Ch	Yes	NO
6590442	2486844	AfricanAmerican	Female	[30-40)	?	6	25	7	8	?	InternalMedicine	51	0	16	0	0	1	282	250.02	780	4	None	None	No	No	No	No	No	No	No	No	No	No	No	No	No	No	No	No	No	Down	No	No	No	No	No	Ch	Yes	>30
6608874	85118040	AfricanAmerican	Female	[60-70)	?	1	1	7	1	?	?	56	1	15	1	0	0	428	493	250	6	None	None	No	No	No	No	No	No	No	No	No	No	No	No	No	No	No	No	No	Down	No	No	No	No	No	Ch	Yes	>30
6620760	704430	Caucasian	Female	[50-60)	?	6	25	7	7	?	InternalMedicine	52	0	13	0	0	0	276	428	250.02	7	None	>8	No	No	No	No	No	No	No	No	No	No	No	No	No	No	No	No	No	Steady	No	No	No	No	No	No	Yes	NO
6636342	55632276	Caucasian	Female	[70-80)	?	2	1	4	2	?	?	46	4	21	0	0	0	414	411	250	6	None	None	No	No	No	No	No	No	No	No	No	No	No	No	No	No	No	No	No	No	No	No	No	No	No	No	No	NO
6646260	2568312	Caucasian	Male	[60-70)	?	6	25	1	8	?	Cardiology	53	4	26	0	0	1	786	428	403	8	None	>8	No	No	No	No	No	No	No	No	No	No	No	No	No	No	No	No	No	Steady	No	No	No	No	No	No	Yes	NO
6651384	106312131	AfricanAmerican	Female	[50-60)	?	2	1	7	1	?	?	37	0	9	0	0	0	786	414	250	5	None	None	No	No	No	No	Up	No	No	No	No	No	No	No	No	No	No	No	No	Steady	No	No	No	No	No	Ch	Yes	NO
6656496	4837077	AfricanAmerican	Male	[60-70)	?	6	25	1	3	?	InternalMedicine	66	0	12	0	0	0	276	584	427	9	None	None	No	No	No	No	No	No	No	No	No	No	No	No	No	No	No	No	No	Steady	No	No	No	No	No	No	Yes	>30
6657678	54452511	Caucasian	Male	[70-80)	?	6	1	7	4	?	?	61	3	19	0	0	1	486	585	250.02	5	>200	None	No	No	No	No	No	No	No	No	No	No	No	No	No	No	No	No	No	No	No	No	No	No	No	No	No	>30
6697722	1550520	Caucasian	Male	[60-70)	?	6	25	7	1	?	Gastroenterology	43	2	9	0	0	0	532	285	303	9	None	None	No	No	No	No	No	No	No	No	No	No	No	No	No	No	No	No	No	No	No	No	No	No	No	No	No	>30
6709620	4910841	Caucasian	Female	[70-80)	?	6	25	1	3	?	Cardiology	51	2	12	0	0	0	428	426	401	8	None	Norm	No	No	No	No	No	No	No	No	No	No	No	Steady	No	No	No	No	No	No	No	No	No	No	No	No	Yes	NO
6720732	56464254	Caucasian	Male	[60-70)	?	1	3	7	10	?	Family/GeneralPractice	68	4	16	0	0	0	428	250.6	584	8	None	Norm	No	No	No	No	No	No	No	No	No	No	No	No	No	No	No	No	No	Down	No	No	No	No	No	Ch	Yes	<30
6721254	9968661	Caucasian	Male	[60-70)	?	6	25	1	5	?	Cardiology	42	5	17	0	0	0	428	496	794	9	None	None	No	No	No	No	No	No	No	No	No	No	No	No	No	No	No	No	No	No	No	No	No	No	No	No	No	NO
6722676	103360833	Caucasian	Female	[70-80)	?	2	1	2	11	?	?	78	6	51	0	0	0	416	276	424	8	None	None	No	No	No	No	Steady	No	No	No	No	No	No	No	No	No	No	No	No	Steady	No	No	No	No	No	Ch	Yes	NO
6725226	2026161	Caucasian	Female	[50-60)	?	6	25	1	2	?	InternalMedicine	54	1	10	0	0	0	346	599	250.02	5	None	None	No	No	No	No	No	No	No	Steady	No	No	No	No	No	No	No	No	No	Steady	No	No	No	No	No	Ch	Yes	>30
6735816	1532520	AfricanAmerican	Female	[50-60)	?	6	25	1	3	?	Psychiatry	17	0	7	0	0	0	296	305	300	7	None	None	No	No	No	No	No	No	No	No	No	No	No	No	No	No	No	No	No	Steady	No	No	No	No	No	No	Yes	>30
6736032	9264663	Caucasian	Female	[80-90)	?	6	25	7	9	?	Family/GeneralPractice	70	0	12	0	0	0	428	427	707	9	None	>7	No	No	No	No	No	No	Steady	No	No	No	No	No	No	No	No	No	No	Steady	No	No	No	No	No	Ch	Yes	NO
6736968	4867677	Caucasian	Female	[70-80)	?	6	25	1	4	?	Obsterics&Gynecology-GynecologicOnco	49	3	11	0	0	0	182	250.01	401	5	None	None	No	No	No	No	No	No	No	No	No	No	No	No	No	No	No	No	No	Steady	No	No	No	No	No	No	Yes	>30
6737004	9343692	Caucasian	Female	[50-60)	?	6	25	1	7	?	Surgery-Cardiovascular/Thoracic	49	1	23	0	0	0	162	512	496	7	None	None	No	No	No	No	No	No	No	No	No	No	No	No	No	No	No	No	No	No	No	No	No	No	No	No	No	NO
6740700	8208234	Caucasian	Female	[60-70)	?	6	25	7	12	?	Family/GeneralPractice	77	2	21	0	0	0	515	482	599	9	None	None	No	No	No	No	No	No	No	Steady	No	No	No	No	No	No	No	No	No	Down	No	No	No	No	No	Ch	Yes	>30
6797352	5058702	Caucasian	Male	[60-70)	?	6	25	1	1	?	Cardiology	46	5	11	0	0	0	414	414	250	6	None	None	No	No	No	No	No	No	No	No	No	No	Steady	No	No	No	No	No	No	No	No	No	No	No	No	No	Yes	>30
6800616	726057	Caucasian	Male	[60-70)	?	6	25	1	6	?	InternalMedicine	41	1	3	0	0	0	434	250.01	427	7	None	None	No	No	No	No	No	No	No	No	No	No	No	No	No	No	No	No	No	Down	No	No	No	No	No	Ch	Yes	>30
6804738	641007	Caucasian	Female	[70-80)	?	1	6	1	11	?	Psychiatry	58	1	13	0	0	0	296	300	V43	7	None	None	Steady	No	No	No	No	No	No	Steady	No	No	No	No	No	No	No	No	No	No	No	No	No	No	No	Ch	Yes	NO
6805482	894942	AfricanAmerican	Female	[70-80)	?	6	25	1	4	?	InternalMedicine	43	0	10	0	0	0	786	250.03	276	9	None	None	No	No	No	No	Steady	No	No	No	No	No	No	No	No	No	No	No	No	Steady	No	No	No	No	No	Ch	Yes	>30
6812988	5984469	Caucasian	Female	[50-60)	?	6	25	1	4	?	InternalMedicine	63	1	11	0	0	0	428	276	295	7	None	>7	No	No	No	No	No	No	Up	No	No	No	No	No	No	No	No	No	No	No	No	No	No	No	No	Ch	Yes	>30
6815154	100955538	AfricanAmerican	Female	[50-60)	?	1	1	7	1	?	?	57	0	8	0	0	0	250.02	414	412	6	None	None	No	No	No	No	No	No	No	No	No	No	No	No	No	No	No	No	No	Down	No	No	No	No	No	Ch	Yes	>30
6819072	111999186	Caucasian	Female	[80-90)	?	1	3	7	1	?	?	59	0	10	0	0	0	535	276	427	7	None	None	No	No	No	No	No	No	No	No	No	No	No	No	No	No	No	No	No	Steady	No	No	No	No	No	No	Yes	NO
6820692	669393	AfricanAmerican	Male	[40-50)	?	6	25	7	5	?	InternalMedicine	47	0	7	0	0	1	428	401	250.01	4	None	None	No	No	No	No	No	No	No	No	No	No	No	No	No	No	No	No	No	Down	No	No	No	No	No	Ch	Yes	>30
6822684	54485127	AfricanAmerican	Male	[40-50)	?	1	6	7	8	?	?	61	4	28	0	0	2	250.41	403	250.6	5	None	None	No	No	No	No	No	No	No	No	No	No	No	No	No	No	No	No	No	Steady	No	No	No	No	No	No	Yes	>30
6833718	1501533	Caucasian	Male	[70-80)	?	6	25	1	1	?	Cardiology	34	6	9	0	0	0	414	411	250.01	6	None	None	No	No	No	No	No	No	No	No	No	No	Steady	No	No	No	No	No	No	No	No	No	No	No	No	No	Yes	NO
6842886	4865508	Caucasian	Male	[50-60)	?	6	25	1	2	?	Cardiology	11	3	8	0	0	0	410	414	401	6	None	None	No	No	No	No	No	No	No	No	No	No	No	No	No	No	No	No	No	Steady	No	No	No	No	No	No	Yes	NO
6867720	77574114	Caucasian	Female	[70-80)	?	1	3	7	4	?	?	55	0	13	0	0	0	428	496	295	9	None	None	No	No	No	No	No	No	No	No	No	No	No	No	No	No	No	No	No	Steady	No	No	No	No	No	No	Yes	>30
6867804	689355	Caucasian	Female	[60-70)	?	6	25	1	8	?	Cardiology	65	6	30	0	0	0	414	285	250	9	None	None	No	No	No	No	No	No	No	No	No	No	No	No	No	No	No	No	No	No	No	No	No	No	No	No	No	NO
6874512	3480381	AfricanAmerican	Female	[60-70)	?	6	25	7	5	?	InternalMedicine	57	1	9	0	0	0	428	403	424	7	None	None	No	No	No	No	No	No	No	No	No	No	No	No	No	No	No	No	No	Steady	No	No	No	No	No	No	Yes	NO
6879588	463302	Caucasian	Female	[70-80)	?	6	25	7	3	?	Family/GeneralPractice	36	0	8	0	0	0	453	414	443	9	None	None	No	No	No	No	No	No	No	No	No	No	No	No	No	No	No	No	No	Steady	No	No	No	No	No	No	Yes	>30
6884346	3778047	AfricanAmerican	Male	[50-60)	?	6	25	7	4	?	InternalMedicine	57	0	11	0	0	1	535	276	535	7	None	>7	No	No	No	No	No	No	No	No	No	No	No	No	No	No	No	No	No	Steady	No	No	No	No	No	No	Yes	>30
6889836	9595107	AfricanAmerican	Male	[20-30)	?	6	25	7	3	?	Pulmonology	61	1	20	0	0	1	250.13	585	780	4	None	None	No	No	No	No	No	No	No	No	No	No	No	No	No	No	No	No	No	Steady	No	No	No	No	No	No	Yes	>30
6892062	443916	AfricanAmerican	Female	[50-60)	?	6	25	7	11	?	Psychiatry	11	0	6	0	0	0	295	496	250	3	None	None	No	No	No	No	No	No	No	No	No	No	No	No	No	No	No	No	No	No	No	No	No	No	No	No	No	>30
6893976	3179286	AfricanAmerican	Male	[70-80)	?	6	25	1	5	?	Family/GeneralPractice	70	0	9	0	0	0	786	112	427	9	None	None	No	No	No	No	No	No	No	No	No	No	No	No	No	No	No	No	No	Steady	No	No	No	No	No	No	Yes	NO
6894558	1686141	Caucasian	Female	[60-70)	?	6	25	7	6	?	InternalMedicine	50	6	25	0	0	0	574	250.01	428	9	None	None	No	No	No	No	No	No	No	No	No	No	No	No	No	No	No	No	No	Steady	No	No	No	No	No	No	Yes	>30
6895560	2836125	Caucasian	Male	[40-50)	?	1	1	7	2	?	?	47	0	4	0	0	0	434	250.02	401	6	None	None	No	No	No	No	No	No	Steady	No	No	No	No	No	No	No	No	No	No	Down	No	No	No	No	No	Ch	Yes	>30
6896538	1076481	AfricanAmerican	Female	[30-40)	?	6	25	7	2	?	InternalMedicine	62	0	6	0	0	0	250	401	278	4	None	None	No	No	No	No	No	No	No	No	No	No	No	No	No	No	No	No	No	Down	No	No	No	No	No	Ch	Yes	NO
6896670	59648958	AfricanAmerican	Female	[20-30)	?	1	1	7	3	?	?	59	0	6	1	2	1	648	250.03	?	2	None	None	No	No	No	No	No	No	No	No	No	No	No	No	No	No	No	No	No	Steady	No	No	No	No	No	No	Yes	<30
6896718	311418	Caucasian	Female	[60-70)	?	6	25	7	5	?	InternalMedicine	63	0	25	0	0	0	402	518	491	9	None	>8	No	No	No	No	No	No	No	No	No	No	No	No	No	No	No	No	No	Up	No	No	No	No	No	Ch	Yes	<30
6897186	5033565	Caucasian	Female	[80-90)	?	6	25	7	3	?	Family/GeneralPractice	44	0	6	0	0	0	435	427	250	7	None	None	No	No	No	No	No	No	No	Steady	No	No	No	No	No	No	No	No	No	No	No	No	No	No	No	No	Yes	>30
6897456	2724075	Caucasian	Male	[70-80)	?	6	25	7	1	?	Family/GeneralPractice	59	0	10	0	0	0	595	599	403	6	None	None	No	No	No	No	No	No	No	Steady	No	No	No	No	No	No	No	No	No	No	No	No	No	No	No	No	Yes	>30
6897696	3488049	Caucasian	Male	[10-20)	?	6	25	7	2	?	Psychiatry	61	0	4	0	0	0	295	382	250	3	None	None	No	No	No	No	No	No	No	No	No	No	No	No	No	No	No	No	No	No	No	No	No	No	No	No	No	>30
6899208	10045584	Caucasian	Female	[50-60)	?	6	25	1	4	?	Gastroenterology	44	6	15	0	0	0	571	456	250.01	4	None	None	No	No	No	No	No	No	No	No	No	No	No	No	No	No	No	No	No	Steady	No	No	No	No	No	No	Yes	NO
6899730	838854	Caucasian	Male	[70-80)	?	6	25	7	3	?	Family/GeneralPractice	40	0	11	0	0	1	250.82	276	428	8	None	None	No	No	No	No	No	No	No	No	No	No	No	No	No	No	No	No	No	No	No	No	No	No	No	No	No	>30
6900738	1360332	Caucasian	Female	[60-70)	?	6	25	1	4	?	Gastroenterology	34	1	11	0	0	0	211	V45	V45	9	None	None	No	No	No	No	No	No	No	No	No	No	No	No	No	No	No	No	No	No	No	No	No	No	No	No	No	NO
6902166	92152944	AfricanAmerican	Female	[60-70)	?	1	6	7	3	?	?	58	3	23	0	0	0	410	398	397	9	None	None	No	No	No	No	No	No	No	No	Steady	No	No	No	No	No	No	No	No	Steady	No	No	No	No	No	Ch	Yes	NO
6902646	1411479	Caucasian	Male	[40-50)	?	6	25	7	2	?	Psychiatry	45	1	7	0	0	0	303	250.01	799	7	None	None	No	No	No	No	No	No	No	No	No	No	Steady	No	No	No	No	No	No	Steady	No	No	No	No	No	Ch	Yes	<30
6904998	1883097	Caucasian	Female	[70-80)	?	2	3	20	5	?	?	51	2	26	0	0	0	820	285	425	9	None	None	No	No	No	No	No	No	No	No	No	No	Steady	No	No	No	No	No	No	Steady	No	No	No	No	No	Ch	Yes	NO
6905298	4908897	Caucasian	Male	[70-80)	?	3	1	1	8	?	Cardiology	62	6	30	0	0	0	410	250	281	6	None	None	No	No	No	No	No	No	No	Steady	No	No	No	No	No	No	No	No	No	Up	No	No	No	No	No	Ch	Yes	NO
6907074	109816038	Caucasian	Male	[80-90)	?	6	1	7	2	?	?	61	0	4	0	0	1	250.8	276	197	5	>200	None	No	No	No	No	No	No	No	No	No	No	No	No	No	No	No	No	No	No	No	No	No	No	No	No	No	NO
6907530	4327020	Caucasian	Male	[30-40)	?	1	1	7	4	?	Family/GeneralPractice	51	0	12	0	0	0	250.13	578	303	4	None	None	No	No	No	No	No	No	No	No	No	No	No	No	No	No	No	No	No	Up	No	No	No	No	No	Ch	Yes	>30
6907938	404289	AfricanAmerican	Male	[40-50)	?	1	1	7	11	?	InternalMedicine	65	3	29	0	0	0	574	780	250.01	9	None	None	No	No	No	No	No	No	No	No	No	No	No	No	No	No	No	No	No	No	No	No	No	No	No	No	No	>30
6911658	2231748	Caucasian	Male	[70-80)	?	6	25	7	2	?	InternalMedicine	78	3	10	0	0	1	428	424	414	7	None	>8	No	No	No	No	No	No	Steady	No	No	No	No	No	No	No	No	No	No	No	No	No	No	No	No	No	Yes	>30
6932958	4914693	Caucasian	Male	[40-50)	?	6	25	7	9	?	InternalMedicine	77	1	23	0	0	0	577	577	304	9	None	None	Steady	No	No	No	No	No	Up	No	No	No	No	No	No	No	No	No	No	No	No	No	No	No	No	Ch	Yes	>30
6934086	102190059	Caucasian	Male	[60-70)	?	2	1	20	4	?	?	60	0	11	0	0	1	599	790	41	9	None	None	No	No	No	No	No	No	No	No	No	No	No	No	No	No	No	No	No	Steady	No	No	No	No	No	No	Yes	>30
6936978	369684	AfricanAmerican	Female	[60-70)	?	6	25	1	7	?	Cardiology	49	0	20	0	0	1	428	427	403	9	None	None	No	No	No	No	No	No	No	Steady	No	No	No	No	No	No	No	No	No	No	No	No	No	No	No	No	Yes	>30
6946248	79024365	AfricanAmerican	Male	[80-90)	?	1	3	7	3	?	Gastroenterology	36	2	4	0	0	0	286	403	707	8	None	None	No	No	No	No	No	No	No	No	No	No	No	No	No	No	No	No	No	No	No	No	No	No	No	No	No	NO
6952410	23076369	Caucasian	Male	[60-70)	?	1	1	7	2	?	Surgery-General	48	4	19	0	0	1	996	403	153	8	None	None	No	No	No	No	No	No	No	No	No	No	No	No	No	No	No	No	No	Up	No	No	No	No	No	Ch	Yes	>30
6971064	97976430	Caucasian	Male	[40-50)	?	3	1	20	1	?	?	14	4	10	0	0	0	414	411	410	8	None	>8	No	No	No	No	No	No	No	No	No	No	No	No	No	No	No	No	No	No	No	No	No	No	No	No	No	>30
6974160	2096937	Caucasian	Female	[30-40)	?	6	25	1	3	?	ObstetricsandGynecology	41	3	17	0	0	0	648	250.01	658	8	None	None	No	No	No	No	No	No	No	No	No	No	No	No	No	No	No	No	No	Steady	No	No	No	No	No	No	Yes	NO
6981924	9923850	Caucasian	Female	[10-20)	?	6	25	7	3	?	Pediatrics-Endocrinology	48	0	7	0	0	0	250.01	V65	?	2	None	Norm	No	No	No	No	No	No	No	No	No	No	No	No	No	No	No	No	No	Up	No	No	No	No	No	Ch	Yes	NO
6984210	5702373	Caucasian	Female	[70-80)	?	6	25	7	3	?	Surgery-Cardiovascular/Thoracic	51	1	13	0	0	1	535	560	250.02	7	None	None	No	No	No	No	No	No	No	No	No	No	No	No	No	No	No	No	No	No	No	No	No	No	No	No	No	NO
6988968	85853835	Caucasian	Male	[60-70)	?	2	1	2	6	?	?	26	2	10	0	0	0	440	V42	250	6	None	None	No	No	No	No	No	No	Steady	No	No	No	No	No	No	No	No	No	No	Steady	No	No	No	No	No	Ch	Yes	NO
6989070	5875713	AfricanAmerican	Female	[30-40)	?	6	25	7	4	?	InternalMedicine	45	1	15	0	0	0	250.02	276	276	8	None	>8	No	No	No	No	No	No	No	No	No	No	No	No	No	No	No	No	No	Steady	No	No	No	No	No	No	Yes	NO
6991644	2791395	Caucasian	Male	[80-90)	?	6	25	1	3	?	Orthopedics-Reconstructive	48	2	15	0	0	0	715	599	285	5	None	None	No	No	No	No	No	No	No	No	No	No	No	No	No	No	No	No	No	No	No	No	No	No	No	No	No	NO
6992808	789876	AfricanAmerican	Male	[60-70)	?	6	25	7	1	?	InternalMedicine	76	1	6	0	0	0	535	250.02	401	5	None	>8	No	No	No	No	No	No	No	No	No	No	No	No	No	No	No	No	No	Steady	No	No	No	No	No	No	Yes	>30
6993210	52728858	?	Male	[60-70)	?	1	1	7	2	?	?	41	4	11	0	0	0	435	413	250.02	9	None	None	Steady	No	No	No	No	No	No	No	No	No	No	No	No	No	No	No	No	Down	No	No	No	No	No	Ch	Yes	<30
6993492	5833440	Caucasian	Male	[80-90)	?	1	1	7	10	?	Surgery-Neuro	77	1	25	0	0	0	852	427	276	7	None	>8	No	No	No	No	No	No	Down	No	No	No	Up	No	No	No	No	No	No	Down	No	No	No	No	No	Ch	Yes	>30
7028472	3184785	Caucasian	Male	[70-80)	?	6	25	1	1	?	Cardiology	34	5	9	0	0	0	414	V45	V45	6	None	None	No	No	No	No	No	No	Steady	No	No	No	No	No	No	No	No	No	No	No	No	No	No	No	No	No	Yes	NO
7046418	2742849	Caucasian	Female	[60-70)	?	6	25	1	4	?	InternalMedicine	45	0	15	0	0	0	428	250.01	427	9	None	>7	No	No	No	No	No	No	No	Steady	No	No	Steady	No	No	No	No	No	No	Down	No	No	No	No	No	Ch	Yes	>30
7055958	5745888	AfricanAmerican	Female	[30-40)	?	6	25	1	10	?	Nephrology	49	0	19	0	0	0	584	710	403	9	None	None	No	No	No	No	No	No	No	No	No	No	No	No	No	No	No	No	No	No	No	No	No	No	No	No	No	<30
7062456	6414021	AfricanAmerican	Male	[60-70)	?	1	1	7	13	?	InternalMedicine	93	1	24	0	0	1	428	425	276	9	None	None	No	No	No	No	No	No	No	Steady	No	No	No	No	No	No	No	No	No	Steady	No	No	No	No	No	Ch	Yes	<30
7062552	328887	Caucasian	Male	[50-60)	?	6	25	1	3	?	InternalMedicine	51	0	14	0	0	1	786	425	428	9	None	None	No	No	No	No	No	No	No	No	No	No	No	No	No	No	No	No	No	Steady	No	No	No	No	No	No	Yes	>30
7063266	8509725	Caucasian	Female	[40-50)	?	6	2	7	1	?	?	59	0	4	0	0	0	577	250.03	780	3	>300	None	No	No	No	No	No	No	No	No	No	No	No	No	No	No	No	No	No	No	No	No	No	No	No	No	No	>30
7065768	3357999	AfricanAmerican	Female	[40-50)	?	6	25	1	3	?	ObstetricsandGynecology	38	1	10	0	0	0	218	250	616	3	None	None	No	No	No	No	No	No	No	No	No	No	No	No	No	No	No	No	No	No	No	No	No	No	No	No	No	NO
7067946	9961560	AfricanAmerican	Female	[70-80)	?	6	25	7	7	?	Cardiology	69	1	23	0	0	0	410	428	799	9	None	None	No	No	No	No	No	No	Steady	No	No	No	No	No	No	No	No	No	No	Steady	No	No	No	No	No	Ch	Yes	NO
7089882	58871601	Other	Female	[70-80)	?	6	1	1	7	?	InternalMedicine	55	1	13	0	0	0	486	491	401	6	None	None	No	No	No	No	No	No	No	No	No	No	No	No	No	No	No	No	No	No	No	No	No	No	No	No	No	NO
7100040	1395522	Caucasian	Male	[50-60)	?	1	1	7	9	?	InternalMedicine	71	0	21	0	0	0	486	496	428	9	None	>8	No	No	No	No	No	No	No	No	No	No	No	No	No	No	No	No	No	Steady	No	No	No	No	No	No	Yes	>30
7104774	94784535	Caucasian	Female	[70-80)	?	1	6	1	6	?	Family/GeneralPractice	51	3	23	0	0	1	466	425	427	8	None	None	No	No	No	No	No	No	No	No	No	No	No	No	No	No	No	No	No	Down	No	No	No	No	No	Ch	Yes	>30
7111506	338247	Caucasian	Female	[60-70)	?	2	1	1	12	?	Pulmonology	95	3	19	0	0	0	428	424	496	9	None	>8	No	No	No	No	No	No	No	Steady	No	No	No	No	No	No	No	No	No	Steady	No	No	No	No	No	Ch	Yes	>30
7112478	284400	Caucasian	Male	[60-70)	?	6	25	1	3	?	Surgery-General	35	1	9	0	0	1	682	707	250.82	6	None	>8	Steady	No	No	No	No	No	No	Steady	No	No	No	No	No	No	No	No	No	Steady	No	No	No	No	No	Ch	Yes	>30
7125354	9402138	?	Male	[30-40)	?	6	25	1	2	?	InternalMedicine	41	0	5	0	0	0	782	250.6	357	5	None	None	Steady	No	No	No	No	No	Down	No	No	No	No	No	No	No	No	No	No	No	No	No	No	No	No	Ch	Yes	>30
7134888	41299119	Caucasian	Male	[70-80)	?	1	1	7	2	?	Cardiology	31	0	12	0	0	1	780	428	414	7	None	None	No	No	No	No	No	No	No	No	No	No	No	No	No	No	No	No	No	Steady	No	No	No	No	No	No	Yes	NO
7135560	791460	Caucasian	Female	[50-60)	?	6	25	1	3	?	Surgery-General	53	1	8	0	0	0	540	250.01	401	3	None	None	No	No	No	No	No	No	No	No	No	No	No	No	No	No	No	No	No	Steady	No	No	No	No	No	No	Yes	>30
7136664	4250106	AfricanAmerican	Male	[60-70)	?	6	25	7	7	?	InternalMedicine	47	2	9	0	0	0	996	998	250	7	None	Norm	No	No	No	No	Down	No	No	No	No	No	No	No	No	No	No	No	No	No	No	No	No	No	No	Ch	Yes	>30
7138326	581499	Caucasian	Female	[50-60)	?	3	1	1	6	?	Obsterics&Gynecology-GynecologicOnco	77	2	19	0	0	0	571	572	789	9	None	None	No	No	No	No	No	No	No	No	No	No	No	No	No	No	No	No	No	No	No	No	No	No	No	No	No	>30
7138524	9765999	Other	Male	[40-50)	?	6	25	1	4	?	Urology	12	1	13	0	0	0	189	401	250	3	None	None	No	No	No	No	No	No	No	No	No	No	No	No	No	No	No	No	No	No	No	No	No	No	No	No	No	NO
7178106	4688325	Caucasian	Male	[10-20)	?	2	1	1	2	?	Pediatrics-CriticalCare	40	0	7	0	0	0	250.13	?	?	1	None	>8	No	No	No	No	No	No	No	No	No	No	No	No	No	No	No	No	No	Down	No	No	No	No	No	Ch	Yes	NO
7178910	9998433	Caucasian	Female	[40-50)	?	6	25	1	5	?	Psychiatry	53	0	18	0	0	0	296	571	V42	9	None	Norm	No	No	No	No	No	No	No	No	No	No	No	No	No	No	No	No	No	Down	No	No	No	No	No	Ch	Yes	NO
7188852	97797942	Other	Male	[60-70)	?	2	1	4	1	?	?	33	3	17	0	0	0	414	424	401	8	None	None	No	No	No	No	No	No	Steady	No	No	No	No	No	No	No	No	No	No	Down	No	No	No	No	No	Ch	Yes	>30
7189884	1681974	Caucasian	Female	[50-60)	?	1	2	7	7	?	Endocrinology	83	2	17	0	0	0	250.82	428	599	9	None	Norm	No	No	No	No	No	No	No	No	No	No	Steady	No	No	No	No	No	No	Down	No	No	No	No	No	Ch	Yes	NO
7197084	10001988	Caucasian	Male	[0-10)	?	6	25	7	2	?	Pediatrics-Endocrinology	47	0	5	0	0	0	250.03	276	?	2	None	>8	No	No	No	No	No	No	No	No	No	No	No	No	No	No	No	No	No	Up	No	No	No	No	No	Ch	Yes	NO
7201710	7422984	AfricanAmerican	Female	[70-80)	?	1	2	1	6	?	Cardiology	61	0	17	0	0	0	433	428	403	8	None	None	No	No	No	No	No	No	No	No	No	No	No	No	No	No	No	No	No	Steady	No	No	No	No	No	No	Yes	>30
7205370	10152693	Asian	Male	[50-60)	?	3	1	1	8	?	Cardiology	49	1	23	0	0	0	414	428	427	9	None	>7	No	Steady	No	No	No	No	No	No	No	No	No	No	No	No	No	No	No	Down	No	No	No	No	No	Ch	Yes	NO
7212504	81353088	AfricanAmerican	Male	[20-30)	?	1	1	7	3	?	?	46	0	11	9	0	6	428	250.83	425	9	None	None	No	No	No	No	No	No	No	No	No	No	No	No	No	No	No	No	No	Steady	No	No	No	No	No	No	Yes	>30
7212516	5128785	Caucasian	Female	[70-80)	?	6	25	7	6	?	Family/GeneralPractice	49	0	6	0	0	0	433	424	729	9	None	Norm	No	No	No	No	No	No	Steady	No	No	No	No	No	No	No	No	No	No	No	No	No	No	No	No	No	Yes	>30
7214772	1427859	Caucasian	Female	[40-50)	?	6	25	1	2	?	ObstetricsandGynecology	45	2	13	0	0	0	618	401	250	5	None	None	No	No	No	No	No	No	No	No	No	No	No	No	No	No	No	No	No	No	No	No	No	No	No	No	No	NO
7216542	3538080	AfricanAmerican	Male	[40-50)	?	6	25	7	2	?	Nephrology	59	1	15	0	0	1	250.13	584	403	8	None	None	No	No	No	No	No	No	No	No	No	No	No	No	No	No	No	No	No	Steady	No	No	No	No	No	No	Yes	<30
7216812	1660293	Caucasian	Female	[60-70)	?	6	25	7	4	?	InternalMedicine	36	0	14	0	0	1	571	572	250.02	6	None	>8	No	No	No	No	No	No	No	No	No	No	No	No	No	No	No	No	No	Steady	No	No	No	No	No	No	Yes	<30
7217022	1126458	Caucasian	Female	[50-60)	?	1	1	7	2	?	Cardiology	35	4	27	0	0	0	786	710	414	9	None	None	No	No	No	No	No	No	No	No	No	No	No	No	No	No	No	No	No	Steady	No	No	No	No	No	No	Yes	NO
7226970	448839	Caucasian	Male	[50-60)	?	2	1	1	7	?	InternalMedicine	40	1	13	0	0	1	276	250.82	250.6	9	None	>8	No	No	No	No	No	No	No	No	No	No	Steady	No	No	No	No	No	No	Up	No	No	No	No	No	Ch	Yes	>30
7257798	315684	AfricanAmerican	Male	[60-70)	?	6	25	7	4	?	Cardiology	35	0	11	0	0	0	427	401	250	5	None	None	No	No	No	No	No	No	Steady	No	No	No	No	No	No	No	No	No	No	No	No	No	No	No	No	No	Yes	NO
7261392	5105286	Caucasian	Male	[50-60)	?	2	1	1	2	?	InternalMedicine	34	0	6	0	0	0	250.8	707	428	5	None	>8	No	No	No	No	No	No	No	Steady	No	No	No	No	No	No	No	No	No	No	No	No	No	No	No	No	Yes	NO
7269804	10187370	Caucasian	Male	[70-80)	?	2	2	1	4	?	Pulmonology	48	3	11	0	0	0	562	285	518	9	None	None	No	No	No	No	No	No	No	No	No	No	No	No	No	No	No	No	No	Steady	No	No	No	No	No	No	Yes	NO
7272702	4668507	Caucasian	Female	[50-60)	?	2	1	1	3	?	Endocrinology	59	0	9	0	0	0	789	496	304	9	None	>8	No	No	No	No	No	No	No	No	No	No	No	No	No	No	No	No	No	Down	No	No	No	No	No	Ch	Yes	NO
7274742	1529712	Caucasian	Female	[60-70)	?	2	6	4	5	?	?	24	0	12	0	0	1	721	427	250	6	None	None	Steady	No	No	No	No	No	Steady	No	No	No	No	No	No	No	No	No	No	Steady	No	No	No	No	No	Ch	Yes	NO
7274928	114194385	AfricanAmerican	Female	[50-60)	?	2	5	2	1	?	?	33	0	10	0	0	0	457	401	250	5	None	None	Steady	No	No	No	Steady	No	No	No	No	No	No	No	No	No	No	No	No	Down	No	No	No	No	No	Ch	Yes	NO
7284348	5287950	Caucasian	Female	[50-60)	?	1	1	7	3	?	InternalMedicine	60	0	10	0	0	3	786	414	250	7	None	None	No	No	No	No	No	No	Steady	No	No	No	No	No	No	No	No	No	No	No	No	No	No	No	No	No	Yes	<30
7285104	1598733	AfricanAmerican	Female	[60-70)	?	1	1	7	9	?	InternalMedicine	63	3	24	0	0	0	558	276	276	9	None	Norm	No	No	No	No	No	No	No	No	No	No	No	No	No	No	No	No	No	No	No	No	No	No	No	No	No	>30
7286064	398358	Caucasian	Female	[40-50)	?	6	25	1	1	?	InternalMedicine	44	0	17	0	0	0	276	250.6	250.83	9	None	None	No	No	No	No	No	No	No	No	No	No	No	No	No	No	No	No	No	No	No	No	No	No	No	No	No	NO
7287294	1215324	Caucasian	Female	[40-50)	?	6	25	1	2	?	InternalMedicine	56	0	6	0	0	0	493	250.02	401	5	None	None	Up	No	No	No	No	No	No	No	No	No	No	No	No	No	No	No	No	No	No	No	No	No	No	Ch	Yes	NO
7291986	3362949	Caucasian	Male	[50-60)	?	6	25	1	2	?	Cardiology	34	1	8	0	0	0	780	V45	414	9	None	None	No	No	No	No	No	No	No	No	No	No	No	No	No	No	No	No	No	Steady	No	No	No	No	No	No	Yes	NO
7292178	60974532	AfricanAmerican	Female	[60-70)	?	1	6	7	4	?	?	28	3	23	3	0	1	711	280	401	5	None	None	No	No	No	No	No	No	No	No	No	No	No	No	No	No	No	No	No	Up	No	No	No	No	No	Ch	Yes	NO
7292958	772065	Caucasian	Female	[70-80)	?	6	25	7	4	?	Cardiology	45	3	18	0	0	0	285	403	578	9	None	None	No	No	No	No	No	No	No	No	No	No	No	No	No	No	No	No	No	Steady	No	No	No	No	No	No	Yes	<30
7296180	1411479	Caucasian	Male	[40-50)	?	6	25	7	2	?	Psychiatry	46	0	5	0	0	1	303	250.01	296	5	None	None	No	No	No	No	No	No	No	No	No	No	No	No	No	No	No	No	No	No	No	No	No	No	No	No	No	NO
7296540	56993832	Hispanic	Female	[50-60)	?	6	1	7	2	?	?	66	0	3	0	0	0	250.03	401	272	3	Norm	>7	Steady	No	No	No	No	No	No	No	No	No	No	No	No	No	No	No	No	No	No	No	No	No	No	No	Yes	<30
7298202	3030309	Caucasian	Male	[50-60)	?	1	1	1	5	?	Urology	48	0	19	0	0	0	38	788	601	9	None	None	No	No	No	No	No	No	Up	No	No	No	No	No	No	No	No	No	No	Steady	No	No	No	No	No	Ch	Yes	>30
7301244	99756	AfricanAmerican	Female	[40-50)	?	1	1	7	1	?	InternalMedicine	33	0	2	0	0	0	786	250	?	2	None	None	No	No	No	No	No	No	No	No	No	No	No	No	No	No	No	No	No	No	No	No	No	No	No	No	No	NO
7301982	65013930	Caucasian	Male	[70-80)	?	2	1	4	5	?	?	44	1	12	0	0	0	414	276	287	9	None	None	No	No	No	No	No	No	No	No	No	No	No	No	No	No	No	No	No	Steady	No	No	No	No	No	No	Yes	>30
7302378	36413037	AfricanAmerican	Female	[60-70)	?	1	1	7	8	?	?	30	4	26	0	0	0	996	283	250.01	9	None	None	No	No	No	No	No	No	No	No	No	No	No	No	No	No	No	No	No	Steady	No	No	No	No	No	No	Yes	<30
7302828	318501	AfricanAmerican	Female	[20-30)	?	6	25	1	1	?	Family/GeneralPractice	55	0	8	0	0	0	276	599	250.03	5	None	None	No	No	No	No	No	No	No	No	No	No	No	No	No	No	No	No	No	Steady	No	No	No	No	No	No	Yes	>30
7306530	639675	AfricanAmerican	Male	[50-60)	?	6	25	7	3	?	Family/GeneralPractice	64	0	11	0	0	0	786	303	291	9	None	None	No	No	No	No	No	No	No	No	No	No	No	No	No	No	No	No	No	Steady	No	No	No	No	No	No	Yes	NO
7331322	6325848	Hispanic	Male	[20-30)	?	1	1	7	4	?	InternalMedicine	75	1	14	0	0	1	250.13	?	?	1	None	>8	No	No	No	No	No	No	No	No	No	No	No	No	No	No	No	No	No	Down	No	No	No	No	No	Ch	Yes	NO
7352712	3039678	Caucasian	Female	[10-20)	?	6	25	7	4	?	Pediatrics-Endocrinology	62	0	8	0	0	0	250.03	78	75	4	None	None	No	No	No	No	No	No	No	No	No	No	No	No	No	No	No	No	No	Steady	No	No	No	No	No	No	Yes	>30
7357404	50124213	Caucasian	Female	[70-80)	?	1	5	7	3	?	InternalMedicine	48	0	13	0	0	0	434	250.01	425	8	None	None	No	No	No	No	No	No	No	No	No	No	Steady	No	No	No	No	No	No	Steady	No	No	No	No	No	Ch	Yes	<30
7359630	308727	Caucasian	Female	[70-80)	?	6	25	1	1	?	Family/GeneralPractice	54	1	8	0	0	0	511	401	512	8	None	None	Steady	No	No	No	No	No	No	No	No	No	No	No	No	No	No	No	No	No	No	No	No	No	No	No	Yes	NO
7366248	5288760	Caucasian	Male	[70-80)	?	1	4	5	5	?	InternalMedicine	49	1	8	0	0	1	428	250.81	707	9	None	None	No	No	No	No	No	No	No	No	No	No	No	No	No	No	No	No	No	Steady	No	No	No	No	No	No	Yes	<30
7368432	5014656	Caucasian	Male	[60-70)	?	6	25	1	2	?	Family/GeneralPractice	45	2	8	0	0	1	434	401	414	6	None	None	No	No	No	No	No	No	No	No	No	No	No	No	No	No	No	No	No	Steady	No	No	No	No	No	No	Yes	NO
7370142	3306690	Caucasian	Female	[20-30)	?	6	25	1	4	?	ObstetricsandGynecology	22	1	16	0	0	0	648	250.01	660	7	None	None	No	No	No	No	No	No	No	No	No	No	No	No	No	No	No	No	No	Steady	No	No	No	No	No	No	Yes	NO
7371168	3759597	Caucasian	Female	[60-70)	?	6	25	7	4	?	Family/GeneralPractice	71	0	8	0	0	0	486	599	571	7	None	None	Steady	No	No	No	No	No	No	No	No	No	No	No	No	No	No	No	No	No	No	No	No	No	No	No	Yes	>30
7371972	1777680	AfricanAmerican	Male	[40-50)	?	6	25	1	2	?	InternalMedicine	32	0	1	0	0	0	786	427	426	5	None	None	No	No	No	No	No	No	No	No	No	No	No	No	No	No	No	No	No	No	No	No	No	No	No	No	No	NO
7372068	1697436	Caucasian	Female	[70-80)	?	6	25	7	3	?	InternalMedicine	49	1	11	0	0	1	574	576	427	9	None	None	No	No	No	No	No	No	No	No	No	No	No	No	No	No	No	No	No	No	No	No	No	No	No	No	No	>30
7372182	1455480	AfricanAmerican	Male	[40-50)	?	6	25	7	3	?	Cardiology	49	3	13	0	0	0	401	425	250.01	6	None	>8	No	No	No	No	No	No	No	No	No	No	No	No	No	No	No	No	No	Down	No	No	No	No	No	Ch	Yes	NO
7372386	113286348	Caucasian	Female	[30-40)	?	1	1	7	11	?	Psychiatry	46	0	11	0	0	2	296	250.83	250.6	8	None	>8	No	No	No	No	No	No	No	No	No	No	No	No	No	No	No	No	No	Down	No	No	No	No	No	Ch	Yes	NO
7373118	296622	Caucasian	Male	[70-80)	?	6	25	1	2	?	Surgery-Cardiovascular/Thoracic	47	1	15	0	0	0	433	427	414	8	None	None	No	No	No	No	Steady	No	No	No	No	No	No	No	No	No	No	No	No	No	No	No	No	No	No	No	Yes	NO
7373364	1553643	Caucasian	Male	[60-70)	?	6	25	1	1	?	Surgery-General	46	1	7	0	0	0	250.7	440	250.5	6	None	>7	No	No	No	No	No	No	No	No	No	No	No	No	No	No	No	No	No	No	No	No	No	No	No	No	No	NO
7384422	3546306	Caucasian	Male	[60-70)	?	1	1	1	3	?	InternalMedicine	70	0	13	0	0	0	428	425	491	9	None	None	No	No	No	No	No	No	No	No	No	No	No	No	No	No	No	No	No	No	No	No	No	No	No	No	No	NO
7400064	106677	Caucasian	Male	[70-80)	?	6	25	1	3	?	Cardiology	46	0	13	0	0	0	427	276	276	9	None	>8	No	No	No	No	Steady	No	No	No	No	No	No	No	No	No	No	No	No	No	No	No	No	No	No	No	Yes	<30
7408302	6270498	Caucasian	Male	[50-60)	?	2	1	1	7	?	Cardiology	70	6	24	0	0	0	414	250	598	4	None	None	Steady	No	No	No	No	No	Steady	No	No	No	No	No	No	No	No	No	No	Down	No	No	No	No	No	Ch	Yes	NO
7414854	11605212	Caucasian	Male	[30-40)	?	2	1	20	3	?	?	34	2	7	0	0	0	250.6	536	337	7	None	None	No	No	No	No	No	No	No	No	No	No	No	No	No	No	No	No	No	Steady	No	No	No	No	No	No	Yes	>30
7424202	56056428	AfricanAmerican	Male	[40-50)	?	1	1	7	6	?	?	50	2	10	0	0	0	511	250	401	6	None	None	Steady	No	No	No	No	No	No	No	No	No	No	No	No	No	No	No	No	Steady	No	No	No	No	No	Ch	Yes	NO
7425954	2486826	AfricanAmerican	Female	[50-60)	?	2	1	1	7	?	InternalMedicine	59	2	18	0	0	0	593	591	250.6	7	None	>7	Steady	No	No	No	No	No	No	No	No	No	No	No	No	No	No	No	No	Steady	No	No	No	No	No	Ch	Yes	>30
7431366	760932	Caucasian	Male	[50-60)	?	3	1	1	6	?	Urology	12	3	12	0	0	0	188	599	250	4	None	None	No	No	No	No	No	No	No	No	No	No	No	No	No	No	No	No	No	No	No	No	No	No	No	No	No	>30
7432206	1234845	Caucasian	Male	[60-70)	?	3	1	1	1	?	Surgery-Neuro	10	1	15	0	0	0	722	250	401	4	None	None	No	No	No	No	No	No	No	No	No	No	No	No	No	No	No	No	No	No	No	No	No	No	No	No	No	NO
7432662	48573	AfricanAmerican	Female	[80-90)	?	1	1	7	2	?	InternalMedicine	34	0	7	0	0	2	250.7	440	682	9	None	None	No	No	No	No	No	No	No	No	No	No	No	No	No	No	No	No	No	No	No	No	No	No	No	No	No	<30
7432920	94626414	AfricanAmerican	Female	[60-70)	?	1	1	7	1	?	?	57	1	17	1	1	1	427	425	397	9	None	None	No	No	No	No	No	No	No	No	No	No	No	No	No	No	No	No	No	Steady	No	No	No	No	No	No	Yes	>30
7485582	4993056	Caucasian	Female	[70-80)	?	1	11	1	1	?	Surgery-Neuro	52	0	4	0	0	0	431	432	414	7	None	None	No	No	No	No	No	No	No	No	No	No	No	No	No	No	No	No	No	No	No	No	No	No	No	No	No	NO
7487646	5505885	AfricanAmerican	Female	[30-40)	?	1	1	1	5	?	InternalMedicine	56	1	12	0	0	1	340	244	722	7	None	Norm	Steady	No	No	No	No	No	No	No	No	No	Steady	No	No	No	No	No	No	Down	No	No	No	No	No	Ch	Yes	>30
7494870	114767910	AfricanAmerican	Male	[50-60)	?	1	5	7	1	?	?	52	1	10	0	0	0	250.8	292	250.4	6	None	None	No	No	No	No	No	No	No	No	No	No	No	No	No	No	No	No	No	Down	No	No	No	No	No	Ch	Yes	>30
7497384	3616155	Caucasian	Male	[70-80)	?	1	3	7	13	?	InternalMedicine	48	1	19	0	0	1	38	788	250.03	8	None	None	No	No	No	No	No	No	No	No	No	No	No	No	No	No	No	No	No	Steady	No	No	No	No	No	No	Yes	<30
7500936	1070622	Caucasian	Male	[0-10)	?	2	1	1	1	?	Pediatrics-CriticalCare	36	0	8	0	0	0	250.13	?	?	1	None	>8	No	No	No	No	No	No	No	No	No	No	No	No	No	No	No	No	No	Steady	No	No	No	No	No	No	Yes	NO
7501614	23165379	Caucasian	Male	[60-70)	?	1	6	7	11	?	Cardiology	63	0	16	0	0	0	414	411	427	8	None	None	No	No	No	No	No	No	No	Steady	No	No	No	No	No	No	No	No	No	Steady	No	No	No	No	No	Ch	Yes	>30
7502424	4792239	Caucasian	Female	[70-80)	?	1	2	7	12	?	Cardiology	67	5	24	0	0	0	410	285	414	7	None	None	No	No	No	No	No	No	No	No	No	No	No	No	No	No	No	No	No	Down	No	No	No	No	No	Ch	Yes	>30
7555146	2766582	Caucasian	Male	[50-60)	?	2	1	1	9	?	Cardiology	73	6	26	0	0	0	414	997	427	6	None	None	Steady	No	No	No	No	No	Steady	No	No	No	No	No	No	No	No	No	No	No	No	No	No	No	No	Ch	Yes	NO
7556418	4282317	Caucasian	Male	[50-60)	?	1	1	7	6	?	InternalMedicine	57	2	14	0	0	0	38	574	574	4	None	None	No	No	No	No	No	No	Steady	No	No	No	No	No	No	No	No	No	No	No	No	No	No	No	No	No	Yes	NO
7564920	94527	Caucasian	Male	[70-80)	?	1	1	7	2	?	Cardiology	36	3	14	0	0	1	414	413	V45	5	None	None	No	No	No	No	No	No	Steady	No	No	No	No	No	No	No	No	No	No	No	No	No	No	No	No	No	Yes	>30
7567170	2636928	AfricanAmerican	Female	[50-60)	?	2	3	1	8	?	Radiology	40	6	12	0	0	0	250.6	276	428	9	None	None	No	No	No	No	No	No	No	No	No	No	No	No	No	No	No	No	No	Up	No	No	No	No	No	Ch	Yes	NO
7568058	511047	Caucasian	Male	[50-60)	?	6	25	7	1	?	InternalMedicine	49	0	6	0	0	1	414	413	250	6	None	None	No	No	No	No	No	No	No	Steady	No	No	No	No	No	No	No	No	No	No	No	No	No	No	No	No	Yes	NO
7568742	6150186	AfricanAmerican	Male	[10-20)	?	2	1	1	2	?	Pediatrics-Endocrinology	38	0	4	0	0	0	250.13	?	?	1	None	>8	Steady	No	No	No	No	No	No	No	No	No	No	No	No	No	No	No	No	Steady	No	No	No	No	No	Ch	Yes	NO
7568838	62619003	Caucasian	Male	[60-70)	?	1	1	7	1	?	?	41	0	4	0	0	0	427	403	496	9	None	None	No	No	No	No	No	No	No	No	No	No	No	No	No	No	No	No	No	Steady	No	No	No	No	No	No	Yes	NO
7599132	9946782	?	Male	[80-90)	?	3	3	5	3	?	Urology	34	1	9	0	0	0	?	595	250.6	7	None	None	No	No	No	No	No	No	No	No	No	No	No	No	No	No	No	No	No	No	No	No	No	No	No	No	No	>30
7606674	2601504	Caucasian	Male	[50-60)	?	3	1	1	1	?	Cardiology	55	5	6	0	0	0	414	250.02	?	2	None	>8	Steady	No	No	No	No	No	Steady	No	No	No	No	No	No	No	No	No	No	Up	No	No	No	No	No	Ch	Yes	>30
7609632	4768929	?	Male	[70-80)	?	2	1	1	6	?	Cardiology	70	3	16	0	0	0	514	428	425	8	None	>8	No	No	No	No	No	No	No	No	No	No	No	No	No	No	No	No	No	Up	No	No	No	No	No	Ch	Yes	NO
7623816	60201873	Caucasian	Male	[50-60)	?	3	1	2	3	?	?	49	1	35	0	0	0	715	250.01	401	4	None	None	No	No	No	No	No	No	No	No	No	No	No	No	No	No	No	No	No	Up	No	No	No	No	No	Ch	Yes	>30
7637220	10171602	AfricanAmerican	Female	[40-50)	?	1	1	7	10	?	InternalMedicine	79	2	20	0	0	0	428	403	250.41	9	None	>7	No	No	No	No	No	No	No	No	No	No	No	No	No	No	No	No	No	No	No	No	No	No	No	No	No	NO
7637604	3210228	Caucasian	Male	[80-90)	?	1	11	7	7	?	Surgery-General	79	2	22	0	0	0	550	428	997	9	None	None	No	No	No	No	No	No	No	No	No	No	No	No	No	No	No	No	No	Steady	No	No	No	No	No	No	Yes	NO
7638540	16621686	?	Female	[40-50)	?	2	6	4	5	?	?	39	2	12	0	0	0	54	250	V45	4	None	None	Steady	No	No	No	No	No	No	No	No	No	No	No	No	No	No	No	No	Steady	No	No	No	No	No	Ch	Yes	NO
7650378	377964	AfricanAmerican	Female	[40-50)	?	1	1	7	6	?	InternalMedicine	50	0	12	0	0	0	491	250	401	6	None	>7	No	No	No	No	No	No	No	No	No	No	No	No	No	No	No	No	No	Steady	No	No	No	No	No	No	Yes	NO
7650828	4571586	Caucasian	Male	[70-80)	?	6	2	3	10	?	?	80	2	18	0	0	0	189	599	585	7	None	>8	No	No	No	No	No	No	Up	No	No	No	No	No	No	No	No	No	No	Steady	No	No	No	No	No	Ch	Yes	NO
7653840	6665103	Caucasian	Female	[50-60)	?	2	1	6	10	?	?	65	0	11	0	0	0	789	496	250	9	None	None	No	No	No	No	No	No	No	No	No	No	No	No	No	No	No	No	No	No	No	No	No	No	No	No	No	NO
7657008	103690143	Caucasian	Male	[70-80)	?	1	1	7	1	?	Pulmonology	38	0	5	0	0	0	351	53	250.6	6	None	None	No	No	No	No	No	No	No	No	No	No	No	No	No	No	No	No	No	Steady	No	No	No	No	No	No	Yes	>30
7657398	10306782	Caucasian	Female	[80-90)	?	1	1	7	5	?	InternalMedicine	61	0	15	0	0	0	410	426	428	9	None	None	Steady	No	No	No	No	No	Steady	No	No	No	No	No	No	No	No	No	No	No	No	No	No	No	No	Ch	Yes	NO
7661850	79730316	Caucasian	Female	[60-70)	?	1	1	7	5	?	?	64	1	21	0	0	0	410	428	682	9	None	None	No	No	No	No	No	No	No	No	No	No	No	No	No	No	No	No	No	Steady	No	No	No	No	No	No	Yes	NO
7663122	1028106	AfricanAmerican	Female	[50-60)	?	1	1	1	2	?	Family/GeneralPractice	54	1	11	0	0	0	276	599	780	8	None	None	No	No	No	No	No	No	No	Steady	No	No	No	No	No	No	No	No	No	No	No	No	No	No	No	No	Yes	NO
7664688	15210	Caucasian	Male	[60-70)	?	3	1	1	5	?	InternalMedicine	49	0	19	0	0	0	601	428	805	8	None	None	Steady	No	No	No	No	No	No	Steady	No	No	No	No	No	No	No	No	No	No	No	No	No	No	No	Ch	Yes	NO
7665510	5686857	Caucasian	Male	[50-60)	?	1	1	1	1	?	Family/GeneralPractice	33	0	8	0	0	0	723	786	250	6	None	None	No	Up	No	No	No	No	No	No	No	No	No	No	No	No	No	No	No	No	No	No	No	No	No	Ch	Yes	NO
7668324	102101652	Caucasian	Female	[40-50)	?	1	1	7	4	?	Pulmonology	38	0	17	0	0	1	493	250.01	401	3	None	None	Steady	No	No	No	No	No	Steady	No	No	No	Steady	No	No	No	No	No	No	Steady	No	No	No	No	No	Ch	Yes	>30
7669572	102099312	Caucasian	Female	[70-80)	?	6	1	7	7	?	?	67	0	21	0	0	0	584	402	599	7	None	>8	No	No	No	No	No	No	No	No	No	No	No	No	No	No	No	No	No	Down	No	No	No	No	No	Ch	Yes	<30
7730160	55256283	Caucasian	Female	[70-80)	?	3	6	1	8	?	Family/GeneralPractice	10	2	12	0	0	0	428	425	496	7	None	None	No	No	No	No	No	No	No	No	No	No	No	No	No	No	No	No	No	No	No	No	No	No	No	No	No	NO
7733208	3291489	Caucasian	Female	[60-70)	?	1	1	7	2	?	Cardiology	51	3	11	0	0	0	786	530	250	4	None	Norm	No	No	No	No	No	No	No	No	No	No	No	No	No	No	No	No	No	No	No	No	No	No	No	No	No	NO
7734444	334854	Caucasian	Female	[60-70)	?	1	3	7	2	?	InternalMedicine	39	0	18	0	0	0	401	250.02	424	6	None	None	No	No	No	No	No	No	No	Steady	No	No	No	No	No	No	No	No	No	Steady	No	No	No	No	No	Ch	Yes	NO
7735086	48070035	Hispanic	Female	[70-80)	?	6	10	7	8	?	?	67	0	7	0	0	1	434	342	784	5	>200	None	No	No	No	No	No	No	Steady	No	No	No	No	No	No	No	No	No	No	No	No	No	No	No	No	No	Yes	NO
7753584	1766367	Caucasian	Female	[50-60)	?	1	1	7	6	?	InternalMedicine	68	1	20	0	0	0	250.13	599	276	9	None	>8	No	No	No	No	No	No	No	No	No	No	No	No	No	No	No	No	No	Steady	No	No	No	No	No	No	Yes	NO
7761210	2611548	Caucasian	Male	[40-50)	?	1	1	1	4	?	InternalMedicine	67	1	18	0	0	0	38	682	250.7	9	None	None	No	No	No	No	No	No	No	No	No	No	Steady	No	No	No	No	No	No	Down	No	No	No	No	No	Ch	Yes	>30
7761672	958833	Caucasian	Female	[70-80)	?	1	1	1	4	?	Orthopedics-Reconstructive	55	3	11	0	0	0	722	428	715	7	None	None	No	No	No	No	No	No	No	No	No	No	No	No	No	No	No	No	No	No	No	No	No	No	No	No	No	NO
7765356	105589584	Hispanic	Female	[70-80)	?	6	1	7	6	?	?	44	0	10	0	0	2	434	276	250	5	Norm	None	No	No	No	No	No	No	No	No	No	No	No	No	No	No	No	No	No	No	No	No	No	No	No	No	No	>30
7765518	45998793	Caucasian	Female	[40-50)	?	1	1	7	2	?	?	44	2	17	0	0	1	996	403	250.43	7	None	None	No	No	No	No	No	No	No	No	No	No	No	No	No	No	No	No	No	Down	No	No	No	No	No	Ch	Yes	>30
7765794	884952	Caucasian	Female	[50-60)	?	1	1	7	3	?	InternalMedicine	31	0	15	0	0	1	555	288	250.02	6	None	None	No	No	No	No	No	No	No	Up	No	No	No	No	No	No	No	No	No	Steady	No	No	No	No	No	Ch	Yes	>30
7766334	5924988	AfricanAmerican	Female	[50-60)	?	1	1	7	7	?	Family/GeneralPractice	44	0	11	0	0	0	434	295	250	6	None	Norm	No	No	No	No	No	No	No	No	No	No	No	No	No	No	No	No	No	No	No	No	No	No	No	No	No	<30
7770594	466524	AfricanAmerican	Female	[70-80)	?	3	1	1	8	?	Surgery-General	39	1	20	0	0	0	153	196	997	6	None	None	Steady	No	No	No	No	No	No	No	No	No	No	No	No	No	No	No	No	No	No	No	No	No	No	No	Yes	>30
7770666	522036	Caucasian	Female	[70-80)	?	3	2	1	4	?	Orthopedics-Reconstructive	55	2	22	0	0	0	715	285	276	5	None	None	Steady	No	No	No	No	No	Steady	No	No	No	No	No	No	No	No	No	No	Steady	No	No	No	No	No	Ch	Yes	NO
7812402	3444903	Caucasian	Female	[20-30)	?	3	1	1	4	?	ObstetricsandGynecology	39	1	19	0	0	0	648	250.01	653	4	None	None	No	No	No	No	No	No	No	No	No	No	No	No	No	No	No	No	No	Steady	No	No	No	No	No	No	Yes	>30
7822302	618327	Caucasian	Female	[30-40)	?	1	1	1	3	?	Endocrinology	65	0	7	0	0	0	599	250.13	276	3	None	>8	No	No	No	No	No	No	No	No	No	No	No	No	No	No	No	No	No	Steady	No	No	No	No	No	No	Yes	>30
7823112	35740404	Caucasian	Male	[70-80)	?	6	1	17	4	?	Cardiology	63	1	21	0	0	0	443	440	250	6	None	>8	No	No	No	No	No	No	Down	No	No	No	No	No	No	No	No	No	No	No	No	No	No	No	No	Ch	Yes	>30
7823370	456696	Caucasian	Male	[50-60)	?	1	1	1	3	?	Cardiology	47	3	10	0	0	0	414	411	414	9	None	None	No	No	No	No	No	No	No	Steady	No	No	No	No	No	No	No	No	No	No	No	No	No	No	No	No	Yes	>30
7823850	3697362	Caucasian	Male	[50-60)	?	2	1	1	11	?	Pediatrics	41	1	28	0	0	0	380	276	997	9	None	None	No	No	No	No	No	No	No	No	No	No	No	No	No	No	No	No	No	Steady	No	No	No	No	No	No	Yes	>30
7825020	1719279	Caucasian	Male	[40-50)	?	1	1	1	7	?	Cardiology	52	2	27	0	0	3	428	250.6	250.41	9	None	>8	No	No	No	No	No	No	No	No	No	No	Steady	No	No	No	No	No	No	Down	No	No	No	No	No	Ch	Yes	<30
7830462	2523798	Caucasian	Male	[60-70)	?	2	1	1	8	?	Radiology	43	3	23	0	0	0	433	V12	V58	7	None	>8	No	No	No	No	No	No	Up	No	No	No	Steady	No	No	No	No	No	No	Down	No	No	No	No	No	Ch	Yes	>30
7831746	3685653	Caucasian	Female	[0-10)	?	1	1	7	3	?	Pediatrics-Endocrinology	51	0	7	0	0	0	250.03	276	?	2	None	None	No	No	No	No	No	No	No	No	No	No	No	No	No	No	No	No	No	Up	No	No	No	No	No	Ch	Yes	NO
7836894	48573	AfricanAmerican	Female	[80-90)	?	1	2	7	9	?	InternalMedicine	81	2	25	0	0	3	518	440	486	9	None	None	No	No	No	No	No	No	No	No	No	No	No	No	No	No	No	No	No	Steady	No	No	No	No	No	No	Yes	<30
7839114	5662800	Caucasian	Female	[10-20)	?	1	1	7	3	?	Pediatrics-Hematology-Oncology	46	0	16	0	0	1	996	204	255	9	None	None	No	No	No	No	No	No	No	Steady	No	No	No	No	No	No	No	No	No	No	No	No	No	No	No	No	Yes	<30
7841952	2344887	Caucasian	Male	[40-50)	?	3	1	1	4	?	Surgery-Cardiovascular/Thoracic	79	3	25	0	0	0	414	411	250	7	None	>8	Up	No	No	No	No	No	No	No	No	No	Steady	No	No	No	No	No	No	Up	No	No	No	No	No	Ch	Yes	>30
7842342	4310694	Caucasian	Female	[70-80)	?	3	11	1	5	?	Surgery-General	84	3	22	0	0	0	204	785	584	9	None	None	No	No	No	No	No	No	No	No	No	No	No	No	No	No	No	No	No	No	No	No	No	No	No	No	No	NO
7843596	2071863	AfricanAmerican	Female	[40-50)	?	1	1	7	1	?	Family/GeneralPractice	42	0	11	0	0	0	786	428	250	9	None	None	Steady	No	No	No	No	No	No	No	No	No	No	No	No	No	No	No	No	Down	No	No	No	No	No	Ch	Yes	>30
7868124	745443	AfricanAmerican	Male	[50-60)	?	3	1	1	1	?	Cardiology	33	0	4	0	0	0	427	250	?	2	None	None	Steady	No	No	No	No	No	No	Steady	No	No	No	No	No	No	No	No	No	No	No	No	No	No	No	Ch	Yes	>30
7870338	1149777	Caucasian	Female	[40-50)	?	1	7	1	1	?	InternalMedicine	49	2	13	0	0	0	286	789	E934	4	None	None	No	No	No	No	No	No	No	No	No	No	Up	No	No	No	No	No	No	No	No	No	No	No	No	Ch	Yes	NO
7897794	4937643	Caucasian	Male	[40-50)	?	1	1	1	8	?	Nephrology	69	3	34	0	0	2	996	567	507	9	None	None	No	No	No	No	No	No	No	No	No	No	No	No	No	No	No	No	No	No	No	No	No	No	No	No	No	NO
7899324	61425855	Caucasian	Female	[70-80)	?	3	6	4	6	?	InternalMedicine	13	2	19	0	0	0	428	491	426	7	None	None	No	No	No	Steady	No	No	No	No	No	No	No	No	No	No	No	No	No	Steady	No	No	No	No	No	Ch	Yes	>30
7899528	9295857	Caucasian	Male	[60-70)	?	2	1	1	3	?	Radiology	34	2	13	0	0	0	433	250	401	4	None	None	Steady	No	No	No	No	No	No	Steady	No	No	No	No	No	No	No	No	No	Steady	No	No	No	No	No	Ch	Yes	>30
7902720	5043762	Caucasian	Female	[70-80)	?	1	1	7	3	?	Family/GeneralPractice	55	0	9	0	0	0	401	287	784	8	None	Norm	Steady	No	No	No	No	No	Steady	No	No	No	No	No	No	No	No	No	No	No	No	No	No	No	No	Ch	Yes	<30
7908588	51672654	AfricanAmerican	Female	[60-70)	?	1	6	7	4	?	?	39	1	16	0	1	0	599	250.83	428	9	None	None	No	No	No	No	No	No	No	No	No	No	No	No	No	No	No	No	No	Steady	No	No	No	No	No	No	Yes	>30
7908600	6884595	AfricanAmerican	Female	[10-20)	?	1	1	7	4	?	Anesthesiology-Pediatric	61	0	9	0	0	1	250.13	V15	311	3	None	>8	No	No	No	No	No	No	No	No	No	No	No	No	No	No	No	No	No	Steady	No	No	No	No	No	No	Yes	>30
7909254	46993104	AfricanAmerican	Male	[50-60)	?	1	1	7	4	?	?	52	6	25	0	0	1	410	427	V42	8	None	None	No	No	No	No	No	No	No	No	No	No	No	No	No	No	No	No	No	Steady	No	No	No	No	No	No	Yes	>30
7934502	1734912	Caucasian	Female	[60-70)	?	2	1	1	8	?	Nephrology	69	0	26	0	0	0	250.41	403	428	9	None	None	No	No	No	No	No	No	No	No	No	No	No	No	No	No	No	No	No	Steady	No	No	No	No	No	No	Yes	NO
7939362	469692	AfricanAmerican	Female	[50-60)	?	2	1	1	2	?	InternalMedicine	50	0	5	0	0	0	428	466	780	6	None	None	Steady	No	No	No	No	No	No	No	No	No	No	No	No	No	No	No	No	No	No	No	No	No	No	No	Yes	>30
7942464	820035	Caucasian	Female	[70-80)	?	2	1	1	10	?	Psychiatry	37	1	15	0	0	0	296	293	403	9	None	>7	No	No	No	No	No	No	No	No	No	No	No	No	No	No	No	No	No	No	No	No	No	No	No	No	No	>30
7944066	634293	Caucasian	Female	[90-100)	?	1	1	7	4	?	InternalMedicine	53	0	11	0	0	1	786	424	562	7	None	None	No	No	No	No	No	No	No	Steady	No	No	No	No	No	No	No	No	No	Steady	No	No	No	No	No	Ch	Yes	NO
7946712	75593475	Caucasian	Female	[90-100)	?	1	3	7	5	?	Family/GeneralPractice	39	0	17	0	0	3	493	401	715	7	None	None	No	No	No	No	No	No	No	No	No	No	No	No	No	No	No	No	No	Up	No	No	No	No	No	Ch	Yes	>30
7947702	2490849	Caucasian	Female	[40-50)	?	1	3	7	5	?	Nephrology	72	0	10	0	0	0	276	250.41	780	9	None	None	No	No	No	No	No	No	No	No	No	No	No	No	No	No	No	No	No	Steady	No	No	No	No	No	No	Yes	<30
7950408	5288760	Caucasian	Male	[70-80)	?	1	11	7	1	?	InternalMedicine	69	0	14	0	0	2	38	428	707	9	None	None	No	No	No	No	No	No	No	No	No	No	No	No	No	No	No	No	No	No	No	No	No	No	No	No	No	NO
7955598	106622244	Caucasian	Female	[10-20)	?	2	1	2	3	?	?	38	0	15	0	0	5	288	287	250.01	5	None	None	No	No	No	No	No	No	No	No	No	No	No	No	No	No	No	No	No	Up	No	No	No	No	No	Ch	Yes	NO
7957170	356148	AfricanAmerican	Female	[60-70)	?	1	1	7	3	?	Nephrology	46	1	5	0	0	0	250.6	403	V45	9	None	None	No	No	No	No	No	No	No	No	No	No	No	No	No	No	No	No	No	No	No	No	No	No	No	No	No	>30
7957806	3526695	Caucasian	Male	[50-60)	?	3	1	1	4	?	Surgery-General	29	1	10	0	0	0	211	250	553	3	None	None	Steady	No	No	No	No	No	No	No	No	No	No	No	No	No	No	No	No	No	No	No	No	No	No	No	Yes	NO
7960158	311679	AfricanAmerican	Female	[40-50)	?	3	1	1	4	?	Family/GeneralPractice	67	1	14	0	0	0	250.02	569	285	9	None	>8	Up	No	No	No	No	No	No	No	No	No	No	No	No	No	No	No	No	No	No	No	No	No	No	Ch	Yes	NO
7965498	2730537	Caucasian	Male	[70-80)	?	1	1	7	12	?	InternalMedicine	63	3	16	0	0	0	427	584	276	9	None	None	No	No	No	No	No	No	No	No	No	No	No	No	No	No	No	No	No	No	No	No	No	No	No	No	No	NO
7966266	4787973	Caucasian	Male	[40-50)	?	1	1	7	4	?	InternalMedicine	45	2	21	0	0	0	786	721	722	9	None	None	No	No	No	No	No	No	Steady	No	No	No	No	No	No	No	No	No	No	No	No	No	No	No	No	No	Yes	NO
7970964	99102546	Asian	Male	[70-80)	?	6	1	7	1	?	Pulmonology	43	0	9	0	0	0	426	427	250	5	None	None	Steady	No	No	No	No	No	No	No	No	No	No	No	No	No	No	No	No	No	No	No	No	No	No	No	Yes	NO
7972380	1660932	Asian	Female	[50-60)	?	1	1	1	7	?	Family/GeneralPractice	52	0	11	0	0	1	577	250.03	272	5	None	>8	No	No	No	No	No	No	No	No	No	No	No	No	No	No	No	No	No	Steady	No	No	No	No	No	No	Yes	>30
7975482	69827121	Other	Female	[80-90)	?	1	3	7	9	?	Family/GeneralPractice	43	5	21	0	0	0	996	403	428	8	None	None	No	No	No	No	No	No	No	No	No	No	No	No	No	No	No	No	No	Steady	No	No	No	No	No	No	Yes	>30
7976148	6414021	AfricanAmerican	Male	[60-70)	?	1	1	7	6	?	InternalMedicine	74	1	17	0	0	2	428	425	584	8	None	None	No	No	No	No	No	No	No	No	No	No	No	No	No	No	No	No	No	Steady	No	No	No	No	No	No	Yes	<30
7976388	11802555	Caucasian	Male	[10-20)	?	1	1	7	3	?	Pediatrics-Endocrinology	53	0	8	0	0	0	250.13	?	?	1	None	>8	No	No	No	No	No	No	No	No	No	No	No	No	No	No	No	No	No	Steady	No	No	No	No	No	No	Yes	NO
7977342	1660293	Caucasian	Female	[60-70)	?	1	1	7	12	?	Emergency/Trauma	74	1	23	0	0	2	428	571	416	9	None	>8	No	No	No	No	No	No	No	No	No	No	No	No	No	No	No	No	No	Down	No	No	No	No	No	Ch	Yes	<30
7977348	4519683	AfricanAmerican	Male	[70-80)	?	1	11	7	2	?	Family/GeneralPractice	81	2	8	0	0	0	250.12	276	415	7	None	>8	No	No	No	No	No	No	No	No	No	No	No	No	No	No	No	No	No	Steady	No	No	No	No	No	No	Yes	NO
7978098	22942566	AfricanAmerican	Female	[50-60)	?	6	6	17	10	?	Surgery-General	98	5	42	0	0	0	578	153	197	9	None	None	No	No	No	No	No	No	No	No	No	No	No	No	No	No	No	No	No	Steady	No	No	No	No	No	No	Yes	>30
7978656	59268978	AfricanAmerican	Female	[50-60)	?	1	1	7	3	?	Nephrology	46	1	12	0	0	0	434	403	386	7	None	>8	No	No	No	No	No	No	Steady	No	No	No	Steady	No	No	No	No	No	No	No	No	No	No	No	No	Ch	Yes	>30
7978782	3633003	Caucasian	Male	[40-50)	?	1	1	7	4	?	Family/GeneralPractice	39	1	17	0	0	0	733	496	305	8	None	None	No	No	No	No	No	No	Steady	No	No	No	No	No	No	No	No	No	No	No	No	No	No	No	No	No	Yes	>30
7980534	73556406	Caucasian	Female	[60-70)	?	2	1	4	9	?	?	64	5	38	0	0	0	410	V42	997	9	None	None	No	No	No	No	Steady	No	No	No	No	No	No	No	No	No	No	No	No	Steady	No	No	No	No	No	Ch	Yes	NO
7981038	5220	Caucasian	Male	[60-70)	?	1	1	7	2	?	InternalMedicine	15	0	14	0	0	0	276	426	558	9	None	None	No	No	No	No	No	No	No	No	No	No	No	No	No	No	No	No	No	Steady	No	No	No	No	No	No	Yes	>30
7983306	105635430	Caucasian	Female	[80-90)	?	6	3	7	5	?	?	51	0	4	0	0	0	38	599	250	5	Norm	None	No	No	No	No	No	No	No	No	No	No	No	No	No	No	No	No	No	Down	No	No	No	No	No	Ch	Yes	>30
7985712	102050991	Caucasian	Female	[80-90)	?	6	3	1	3	?	?	52	0	7	0	0	1	276	157	427	5	Norm	None	No	No	No	No	No	No	No	No	No	No	No	No	No	No	No	No	No	No	No	No	No	No	No	No	No	NO
7989870	103126950	Caucasian	Male	[80-90)	?	6	14	7	11	?	Cardiology	63	0	29	0	0	0	428	584	491	5	None	None	No	No	No	No	No	No	No	Steady	No	No	No	No	No	No	No	No	No	Steady	No	No	No	No	No	Ch	Yes	<30
7990446	3838734	AfricanAmerican	Female	[80-90)	?	1	1	7	2	?	Family/GeneralPractice	34	1	3	0	0	0	786	250.02	276	4	None	None	No	No	No	No	No	No	No	No	No	No	No	No	No	No	No	No	No	No	No	No	No	No	No	No	No	NO
7990494	5817924	Caucasian	Male	[40-50)	?	1	1	7	3	?	Endocrinology	40	1	11	0	0	0	250.6	707	682	4	None	None	No	No	No	No	No	No	No	No	No	No	Steady	No	No	No	No	No	No	Steady	No	No	No	No	No	Ch	Yes	>30
7990806	101923056	Caucasian	Female	[50-60)	?	1	1	7	6	?	?	53	5	24	0	0	0	410	285	578	9	None	None	No	No	No	No	No	No	No	No	No	No	No	No	No	No	No	No	No	Down	No	No	No	No	No	Ch	Yes	>30
7990818	1652301	Caucasian	Male	[50-60)	?	1	1	7	8	?	Family/GeneralPractice	36	1	27	0	0	0	562	250	401	9	None	None	Steady	No	No	No	No	No	No	Steady	No	No	No	No	No	No	No	No	No	Steady	No	No	No	No	No	Ch	Yes	NO
7992276	1236933	AfricanAmerican	Male	[40-50)	?	6	25	7	6	?	InternalMedicine	72	0	10	0	0	0	250.22	276	401	4	None	None	No	No	No	No	No	No	No	No	No	No	No	No	No	No	No	No	No	Steady	No	No	No	No	No	No	Yes	NO
7993662	15527763	Caucasian	Female	[70-80)	?	6	3	7	2	?	?	51	0	14	0	0	0	435	496	250	5	None	None	Up	No	No	No	No	No	No	Steady	No	No	No	No	No	No	No	No	No	No	No	No	No	No	No	Ch	Yes	NO
7997280	10313361	AfricanAmerican	Male	[50-60)	?	1	1	7	9	?	Family/GeneralPractice	45	1	18	0	0	0	428	511	250.01	7	None	>7	No	No	No	No	No	No	No	No	No	No	No	No	No	No	No	No	No	Up	No	No	No	No	No	Ch	Yes	>30
8005920	837414	AfricanAmerican	Male	[70-80)	?	1	1	7	4	?	Family/GeneralPractice	53	0	10	0	0	0	404	250.82	397	5	None	None	No	No	No	No	No	No	No	Up	No	No	No	No	No	No	No	No	No	Steady	No	No	No	No	No	Ch	Yes	>30
8007984	3764619	Caucasian	Male	[50-60)	?	3	6	1	4	?	Surgery-Cardiovascular/Thoracic	54	2	25	0	0	0	414	413	250	9	None	None	No	No	No	No	No	No	Steady	No	No	No	No	No	No	No	No	No	No	Steady	No	No	No	No	No	Ch	Yes	NO
8016168	5998608	Caucasian	Male	[60-70)	?	3	3	1	8	?	Cardiology	70	2	34	0	0	0	424	414	250	4	None	Norm	No	No	No	No	No	No	Up	No	No	Steady	No	No	No	No	No	No	No	Steady	No	No	No	No	No	Ch	Yes	NO
8021076	568152	Hispanic	Female	[50-60)	?	3	1	1	4	?	ObstetricsandGynecology	52	3	17	0	0	0	618	788	625	5	None	None	Steady	No	No	No	No	No	Steady	No	No	No	No	No	No	No	No	No	No	No	No	No	No	No	No	Ch	Yes	NO
8024742	772065	Caucasian	Female	[70-80)	?	1	1	7	5	?	Cardiology	50	6	15	0	0	1	414	411	427	9	None	Norm	No	No	No	No	No	No	No	No	No	No	No	No	No	No	No	No	No	Steady	No	No	No	No	No	No	Yes	NO
8028618	976716	AfricanAmerican	Male	[60-70)	?	1	1	7	7	?	InternalMedicine	42	2	11	0	0	0	414	425	428	9	None	None	No	No	No	No	No	No	No	No	No	No	No	No	No	No	No	No	No	No	No	No	No	No	No	No	No	<30
8030712	1281015	Caucasian	Female	[40-50)	?	1	1	7	4	?	Cardiology	66	0	17	0	0	0	558	250.02	599	8	None	None	No	No	No	No	No	No	No	No	No	No	No	No	No	No	No	No	No	Steady	No	No	No	No	No	No	Yes	NO
8038050	46590138	Caucasian	Male	[60-70)	?	6	10	1	8	?	?	23	2	11	0	0	2	V57	434	250.6	5	None	None	No	No	No	No	No	No	No	No	No	No	No	No	No	No	No	No	No	Up	No	No	No	No	No	Ch	Yes	>30
8042082	94466574	Caucasian	Male	[50-60)	[75-100)	6	1	17	2	?	Cardiology	68	3	15	0	0	0	786	250	401	6	None	None	No	No	No	No	No	No	No	No	No	No	No	No	No	No	No	No	No	Steady	No	No	No	No	No	No	Yes	>30
8048562	2972943	Caucasian	Male	[80-90)	?	6	25	1	8	?	Nephrology	59	4	16	0	0	1	198	584	276	9	None	None	No	No	No	No	No	No	No	No	No	No	No	No	No	No	No	No	No	Steady	No	No	No	No	No	No	Yes	NO
8051610	2006811	Caucasian	Female	[70-80)	?	3	6	4	9	?	?	44	2	17	0	0	2	V57	715	V43	8	None	None	Steady	No	No	No	No	No	No	No	No	No	No	No	No	No	No	No	No	No	No	No	No	No	No	No	Yes	>30
8056050	5336874	Caucasian	Male	[80-90)	?	2	1	1	1	?	Urology	12	2	2	0	0	0	596	250	602	3	None	None	No	No	No	No	No	No	No	No	No	No	No	No	No	No	No	No	No	No	No	No	No	No	No	No	No	<30
8057076	2747826	Caucasian	Male	[50-60)	?	1	6	1	9	?	Nephrology	77	3	21	0	0	0	250.6	403	785	9	None	Norm	No	No	No	No	No	No	No	No	No	No	No	No	No	No	No	No	No	Steady	No	No	No	No	No	No	Yes	>30
8057154	78516549	Caucasian	Male	[70-80)	?	1	6	7	4	?	?	63	0	16	0	0	0	427	305	291	8	None	None	No	No	No	No	No	No	No	No	No	No	No	No	No	No	No	No	No	Steady	No	No	No	No	No	No	Yes	NO
8057670	96198543	?	Female	[80-90)	[50-75)	6	5	17	9	?	?	74	5	27	0	0	0	414	424	599	7	None	None	No	No	No	No	Steady	No	No	No	No	No	No	No	No	No	No	No	No	Steady	No	No	No	No	No	Ch	Yes	>30
8058450	2724021	Caucasian	Male	[40-50)	?	1	1	7	1	?	InternalMedicine	46	0	3	0	0	0	786	785	780	7	None	Norm	No	No	No	No	Steady	No	No	No	No	No	No	No	No	No	No	No	No	No	No	No	No	No	No	No	Yes	NO
8058528	1214199	Caucasian	Male	[40-50)	?	1	1	7	4	?	InternalMedicine	74	3	18	0	0	0	38	590	790	9	None	None	Steady	No	No	No	No	No	Up	No	No	No	No	No	No	No	No	No	No	Up	No	No	No	No	No	Ch	Yes	>30
8061012	102413457	?	Female	[70-80)	?	2	11	2	4	?	?	76	4	21	0	0	0	414	411	424	8	None	None	No	No	No	No	No	No	Steady	No	No	No	No	No	No	No	No	No	No	Steady	No	No	No	No	No	Ch	Yes	NO
8062380	102972618	Caucasian	Female	[80-90)	?	1	3	7	8	?	?	75	1	18	0	0	0	38	428	496	9	None	None	No	No	No	No	No	No	Down	No	No	No	No	No	No	No	No	No	No	Down	No	No	No	No	No	Ch	Yes	>30
8062638	9073098	Caucasian	Male	[70-80)	?	1	1	1	9	?	Cardiology	79	6	31	0	0	0	410	250.02	414	6	None	>7	Steady	No	No	No	No	No	No	No	No	No	No	No	No	No	No	No	No	Steady	No	No	No	No	No	Ch	Yes	NO
8065074	5662800	Caucasian	Female	[10-20)	?	1	6	7	7	?	Pediatrics-Hematology-Oncology	44	0	27	1	0	2	996	790	996	9	None	None	No	No	No	No	No	No	No	Steady	No	No	No	No	No	No	No	No	No	No	No	No	No	No	No	No	Yes	NO
8069322	2777103	AfricanAmerican	Male	[30-40)	?	1	1	7	1	?	Family/GeneralPractice	42	0	2	0	0	0	786	401	250	6	None	>8	No	No	No	No	No	No	Steady	No	No	No	No	No	No	No	No	No	No	No	No	No	No	No	No	No	Yes	NO
8069868	5845374	Caucasian	Female	[30-40)	?	1	1	7	7	?	Psychology	65	0	7	0	0	0	296	250	?	2	None	>8	Up	No	No	No	No	No	No	No	No	No	No	No	No	No	No	No	No	Steady	No	No	No	No	No	Ch	Yes	NO
8107908	107892387	Hispanic	Male	[80-90)	?	6	6	17	9	?	Family/GeneralPractice	67	1	22	0	0	0	250.8	250.7	440	7	None	>8	Steady	No	No	No	No	No	No	Down	No	No	No	No	No	No	No	No	No	No	No	No	No	No	No	Ch	Yes	>30
8109204	100458	Caucasian	Female	[50-60)	?	3	1	1	1	?	InternalMedicine	46	0	10	0	0	0	786	250	272	9	None	None	No	No	No	No	Steady	No	No	No	No	No	No	No	No	No	No	No	No	No	No	No	No	No	No	No	Yes	NO
8139822	12038175	Caucasian	Male	[60-70)	?	2	1	2	1	?	?	33	6	8	0	0	0	414	401	272	5	None	None	No	No	No	No	No	No	Steady	No	No	No	No	No	No	No	No	No	No	Steady	No	No	No	No	No	Ch	Yes	NO
8148048	6263055	Caucasian	Female	[60-70)	?	3	1	1	1	?	Cardiology	34	3	6	0	0	0	414	250.01	V45	5	None	None	No	No	No	No	No	No	No	No	No	No	No	No	No	No	No	No	No	Steady	No	No	No	No	No	No	Yes	NO
8150046	108477	AfricanAmerican	Female	[70-80)	?	1	6	7	6	?	Nephrology	61	4	19	0	0	1	996	38	403	9	None	None	No	No	No	No	No	No	No	No	No	No	No	No	No	No	No	No	No	Steady	No	No	No	No	No	No	Yes	>30
8155560	38888208	AfricanAmerican	Male	[50-60)	?	1	6	7	9	?	?	34	4	29	0	0	1	250.6	440	403	6	None	None	No	No	No	No	No	No	Steady	No	No	No	No	No	No	No	No	No	No	Up	No	No	No	No	No	Ch	Yes	NO
8156442	2003355	AfricanAmerican	Female	[60-70)	?	3	1	1	6	?	Surgery-Cardiovascular/Thoracic	74	2	17	0	0	0	241	599	511	6	None	None	No	No	No	No	No	No	Steady	No	No	No	No	No	No	No	No	No	No	Steady	No	No	No	No	No	Ch	Yes	<30
8162418	11861676	AfricanAmerican	Female	[10-20)	?	2	1	1	2	?	Pediatrics-CriticalCare	40	0	13	0	0	0	250.13	276	112	3	None	>8	Steady	No	No	No	No	No	No	No	No	No	No	No	No	No	No	No	No	Steady	No	No	No	No	No	Ch	Yes	NO
8174016	105459759	Hispanic	Female	[50-60)	?	3	6	1	1	?	Surgery-General	35	2	8	0	0	0	174	250	?	2	None	None	Steady	No	No	No	No	No	Steady	No	No	No	No	No	No	No	No	No	No	Steady	No	No	No	No	No	Ch	Yes	NO
8200722	2203290	Caucasian	Female	[40-50)	?	2	1	1	1	?	InternalMedicine	54	0	4	0	0	0	564	271	560	9	None	None	No	No	No	No	No	No	No	No	No	No	No	No	No	No	No	No	No	Steady	No	No	No	No	No	No	Yes	NO
8216922	461520	Caucasian	Female	[80-90)	?	6	25	7	6	?	InternalMedicine	50	1	8	0	0	0	434	813	873	9	None	None	No	No	No	No	No	No	No	No	No	No	No	No	No	No	No	No	No	Steady	No	No	No	No	No	No	Yes	<30
8228502	83874798	Caucasian	Female	[30-40)	?	2	1	4	11	?	?	74	5	45	0	0	0	410	486	305	9	None	None	No	No	No	No	No	No	No	No	No	No	No	No	No	No	No	No	No	Steady	No	No	No	No	No	No	Yes	>30
8231298	5156721	Caucasian	Female	[50-60)	?	1	1	7	7	?	Family/GeneralPractice	53	2	14	0	0	0	250.6	707	682	9	None	>8	No	No	No	No	No	No	No	No	No	No	No	No	No	No	No	No	No	Down	No	No	No	No	No	Ch	Yes	NO
8233818	84595104	Caucasian	Female	[40-50)	?	3	1	2	9	?	?	40	2	20	0	0	1	996	571	416	7	None	None	No	No	No	No	No	No	No	No	No	No	No	No	No	No	No	No	No	Steady	No	No	No	No	No	No	Yes	>30
8234694	105184278	Caucasian	Female	[80-90)	?	6	3	7	8	?	?	56	0	17	0	0	1	491	428	250.03	5	>300	None	No	No	No	No	No	No	No	No	No	No	No	No	No	No	No	No	No	Steady	No	No	No	No	No	No	Yes	NO
8235036	79874631	Caucasian	Female	[60-70)	[0-25)	6	1	17	5	?	Cardiology	71	5	23	0	0	0	414	998	285	7	None	None	Steady	No	No	No	No	No	No	No	No	No	No	No	No	No	No	No	No	Steady	No	No	No	No	No	Ch	Yes	>30
8235630	9277272	Caucasian	Male	[60-70)	?	3	1	1	12	?	Surgery-General	71	1	15	0	0	0	153	285	997	9	None	>8	No	No	No	No	No	No	Steady	No	No	No	No	No	No	No	No	No	No	No	No	No	No	No	No	No	Yes	>30
8265720	1834875	Caucasian	Male	[50-60)	?	3	1	2	5	?	?	65	3	33	0	0	0	414	428	496	9	None	None	Steady	No	No	No	No	No	No	No	No	No	No	No	No	No	No	No	No	Steady	No	No	No	No	No	Ch	Yes	NO
8271114	34568172	Caucasian	Male	[80-90)	?	6	1	7	4	?	?	58	0	15	0	0	2	486	491	414	5	>200	None	No	No	No	No	No	No	No	No	No	No	No	No	No	No	No	No	No	No	No	No	No	No	No	No	No	>30
8274126	90421380	Caucasian	Female	[40-50)	[75-100)	6	1	17	3	?	?	56	3	15	0	0	0	218	112	620	5	None	None	No	No	No	No	No	No	No	No	No	Steady	No	No	No	No	No	No	No	Steady	No	No	No	No	No	Ch	Yes	NO
8282100	6264009	Caucasian	Male	[40-50)	?	1	1	7	1	?	Neurology	63	0	4	0	0	0	250.02	368	729	7	None	>7	Steady	No	No	No	Steady	No	No	No	No	No	No	No	No	No	No	No	No	No	No	No	No	No	No	Ch	Yes	NO
8282970	309447	Caucasian	Female	[70-80)	?	1	1	1	2	?	InternalMedicine	47	2	10	0	0	0	535	786	414	9	None	None	No	No	No	No	Steady	No	No	No	No	No	No	No	No	No	No	No	No	No	No	No	No	No	No	No	Yes	>30
8288436	9442080	Caucasian	Male	[50-60)	?	2	1	1	4	?	Cardiology	78	5	25	0	0	0	414	496	250.02	4	None	>8	No	No	No	No	No	No	No	No	No	No	No	No	No	No	No	No	No	Down	No	No	No	No	No	Ch	Yes	>30
8291700	2797479	Caucasian	Female	[0-10)	?	1	1	7	3	?	Pediatrics-Endocrinology	51	0	6	0	0	0	250.03	276	276	5	None	>8	No	No	No	No	No	No	No	No	No	No	No	No	No	No	No	No	No	Steady	No	No	No	No	No	No	Yes	NO
8295246	5535711	AfricanAmerican	Female	[50-60)	?	1	1	1	5	?	InternalMedicine	55	1	11	0	0	0	578	285	196	8	None	None	No	No	No	No	Steady	No	No	No	No	No	No	No	No	No	No	No	No	Steady	No	No	No	No	No	Ch	Yes	>30
8296188	4684905	Caucasian	Male	[40-50)	?	1	1	1	2	?	Cardiology	36	5	13	0	0	0	414	411	401	9	None	None	No	No	No	No	No	No	No	No	No	No	No	No	No	No	No	No	No	Steady	No	No	No	No	No	No	Yes	>30
8296950	95930262	Caucasian	Female	[60-70)	?	6	1	1	5	?	?	31	3	13	0	0	0	562	280	535	5	>200	None	No	No	No	No	No	No	No	No	No	No	No	No	No	No	No	No	No	No	No	No	No	No	No	No	No	>30
8299374	11768094	Other	Male	[60-70)	?	2	1	1	2	?	Cardiology	18	5	12	0	0	0	410	414	272	4	None	None	No	No	No	No	No	No	Steady	No	No	No	No	No	No	No	No	No	No	Steady	No	No	No	No	No	Ch	Yes	NO
8304684	75992886	AfricanAmerican	Female	[40-50)	?	2	1	2	1	?	?	1	2	9	0	0	0	241	227	250	6	None	None	No	No	No	No	No	No	No	No	No	No	No	No	No	No	No	No	No	No	No	No	No	No	No	No	No	NO
8304744	24040737	Caucasian	Male	[80-90)	?	6	1	17	1	?	InternalMedicine	72	0	15	0	0	0	486	482	403	9	None	None	No	No	No	No	No	No	No	No	No	No	No	No	No	No	No	No	No	No	No	No	No	No	No	No	No	>30
8306148	5041602	Caucasian	Female	[70-80)	?	1	3	7	8	?	InternalMedicine	53	1	17	0	0	2	599	276	436	8	None	None	No	No	No	No	No	No	No	No	No	No	No	No	No	No	No	No	No	Steady	No	No	No	No	No	No	Yes	<30
8306436	5207247	Caucasian	Male	[70-80)	?	1	1	7	5	?	InternalMedicine	48	0	15	0	0	0	491	250.01	272	6	None	None	No	No	No	No	No	No	No	No	No	No	No	No	No	No	No	No	No	Steady	No	No	No	No	No	No	Yes	<30
8308146	183906	AfricanAmerican	Male	[40-50)	?	1	1	7	13	?	?	79	2	19	0	0	0	358	305	70	7	None	None	No	No	No	No	Steady	No	No	No	No	No	No	No	No	No	No	No	No	Steady	No	No	No	No	No	Ch	Yes	>30
8333868	1634040	Caucasian	Male	[60-70)	?	3	1	1	7	?	Hematology/Oncology	43	1	22	0	0	0	694	204	54	8	None	None	No	No	No	No	No	No	No	Steady	No	No	No	No	No	No	No	No	No	No	No	No	No	No	No	No	Yes	>30
8343534	5035428	Caucasian	Male	[70-80)	?	1	1	7	5	?	Cardiology	38	6	21	0	0	0	410	250.01	599	7	None	None	No	No	No	No	No	No	No	Steady	No	No	No	No	No	No	No	No	No	Steady	No	No	No	No	No	Ch	Yes	>30
8343546	1584063	AfricanAmerican	Female	[40-50)	?	1	1	7	4	?	Psychiatry	40	0	4	0	0	0	295	401	250	3	None	None	No	No	No	No	No	No	Down	No	No	No	No	No	No	No	No	No	No	No	No	No	No	No	No	Ch	Yes	<30
8344572	709929	Caucasian	Male	[60-70)	?	2	1	1	5	?	InternalMedicine	56	0	8	0	0	0	571	572	276	6	None	Norm	No	No	No	No	No	No	No	No	No	No	No	No	No	No	No	No	No	Steady	No	No	No	No	No	No	Yes	NO
8354730	382023	Caucasian	Female	[30-40)	?	2	1	1	4	?	Urology	50	0	7	0	0	0	590	250.01	276	6	None	>8	No	No	No	No	No	No	No	No	No	No	No	No	No	No	No	No	No	No	No	No	No	No	No	No	No	>30
8355312	384939	Caucasian	Female	[40-50)	?	1	1	7	4	?	Psychiatry	68	1	8	0	0	2	291	303	296	8	None	None	No	No	No	No	No	No	Steady	No	No	No	No	No	No	No	No	No	No	No	No	No	No	No	No	No	Yes	>30
8356344	2490849	Caucasian	Female	[40-50)	?	1	5	1	6	?	Nephrology	60	1	18	0	0	1	599	38	707	9	None	None	No	No	No	No	No	No	No	No	No	No	No	No	No	No	No	No	No	Steady	No	No	No	No	No	No	Yes	>30
8356560	2341521	AfricanAmerican	Female	[70-80)	?	2	1	1	5	?	Nephrology	45	0	10	0	0	1	276	584	155	9	None	None	No	No	No	No	No	No	No	No	No	Steady	No	Steady	No	No	No	No	No	Steady	No	No	No	No	No	Ch	Yes	<30
8359086	1556262	AfricanAmerican	Female	[80-90)	?	2	1	1	6	?	InternalMedicine	34	0	13	0	0	1	331	250.02	428	9	None	None	No	No	No	No	No	No	Steady	No	No	No	No	No	No	No	No	No	No	No	No	No	No	No	No	No	Yes	>30
8369190	1346517	Caucasian	Female	[60-70)	?	2	1	1	6	?	InternalMedicine	54	1	16	0	0	1	722	424	999	8	None	None	Up	No	No	No	Up	No	No	No	No	No	Steady	No	No	No	No	No	No	No	No	No	No	No	No	Ch	Yes	>30
8373792	5786604	Caucasian	Female	[80-90)	?	2	3	1	11	?	InternalMedicine	69	0	21	0	0	0	38	428	486	9	None	None	No	No	No	No	No	No	No	Steady	No	No	No	No	No	No	No	No	No	Steady	No	No	No	No	No	Ch	Yes	>30
8373876	3616155	Caucasian	Male	[70-80)	?	1	5	7	5	?	InternalMedicine	52	1	9	0	0	2	852	250.01	138	6	None	None	No	No	No	No	No	No	No	No	No	No	No	No	No	No	No	No	No	Steady	No	No	No	No	No	No	Yes	>30
8378760	11778165	Caucasian	Male	[80-90)	?	3	1	1	4	?	Cardiology	41	5	12	0	0	0	414	413	V45	8	None	None	No	No	No	No	No	No	Steady	No	No	No	No	No	No	No	No	No	No	No	No	No	No	No	No	No	Yes	NO
8379516	1068030	Caucasian	Male	[0-10)	?	1	1	7	2	?	?	25	0	2	0	0	0	250.81	783	788	3	None	None	No	No	No	No	No	No	No	No	No	No	No	No	No	No	No	No	No	Up	No	No	No	No	No	Ch	Yes	NO
8380170	1152	AfricanAmerican	Female	[50-60)	?	1	1	7	6	?	Hematology/Oncology	43	2	13	0	0	1	282	250.01	?	2	None	None	No	No	No	No	No	No	No	No	No	No	No	No	No	No	No	No	No	Steady	No	No	No	No	No	No	Yes	>30
8380908	574389	Caucasian	Female	[70-80)	?	1	1	7	4	?	InternalMedicine	35	0	7	0	0	0	780	401	250	4	None	>7	Steady	No	No	No	No	No	Steady	No	No	No	Steady	No	No	No	No	No	No	Steady	No	No	No	No	No	Ch	Yes	NO
8381406	6711606	Caucasian	Female	[70-80)	?	2	1	4	10	?	?	72	5	43	0	0	0	414	411	997	6	None	None	No	No	No	No	No	No	Steady	No	No	No	No	No	No	No	Steady	No	No	Steady	No	No	No	No	No	Ch	Yes	>30
8382864	2666466	AfricanAmerican	Female	[80-90)	?	1	3	7	4	?	Nephrology	46	1	5	0	0	1	590	250.02	41	8	None	None	No	No	No	No	No	No	No	No	No	No	No	No	No	No	No	No	No	No	No	No	No	No	No	No	No	NO
8388546	1262952	Caucasian	Male	[50-60)	?	1	1	7	7	?	InternalMedicine	86	4	8	0	0	0	575	573	789	5	None	None	No	No	No	No	No	No	No	No	No	No	No	No	No	No	No	No	No	Steady	No	No	No	No	No	No	Yes	NO
8390928	55061739	Caucasian	Male	[60-70)	?	6	6	17	4	?	Pulmonology	46	0	19	0	0	0	427	427	428	9	None	None	No	No	No	No	No	No	No	No	No	No	No	No	No	No	No	No	No	No	No	No	No	No	No	No	No	>30
8391366	3257847	Caucasian	Male	[30-40)	?	1	1	1	7	?	Family/GeneralPractice	44	0	17	0	0	1	428	401	250	6	None	None	No	No	No	No	Steady	No	No	No	No	No	No	No	No	No	No	No	No	Steady	No	No	No	No	No	Ch	Yes	<30
8391696	737622	Caucasian	Male	[40-50)	?	1	1	1	1	?	Family/GeneralPractice	45	0	3	0	0	0	786	250.5	362	5	None	None	No	No	No	No	No	No	No	No	No	No	Steady	No	No	No	No	No	No	No	No	No	No	No	No	No	Yes	>30
8392710	3608523	Caucasian	Male	[60-70)	?	1	1	1	10	?	Cardiology	64	6	30	0	0	0	410	414	272	7	None	None	No	No	No	No	No	No	No	No	No	No	No	No	No	No	No	No	No	No	No	No	No	No	No	No	No	NO
8392890	5287950	Caucasian	Female	[50-60)	?	1	1	7	3	?	Cardiology	33	3	19	0	0	5	786	492	414	9	None	None	No	No	No	No	No	No	Steady	No	No	No	No	No	No	No	No	No	No	No	No	No	No	No	No	No	Yes	<30
8393502	410634	Caucasian	Female	[50-60)	?	2	1	1	6	?	Psychiatry	48	3	21	0	0	0	296	304	496	9	None	Norm	No	No	No	No	No	No	No	No	No	No	No	No	No	No	No	No	No	No	No	No	No	No	No	No	No	NO
8395332	96497478	Caucasian	Male	[80-90)	?	2	1	4	3	?	?	50	2	11	0	0	1	996	576	577	7	None	None	No	No	No	No	Steady	No	No	No	No	No	No	No	No	No	No	No	No	Steady	No	No	No	No	No	Ch	Yes	>30
8396652	11938401	Caucasian	Female	[70-80)	?	1	1	7	4	?	InternalMedicine	46	1	8	0	0	0	345	427	250	5	None	>7	No	No	No	No	No	No	No	No	No	Steady	No	No	No	No	No	No	No	No	No	No	No	No	No	No	Yes	NO
8397792	9043173	Caucasian	Male	[0-10)	?	1	1	7	1	?	Pediatrics-Endocrinology	48	0	5	0	0	0	250.01	?	?	1	None	>8	No	No	No	No	No	No	No	No	No	No	No	No	No	No	No	No	No	Steady	No	No	No	No	No	No	Yes	NO
8398776	10235133	Caucasian	Male	[50-60)	?	1	1	7	1	?	InternalMedicine	32	1	5	0	0	0	250.8	707	401	4	None	>8	Steady	No	No	No	No	No	No	Steady	No	No	No	No	No	No	No	No	No	No	No	No	No	No	No	Ch	Yes	NO
8399376	11804688	Caucasian	Male	[60-70)	?	1	1	7	5	?	InternalMedicine	56	6	16	0	0	0	410	250	V43	6	None	>8	Steady	No	No	No	Steady	No	No	No	No	No	No	No	No	No	No	No	No	No	No	No	No	No	No	Ch	Yes	NO
8400594	19818081	AfricanAmerican	Male	[60-70)	?	1	1	7	5	?	?	53	6	14	0	0	0	428	411	414	9	None	None	No	No	No	No	No	No	No	No	No	No	No	No	No	No	No	No	No	No	No	No	No	No	No	No	No	NO
8401404	429633	Caucasian	Female	[60-70)	?	2	1	1	3	?	Surgery-General	43	2	10	0	0	0	574	577	574	9	None	None	No	No	No	No	No	No	No	No	No	No	No	No	No	No	No	No	No	No	No	No	No	No	No	No	No	>30
8405802	1341549	Caucasian	Female	[30-40)	?	1	1	7	2	?	Surgery-General	40	1	10	0	0	0	453	258	255	7	None	None	No	No	No	No	No	No	No	No	No	No	No	No	No	No	No	No	No	Steady	No	No	No	No	No	No	Yes	<30
8410932	1070721	Caucasian	Male	[30-40)	?	1	1	7	5	?	Endocrinology	67	0	12	0	0	0	250.33	581	276	8	None	None	No	No	No	No	No	No	No	No	No	No	No	No	No	No	No	No	No	Steady	No	No	No	No	No	No	Yes	>30
8414340	9906093	Caucasian	Male	[40-50)	?	6	25	7	3	?	Cardiology	37	5	19	0	0	0	410	599	998	7	None	>8	No	No	No	No	No	No	No	No	No	No	No	No	No	No	No	No	No	Steady	No	No	No	No	No	No	Yes	NO
8414376	355824	AfricanAmerican	Female	[50-60)	?	1	1	7	1	?	Family/GeneralPractice	51	0	12	0	0	0	486	253	250	7	None	None	No	No	No	No	No	No	No	Steady	No	No	Steady	No	No	No	No	No	No	No	No	No	No	No	No	Ch	Yes	NO
8415318	1655010	Caucasian	Male	[60-70)	?	3	6	1	7	?	Surgery-Cardiovascular/Thoracic	61	3	28	0	0	0	414	511	250.01	5	None	None	No	No	No	No	No	No	No	No	No	No	Steady	No	No	No	No	No	No	Down	No	No	No	No	No	Ch	Yes	>30
8416098	4747986	AfricanAmerican	Female	[70-80)	?	3	3	1	3	?	Surgery-General	52	1	15	0	0	1	440	401	305	4	None	None	Steady	No	No	No	No	No	Steady	No	No	No	No	No	No	No	No	No	No	Steady	No	No	No	No	No	Ch	Yes	NO
8416176	4161582	AfricanAmerican	Male	[50-60)	?	3	11	1	1	?	Surgery-General	51	2	11	0	0	1	250.01	415	?	2	None	None	No	No	No	No	No	No	No	No	No	No	No	No	No	No	No	No	No	Steady	No	No	No	No	No	No	Yes	NO
8416188	1500822	?	Male	[40-50)	?	3	1	1	1	?	Orthopedics-Reconstructive	28	1	10	0	0	0	722	788	250	4	None	None	No	No	No	No	No	No	No	No	No	No	No	No	No	No	No	No	No	No	No	No	No	No	No	No	No	NO
8421486	55628172	Caucasian	Female	[70-80)	[75-100)	6	6	17	11	?	InternalMedicine	78	0	18	0	0	1	410	427	296	7	None	None	No	No	No	No	No	No	No	No	No	No	Steady	No	No	No	No	No	No	Steady	No	No	No	No	No	Ch	Yes	NO
8439372	99956826	Caucasian	Male	[40-50)	?	3	1	2	6	?	?	63	3	36	0	0	1	414	411	250.03	5	None	None	No	No	No	No	No	No	No	No	No	No	No	No	No	No	No	No	No	Up	No	No	No	No	No	Ch	Yes	NO
8444310	1420830	AfricanAmerican	Female	[40-50)	?	1	1	7	2	?	Family/GeneralPractice	55	1	8	0	0	0	789	250	401	4	None	None	No	No	No	No	No	No	No	No	No	No	No	No	No	No	No	No	No	Steady	No	No	No	No	No	No	Yes	NO
8457018	3579588	Caucasian	Male	[70-80)	?	2	1	1	4	?	Urology	55	3	8	0	0	0	599	996	41	5	None	None	No	No	No	No	No	No	No	Steady	No	No	No	No	No	No	No	No	No	No	No	No	No	No	No	No	Yes	>30
8467428	1160226	AfricanAmerican	Female	[80-90)	?	2	1	1	4	?	Nephrology	35	1	10	0	0	1	38	403	428	9	None	>8	No	No	No	No	No	No	No	No	No	No	No	No	No	No	No	No	No	Steady	No	No	No	No	No	No	Yes	>30
8472690	462825	Caucasian	Male	[40-50)	?	1	1	7	4	?	Psychiatry	41	0	13	0	0	0	296	309	305	9	None	None	Up	No	No	No	No	No	Steady	Steady	No	No	No	No	No	No	No	No	No	No	No	No	No	No	No	Ch	Yes	NO
8484498	609903	Caucasian	Female	[80-90)	?	1	3	1	4	?	InternalMedicine	53	0	9	0	0	0	681	401	250	9	None	None	No	No	No	No	No	No	No	No	No	No	No	No	No	No	No	No	No	Steady	No	No	No	No	No	No	Yes	NO
8497938	72599013	Caucasian	Female	[80-90)	?	1	6	7	4	?	?	67	1	17	0	0	0	491	276	250.02	8	None	None	No	No	No	No	No	No	No	No	No	No	No	No	No	No	No	No	No	Steady	No	No	No	No	No	No	Yes	>30
8498142	77881599	Caucasian	Female	[60-70)	?	1	1	7	1	?	?	23	1	10	0	0	0	447	424	250	8	None	None	No	No	No	No	No	No	No	Steady	No	No	No	No	No	No	No	No	No	Steady	No	No	No	No	No	Ch	Yes	NO
8506704	436446	AfricanAmerican	Female	[50-60)	?	1	1	7	5	?	Pulmonology	50	0	15	0	0	0	403	276	599	7	None	None	No	No	No	No	No	No	No	No	No	No	No	No	No	No	No	No	No	Steady	No	No	No	No	No	No	Yes	>30
8507022	2691927	AfricanAmerican	Female	[80-90)	?	1	2	7	3	?	Orthopedics-Reconstructive	50	2	15	0	0	1	820	496	413	9	None	None	No	No	No	No	No	No	No	No	No	No	No	No	No	No	No	No	No	Steady	No	No	No	No	No	No	Yes	>30
8548884	76209948	Hispanic	Female	[80-90)	?	6	11	17	5	?	Family/GeneralPractice	90	5	17	0	0	0	486	162	518	9	None	None	No	No	No	No	No	No	No	No	No	No	No	No	No	No	No	No	No	No	No	No	No	No	No	No	No	NO
8563584	21812103	Caucasian	Male	[70-80)	?	2	1	2	1	?	?	27	2	12	0	0	1	440	414	250	4	None	None	No	No	No	No	No	No	No	Steady	No	No	No	No	No	No	No	No	No	Steady	No	No	No	No	No	Ch	Yes	NO
8565288	18161388	Caucasian	Male	[70-80)	?	6	1	7	4	?	?	53	1	10	0	0	3	428	250.83	707	5	>200	None	No	No	No	No	No	No	No	No	No	No	No	No	No	No	No	No	No	Down	No	No	No	No	No	Ch	Yes	>30
8576406	80041266	Caucasian	Female	[80-90)	[50-75)	6	1	17	9	?	Cardiology	72	5	17	0	0	0	414	427	250.6	7	None	>8	No	No	No	No	No	No	No	Steady	No	Steady	No	No	No	No	No	No	No	Steady	No	No	No	No	No	Ch	Yes	>30
8583366	980838	Caucasian	Male	[90-100)	?	2	3	1	1	?	InternalMedicine	68	0	5	0	0	0	290	427	593	4	None	None	No	No	No	No	No	No	No	No	No	No	No	No	No	No	No	No	No	No	No	No	No	No	No	No	No	NO
8583738	1288395	Caucasian	Male	[60-70)	?	1	1	7	3	?	Nephrology	71	2	8	0	0	0	599	515	403	9	None	None	No	No	No	No	No	No	Steady	No	No	No	No	No	No	No	No	No	No	No	No	No	No	No	No	No	Yes	<30
8584026	4950999	Caucasian	Male	[10-20)	?	1	1	7	2	?	Pediatrics-Endocrinology	33	0	5	0	0	0	250.03	276	?	2	None	>8	No	No	No	No	No	No	No	No	No	No	No	No	No	No	No	No	No	Up	No	No	No	No	No	Ch	Yes	NO
8593734	4918554	Caucasian	Female	[60-70)	?	1	1	1	4	?	InternalMedicine	56	0	6	0	0	0	428	250.52	250.6	9	None	>8	Up	No	No	No	No	No	No	No	No	No	No	No	No	No	No	No	No	Steady	No	No	No	No	No	Ch	Yes	>30
8596908	503244	AfricanAmerican	Female	[50-60)	?	1	3	7	9	?	Family/GeneralPractice	47	4	12	0	0	0	733	250.01	585	5	None	None	No	No	No	No	No	No	No	No	No	No	No	No	No	No	No	No	No	Steady	No	No	No	No	No	No	Yes	>30
8597550	450675	Caucasian	Female	[60-70)	?	3	1	1	5	?	ObstetricsandGynecology	51	6	13	0	0	0	158	789	424	9	None	None	No	No	No	No	No	No	No	No	No	No	No	No	No	No	No	No	No	Down	No	No	No	No	No	Ch	Yes	NO
8597652	2750409	Caucasian	Female	[30-40)	?	3	1	1	3	?	ObstetricsandGynecology	22	1	15	0	0	0	648	250.91	648	7	None	None	No	No	No	No	No	No	No	No	No	No	No	No	No	No	No	No	No	No	No	No	No	No	No	No	No	NO
8599518	296829	Caucasian	Female	[70-80)	?	3	2	1	3	?	Orthopedics-Reconstructive	72	2	14	0	0	0	715	285	401	7	None	>7	No	No	No	No	No	No	No	No	No	No	No	No	No	No	No	No	No	Down	No	No	No	No	No	Ch	Yes	NO
8607732	83607660	Caucasian	Female	[20-30)	?	6	1	1	2	?	ObstetricsandGynecology	20	3	11	1	0	0	648	250.01	663	4	None	None	No	No	No	No	No	No	No	No	No	No	No	No	No	No	No	No	No	Steady	No	No	No	No	No	No	Yes	NO
8620524	93126573	Caucasian	Female	[50-60)	[75-100)	6	1	17	6	?	Surgery-General	41	4	10	0	0	0	562	285	276	7	None	None	No	No	No	No	No	No	No	No	No	No	No	No	No	No	No	No	No	No	No	No	No	No	No	No	No	>30
8623296	106677	Caucasian	Male	[70-80)	?	1	1	7	4	?	Cardiology	37	5	14	0	0	1	414	411	427	9	None	None	No	No	No	No	Steady	No	No	No	No	No	No	No	No	No	No	No	No	No	No	No	No	No	No	No	Yes	>30
8644056	503208	Caucasian	Female	[70-80)	?	1	1	7	2	?	Cardiology	46	1	20	0	0	0	579	496	250.01	9	None	>7	No	No	No	No	No	No	No	No	No	No	No	No	No	No	No	No	No	Steady	No	No	No	No	No	No	Yes	>30
8650014	93280050	Caucasian	Female	[50-60)	?	6	1	1	9	?	Psychiatry	20	0	8	0	0	0	296	250	?	2	None	None	No	No	No	No	Steady	No	No	No	No	No	No	No	No	No	No	No	No	No	No	No	No	No	No	No	Yes	NO
8651472	4225995	Caucasian	Male	[70-80)	?	6	25	1	2	?	Surgery-General	31	2	14	0	0	1	682	707	41	9	None	None	No	No	No	No	No	No	Steady	No	No	No	Steady	No	No	No	No	No	No	No	No	No	No	No	No	Ch	Yes	>30
8669142	36163476	Caucasian	Male	[50-60)	?	2	1	2	1	?	?	1	1	6	0	0	1	V55	493	530	4	None	None	Steady	No	No	No	No	No	Steady	No	No	No	No	No	No	No	No	No	No	Steady	No	No	No	No	No	Ch	Yes	NO
8672340	113604912	Caucasian	Female	[70-80)	?	2	11	1	3	?	?	81	0	17	0	0	0	403	428	424	8	None	None	No	No	No	No	No	No	No	Down	No	No	No	No	No	No	No	No	No	Steady	No	No	No	No	No	Ch	Yes	NO
8680704	51035751	AfricanAmerican	Male	[70-80)	?	6	5	17	10	?	Family/GeneralPractice	57	0	17	0	0	0	436	434	424	9	None	None	No	No	No	No	No	No	Up	No	No	No	No	No	No	No	No	No	No	No	No	No	No	No	No	Ch	Yes	>30
8683734	4876038	AfricanAmerican	Male	[50-60)	?	6	25	7	3	?	InternalMedicine	32	0	5	0	0	0	250.13	401	?	2	None	None	No	No	No	No	No	No	No	No	No	No	No	No	No	No	No	No	No	Up	No	No	No	No	No	Ch	Yes	NO
8687916	5924988	AfricanAmerican	Female	[50-60)	?	1	5	7	2	?	Family/GeneralPractice	51	0	5	0	0	1	276	305	295	9	None	None	No	No	No	No	No	No	No	No	No	No	No	No	No	No	No	No	No	No	No	No	No	No	No	No	No	NO
8688120	21777426	AfricanAmerican	Female	[70-80)	?	1	7	7	1	?	Cardiology	55	0	15	0	0	0	414	411	V45	6	None	>8	No	No	No	No	Steady	No	Steady	Steady	No	No	No	No	No	No	No	No	No	Steady	No	No	No	No	No	Ch	Yes	>30
8691432	2528361	Asian	Female	[50-60)	?	6	25	7	2	?	Cardiology	60	0	12	0	0	0	402	411	710	7	None	>7	No	No	No	No	No	No	No	No	No	No	No	No	No	No	No	No	No	Steady	No	No	No	No	No	No	Yes	>30
8712228	6772860	Caucasian	Male	[40-50)	?	2	1	1	4	?	InternalMedicine	62	3	23	0	0	0	250.6	707	42	7	None	Norm	No	No	No	No	No	No	No	Steady	No	No	Steady	No	No	No	No	No	No	Down	No	No	No	No	No	Ch	Yes	>30
8722254	109781739	Caucasian	Female	[60-70)	?	6	6	1	8	?	?	55	2	25	0	0	0	410	434	414	7	None	None	No	No	No	No	No	No	No	No	No	No	No	No	No	No	No	No	No	Up	No	No	No	No	No	Ch	Yes	<30
8746086	79844895	Hispanic	Male	[50-60)	?	6	1	7	13	?	InternalMedicine	58	1	11	0	0	0	303	250.01	414	5	None	>8	No	No	No	No	No	No	No	No	No	No	No	No	No	No	No	No	No	Down	No	No	No	No	No	Ch	Yes	NO
8753196	11900781	Caucasian	Male	[10-20)	?	1	1	7	3	?	Pediatrics-Endocrinology	46	0	6	0	0	0	250.03	276	?	2	None	None	No	No	No	No	No	No	No	No	No	No	No	No	No	No	No	No	No	Steady	No	No	No	No	No	No	Yes	NO
8753532	10648701	Caucasian	Male	[70-80)	[75-100)	6	3	17	6	?	Cardiology	62	1	13	0	0	0	428	424	496	7	None	None	No	No	No	No	No	No	Steady	No	No	No	No	No	No	No	No	No	No	No	No	No	No	No	No	No	Yes	NO
8753832	1550520	Caucasian	Male	[60-70)	?	1	1	1	1	?	InternalMedicine	50	0	5	0	0	1	435	250.02	305	9	None	>8	No	No	No	No	No	No	No	No	No	No	No	No	No	No	No	No	No	No	No	No	No	No	No	No	No	NO
8754426	541314	Caucasian	Female	[50-60)	?	1	1	1	11	?	Family/GeneralPractice	78	2	28	0	0	0	584	428	250.02	9	None	None	No	No	No	No	No	No	No	Steady	No	No	No	No	No	No	No	No	No	No	No	No	No	No	No	No	Yes	<30
8766282	23119173	Caucasian	Male	[80-90)	?	2	6	20	13	?	?	73	6	28	0	0	0	410	428	403	9	None	None	No	No	No	No	No	No	No	No	No	No	No	No	No	No	No	No	No	No	No	No	No	No	No	No	No	NO
8768676	1788921	Caucasian	Female	[80-90)	?	1	1	7	2	?	InternalMedicine	46	0	5	0	0	0	599	250.01	401	3	None	None	Steady	No	No	No	No	No	No	No	No	No	No	No	No	No	No	No	No	Steady	No	No	No	No	No	Ch	Yes	NO
8768934	5640948	AfricanAmerican	Female	[70-80)	?	1	3	7	11	?	InternalMedicine	72	6	24	0	0	0	410	427	285	9	None	Norm	No	No	No	No	No	No	No	No	No	No	No	No	No	No	No	No	No	Up	No	No	No	No	No	Ch	Yes	NO
8773956	3538080	AfricanAmerican	Male	[40-50)	?	1	1	7	10	?	Nephrology	57	4	24	0	0	2	403	584	276	9	None	None	No	No	No	No	No	No	No	No	No	No	No	No	No	No	No	No	No	Steady	No	No	No	No	No	No	Yes	<30
8806302	92893203	Caucasian	Male	[60-70)	?	6	1	1	2	?	InternalMedicine	51	0	11	0	0	0	427	414	401	6	None	None	No	No	No	No	No	No	No	Steady	No	No	No	No	No	No	No	No	No	No	No	No	No	No	No	No	Yes	NO
8812284	4217580	Caucasian	Female	[30-40)	?	3	1	1	4	?	ObstetricsandGynecology	58	1	20	0	0	0	642	648	250.01	9	None	None	No	No	No	No	No	No	No	No	No	No	No	No	No	No	No	No	No	No	No	No	No	No	No	No	No	NO
8821122	4790565	AfricanAmerican	Female	[40-50)	?	2	1	1	1	?	Cardiology	49	5	4	0	0	0	414	401	250	4	None	None	No	No	No	No	No	No	No	No	No	No	No	No	No	No	No	No	No	No	No	No	No	No	No	No	No	NO
8823444	1488915	AfricanAmerican	Male	[40-50)	?	1	1	7	8	?	InternalMedicine	63	0	9	0	0	0	486	250.82	276	4	None	Norm	No	No	No	No	No	No	No	No	No	No	No	No	No	No	No	No	No	No	No	No	No	No	No	No	No	NO
8824062	326520	AfricanAmerican	Male	[50-60)	?	1	1	7	5	?	Nephrology	40	2	13	0	0	0	996	38	428	7	None	None	No	No	No	No	No	No	No	No	No	No	No	No	No	No	No	No	No	No	No	No	No	No	No	No	No	>30
8834790	2637900	Caucasian	Female	[50-60)	?	1	1	1	7	?	Endocrinology	55	1	21	0	0	0	335	250.41	403	9	None	>7	No	No	No	No	No	No	No	No	No	No	No	No	No	No	No	No	No	Down	No	No	No	No	No	Ch	Yes	>30
8834994	66138012	Caucasian	Female	[80-90)	?	6	6	4	7	?	InternalMedicine	56	0	15	0	0	0	V57	197	428	6	None	None	No	No	No	No	No	No	Steady	No	No	No	No	No	No	No	No	No	No	No	No	No	No	No	No	No	Yes	NO
8841516	21665475	?	Female	[30-40)	?	2	1	4	5	?	?	40	4	8	0	0	0	427	427	278	5	None	None	Steady	No	No	No	No	No	Steady	No	No	No	No	No	No	No	No	No	No	Steady	No	No	No	No	No	Ch	Yes	NO
8845890	96077718	Caucasian	Female	[60-70)	?	1	1	7	5	?	?	74	2	17	0	0	1	250.12	157	276	7	None	None	No	No	No	No	No	No	No	No	No	No	No	No	No	No	No	No	No	Up	No	No	No	No	No	Ch	Yes	NO
8851308	71896626	Caucasian	Female	[80-90)	?	6	3	7	6	?	Pulmonology	65	0	14	0	0	0	428	410	507	6	None	None	No	No	No	No	No	No	No	No	No	No	No	No	No	No	No	No	No	No	No	No	No	No	No	No	No	NO
8853324	971937	Caucasian	Female	[40-50)	?	1	1	7	1	?	Family/GeneralPractice	34	0	10	0	0	0	453	276	250	3	None	None	No	No	No	No	No	No	No	No	No	No	Steady	No	No	No	No	No	No	Steady	No	No	No	No	No	Ch	Yes	NO
8856594	79469091	Other	Female	[70-80)	?	1	3	7	11	?	Family/GeneralPractice	47	0	9	0	0	0	38	112	437	7	None	None	No	No	No	No	No	No	No	No	No	No	No	No	No	No	No	No	No	Steady	No	No	No	No	No	No	Yes	NO
8857092	92251359	Caucasian	Female	[70-80)	?	3	6	4	12	?	Cardiology	39	5	29	0	0	1	434	157	197	8	None	None	No	No	No	No	Steady	No	Steady	No	No	No	No	No	No	No	No	No	No	Steady	No	No	No	No	No	Ch	Yes	<30
8857164	30360042	Caucasian	Female	[50-60)	?	2	6	4	6	?	?	74	3	26	0	0	0	998	519	998	9	None	None	No	No	No	No	Steady	No	No	Steady	No	No	No	No	No	No	No	No	No	Steady	No	No	No	No	No	Ch	Yes	NO
8859450	20725902	Caucasian	Female	[80-90)	?	6	5	17	6	?	?	68	0	13	0	0	0	434	250.01	342	8	None	None	No	No	No	No	No	No	No	No	No	No	No	No	No	No	No	No	No	No	No	No	No	No	No	No	No	NO
8859696	2341521	AfricanAmerican	Female	[70-80)	?	1	1	7	6	?	Family/GeneralPractice	74	2	23	0	0	2	276	157	276	9	None	None	No	No	No	No	No	No	Steady	No	No	Steady	No	No	No	No	No	No	No	Steady	No	No	No	No	No	Ch	Yes	<30
8860284	94419315	Hispanic	Male	[50-60)	?	6	1	17	3	?	Cardiology	46	2	23	0	0	0	411	414	V42	9	None	None	No	No	No	No	No	No	Steady	No	No	No	Steady	No	No	No	No	No	No	No	No	No	No	No	No	Ch	Yes	NO
8860944	338247	Caucasian	Female	[60-70)	?	1	1	7	4	?	InternalMedicine	60	1	16	0	0	1	486	284	428	9	None	None	No	No	No	No	No	No	No	No	No	No	No	No	No	No	No	No	No	Steady	No	No	No	No	No	No	Yes	>30
8864718	695439	Caucasian	Male	[70-80)	?	1	1	7	1	?	Surgery-General	45	0	3	0	0	0	564	401	250	4	None	None	No	No	No	No	No	No	Steady	No	No	No	No	No	No	No	No	No	No	No	No	No	No	No	No	No	Yes	NO
8866632	103586670	Caucasian	Male	[70-80)	[100-125)	6	1	17	6	?	Cardiology	72	5	20	0	0	0	410	250.01	424	7	None	>8	No	No	No	No	No	No	No	No	No	No	No	No	No	No	No	No	No	Steady	No	No	No	No	No	No	Yes	>30
8867106	4988970	Caucasian	Female	[60-70)	?	1	1	7	9	?	Family/GeneralPractice	50	0	26	0	0	0	428	682	414	7	None	>8	No	No	No	No	No	No	No	No	No	No	No	No	No	No	No	No	No	Down	No	No	No	No	No	Ch	Yes	NO
8870880	76374	Caucasian	Female	[80-90)	?	1	1	7	2	?	InternalMedicine	69	0	17	0	0	0	427	428	780	9	None	None	No	No	No	No	No	No	No	Steady	No	No	No	No	No	No	No	No	No	No	No	No	No	No	No	No	Yes	NO
8872908	920601	AfricanAmerican	Female	[50-60)	?	6	25	1	3	?	InternalMedicine	32	0	5	0	0	0	250.02	401	?	2	None	None	Steady	No	No	No	No	No	No	No	No	No	No	No	No	No	No	No	No	Down	No	No	No	No	No	Ch	Yes	NO
8872974	103194	AfricanAmerican	Female	[90-100)	?	1	1	7	3	?	InternalMedicine	46	0	11	0	0	0	428	427	425	8	None	None	No	No	No	No	No	No	No	No	No	No	No	No	No	No	No	No	No	No	No	No	No	No	No	No	No	>30
8873856	3517785	AfricanAmerican	Female	[70-80)	?	1	1	7	6	?	Family/GeneralPractice	63	1	15	0	0	0	577	571	276	9	None	None	No	No	No	No	No	No	No	No	No	No	No	No	No	No	No	No	No	Steady	No	No	No	No	No	No	Yes	>30
8874366	55369269	Caucasian	Female	[70-80)	?	6	4	7	4	?	Cardiology	35	0	15	0	0	0	812	250.01	780	7	None	None	Steady	No	No	No	No	No	No	No	No	No	No	No	No	No	No	No	No	Down	No	No	No	No	No	Ch	Yes	<30
8880510	3780513	Caucasian	Male	[60-70)	?	1	1	7	2	?	Gastroenterology	33	1	7	0	0	0	998	285	401	8	None	None	Steady	No	No	No	Steady	No	No	No	No	No	No	No	No	No	No	No	No	No	No	No	No	No	No	Ch	Yes	NO
8881326	2476998	Caucasian	Female	[70-80)	?	2	3	1	1	?	Psychiatry	5	0	5	0	0	0	309	290	437	7	None	None	No	No	No	No	No	No	No	Down	No	No	No	No	No	No	No	No	No	No	No	No	No	No	No	Ch	Yes	NO
8884434	11722482	AfricanAmerican	Female	[20-30)	?	3	1	1	4	?	ObstetricsandGynecology	22	2	22	0	0	0	654	648	250.91	7	None	None	No	No	No	No	No	No	No	No	No	No	No	No	No	No	No	No	No	Up	No	No	No	No	No	Ch	Yes	NO
8884854	976716	AfricanAmerican	Male	[60-70)	?	1	11	7	4	?	InternalMedicine	64	3	32	0	0	1	414	427	425	9	None	None	No	No	No	No	No	No	No	No	No	No	No	No	No	No	No	No	No	Steady	No	No	No	No	No	No	Yes	NO
8927178	520452	Caucasian	Male	[60-70)	?	3	1	1	3	?	Urology	42	1	18	0	0	0	?	250.82	401	5	None	>8	No	No	No	No	No	No	No	No	No	No	Steady	No	No	No	No	No	No	Steady	No	No	No	No	No	Ch	Yes	NO
8942640	5040189	Caucasian	Female	[50-60)	?	2	1	1	4	?	Cardiology	67	6	24	0	0	0	414	250	401	4	None	None	Steady	No	No	No	No	No	No	No	No	No	No	No	No	No	No	No	No	Steady	No	No	No	No	No	Ch	Yes	>30
8943906	5336874	Caucasian	Male	[80-90)	?	2	1	1	4	?	InternalMedicine	67	4	14	0	0	1	414	428	511	8	None	None	No	No	No	No	No	No	No	Steady	No	No	No	No	No	No	No	No	No	No	No	No	No	No	No	No	Yes	<30
8946066	59195997	Caucasian	Female	[60-70)	?	6	1	17	6	?	Cardiology	27	1	18	0	0	0	427	401	414	7	None	None	Steady	No	No	No	No	No	Steady	No	No	No	No	No	No	No	No	No	No	No	No	No	No	No	No	Ch	Yes	>30
8946336	458415	Caucasian	Female	[80-90)	?	1	5	7	4	?	Orthopedics-Reconstructive	66	1	9	0	0	0	805	250.02	E884	5	None	>8	No	No	No	No	No	No	No	No	No	No	No	No	No	No	No	No	No	Steady	No	No	No	No	No	No	Yes	>30
8947692	2479023	Caucasian	Male	[60-70)	?	2	1	1	4	?	InternalMedicine	81	3	19	0	0	0	584	276	250.4	9	None	None	No	No	No	No	No	No	No	No	No	No	No	No	No	No	No	No	No	Steady	No	No	No	No	No	No	Yes	NO
8961078	11947968	AfricanAmerican	Female	[60-70)	?	1	1	7	3	?	Emergency/Trauma	37	0	10	0	0	0	402	250.01	272	8	None	None	No	No	No	No	No	No	No	No	No	No	No	No	No	No	No	No	No	Steady	No	No	No	No	No	No	Yes	>30
8972094	55152216	Caucasian	Male	[50-60)	?	1	1	7	4	?	?	47	3	20	0	0	2	996	38	250.41	9	None	None	No	No	No	No	No	No	No	No	No	No	No	No	No	No	No	No	No	Down	No	No	No	No	No	Ch	Yes	>30
8973804	13785651	Caucasian	Male	[80-90)	?	1	2	7	2	?	Cardiology	41	0	8	0	0	0	414	413	401	5	None	None	Steady	No	No	No	No	No	No	No	No	No	No	No	No	No	No	No	No	No	No	No	No	No	No	No	Yes	NO
8982180	73579140	Caucasian	Male	[60-70)	?	1	1	7	1	?	?	46	6	16	0	0	0	414	411	424	9	None	None	No	No	No	No	No	No	No	No	No	No	No	No	No	No	No	No	No	Up	No	No	No	No	No	Ch	Yes	NO
8982186	100720026	Caucasian	Male	[70-80)	?	6	3	17	3	?	Family/GeneralPractice	43	0	11	0	0	0	707	250.7	707	8	None	None	No	No	No	No	No	No	No	No	No	No	No	No	No	No	No	No	No	No	No	No	No	No	No	No	No	NO
9025296	1288395	Caucasian	Male	[60-70)	?	2	1	1	2	?	Nephrology	55	0	10	0	0	1	780	403	515	9	None	>8	No	No	No	No	No	No	Up	No	No	No	No	No	No	No	No	No	No	Steady	No	No	No	No	No	Ch	Yes	>30
9026712	3362094	Caucasian	Male	[50-60)	?	1	1	7	2	?	Surgery-General	47	2	11	0	0	0	574	250	272	5	None	None	No	No	No	No	No	No	No	No	No	No	No	No	No	No	No	No	No	No	No	No	No	No	No	No	No	NO
9030192	108960345	Caucasian	Female	[40-50)	?	6	1	7	3	?	?	76	0	9	0	0	0	295	276	300	5	>300	>7	Steady	No	No	No	No	No	Steady	No	No	No	No	No	No	No	No	No	No	No	No	No	No	No	No	Ch	Yes	>30
9043872	6414021	AfricanAmerican	Male	[60-70)	?	1	1	7	10	?	Family/GeneralPractice	68	0	26	0	0	3	428	425	403	9	None	>8	No	No	No	No	No	No	No	No	No	No	No	No	No	No	No	No	No	Steady	No	No	No	No	No	No	Yes	>30
9045156	8166528	AfricanAmerican	Male	[50-60)	?	1	3	1	10	?	InternalMedicine	66	6	28	0	0	2	799	250.83	585	9	None	None	No	No	No	No	No	No	No	No	No	No	No	No	No	No	No	No	No	Steady	No	No	No	No	No	No	Yes	NO
9056784	64538406	Caucasian	Female	[80-90)	?	6	1	7	4	?	?	69	0	8	0	0	1	780	458	428	5	>200	None	No	No	No	No	No	No	No	No	No	No	No	No	No	No	No	No	No	Steady	No	No	No	No	No	No	Yes	>30
9057306	922347	Caucasian	Male	[60-70)	?	2	6	1	3	?	Orthopedics-Reconstructive	35	1	13	0	0	0	682	250.01	401	3	None	None	No	No	No	No	No	No	No	No	No	No	No	No	No	No	No	No	No	Steady	No	No	No	No	No	No	Yes	>30
9060084	5342814	Caucasian	Female	[60-70)	?	1	1	1	2	?	Cardiology	33	0	9	0	0	0	786	250	401	5	None	None	No	No	No	No	No	No	Steady	No	No	No	No	No	No	No	No	No	No	No	No	No	No	No	No	No	Yes	NO
9060612	2743047	Caucasian	Female	[60-70)	?	2	1	1	3	?	Radiology	36	2	27	0	0	1	433	250	414	6	None	None	No	No	No	No	No	No	No	Steady	No	No	No	No	No	No	No	No	No	Steady	No	No	No	No	No	Ch	Yes	<30
9065010	2579661	Caucasian	Female	[70-80)	?	1	3	1	3	?	Family/GeneralPractice	53	0	9	0	0	1	276	428	401	6	None	None	No	No	No	No	No	No	No	No	No	No	No	No	No	No	No	No	No	Steady	No	No	No	No	No	No	Yes	<30
9066492	11988018	Caucasian	Female	[50-60)	?	1	1	7	4	?	Nephrology	62	1	8	0	0	0	969	333	307	8	None	None	No	No	No	No	No	No	No	No	No	No	No	No	No	No	No	No	No	No	No	No	No	No	No	No	No	NO
9066744	726057	Caucasian	Male	[60-70)	?	1	5	7	10	?	Family/GeneralPractice	76	3	10	0	0	1	38	599	276	9	None	None	No	No	No	No	No	No	No	No	No	No	No	No	No	No	No	No	No	Down	No	No	No	No	No	Ch	Yes	NO
9070332	640512	Caucasian	Male	[60-70)	?	1	1	7	2	?	Family/GeneralPractice	43	1	9	0	0	1	428	250	414	6	None	>8	No	No	No	No	No	No	No	Steady	No	No	No	No	No	No	No	No	No	No	No	No	No	No	No	No	Yes	NO
9071280	786978	Caucasian	Female	[40-50)	?	6	25	1	3	?	InternalMedicine	34	0	4	0	0	0	250.03	780	300	3	None	>8	No	No	No	No	No	No	No	No	No	No	No	No	No	No	No	No	No	Steady	No	No	No	No	No	No	Yes	>30
9071988	2235870	Caucasian	Male	[50-60)	?	6	25	7	2	?	InternalMedicine	33	0	7	0	0	0	433	401	250	9	None	None	No	No	No	No	No	No	No	No	No	No	No	No	No	No	No	No	No	Down	No	No	No	No	No	Ch	Yes	NO
9075078	3179745	Caucasian	Female	[70-80)	?	3	2	1	3	?	Orthopedics-Reconstructive	53	2	22	0	0	0	715	424	427	7	None	None	Steady	No	No	No	No	No	No	Steady	No	No	No	No	No	No	No	No	No	Steady	No	No	No	No	No	Ch	Yes	NO
9075132	96007464	AfricanAmerican	Female	[60-70)	[75-100)	6	3	17	9	?	InternalMedicine	64	0	21	0	0	0	276	584	295	7	None	None	No	No	No	No	No	No	No	No	No	No	No	No	No	No	No	No	No	Steady	No	No	No	No	No	No	Yes	>30
9076452	67852377	?	Male	[50-60)	[75-100)	6	6	17	6	?	?	34	1	10	0	0	0	682	459	41	7	None	>8	Steady	No	No	No	No	No	Up	No	No	No	No	No	No	No	No	No	No	Steady	No	No	No	No	No	Ch	Yes	>30
9077526	1136502	Caucasian	Male	[30-40)	?	1	7	7	3	?	Psychiatry	46	1	11	0	0	0	292	250.03	304	5	None	>8	No	No	No	No	No	No	No	No	No	No	No	No	No	No	No	No	No	Steady	No	No	No	No	No	No	Yes	>30
9078930	77940666	Caucasian	Female	[80-90)	?	1	6	7	6	?	?	67	0	16	0	0	0	410	204	401	8	None	None	No	No	No	No	No	No	No	Steady	No	No	No	No	No	No	No	No	No	No	No	No	No	No	No	No	Yes	NO
9089646	42912702	Caucasian	Female	[60-70)	[50-75)	6	1	17	7	?	Cardiology	79	1	40	0	0	0	455	428	496	7	None	None	No	No	No	No	No	No	No	No	No	Steady	No	No	No	No	No	No	No	Steady	No	No	No	No	No	Ch	Yes	>30
9118542	49860	Caucasian	Female	[70-80)	?	1	3	7	13	?	InternalMedicine	80	6	37	0	0	0	410	396	427	9	None	>8	Steady	No	No	No	No	No	No	No	No	No	No	No	No	No	No	No	No	Down	No	No	No	No	No	Ch	Yes	>30
9142626	6920199	AfricanAmerican	Female	[60-70)	?	1	1	7	8	?	?	79	3	27	2	0	0	435	599	584	9	None	None	No	No	No	No	No	No	No	No	No	No	No	No	No	No	No	No	No	Steady	No	No	No	No	No	No	Yes	NO
9144162	110711394	Caucasian	Female	[40-50)	?	2	1	20	2	?	?	47	1	18	0	0	0	276	250.92	599	9	None	None	No	No	No	No	No	No	No	Steady	No	No	No	No	No	No	No	No	No	Steady	No	No	No	No	No	Ch	Yes	>30
9146754	1029294	Caucasian	Male	[10-20)	?	1	1	7	2	?	Pediatrics-CriticalCare	39	0	8	0	0	0	250.13	276	704	3	None	>8	No	No	No	No	No	No	No	No	No	No	No	No	No	No	No	No	No	Steady	No	No	No	No	No	No	Yes	NO
9150762	4103964	Caucasian	Female	[50-60)	?	2	1	1	7	?	InternalMedicine	42	1	20	0	0	1	428	496	414	7	None	None	No	No	No	No	No	No	No	No	No	No	No	No	No	No	No	No	No	Down	No	No	No	No	No	Ch	Yes	>30
9155802	108019872	AfricanAmerican	Male	[40-50)	?	2	5	2	1	?	?	19	1	15	1	0	3	996	250.4	403	6	None	None	No	No	No	No	No	No	No	No	No	No	No	No	No	No	No	No	No	No	No	No	No	No	No	No	No	>30
9160878	56913444	AfricanAmerican	Male	[50-60)	?	2	1	2	3	?	?	28	1	15	3	0	0	250.42	682	403	8	None	None	No	No	No	No	No	No	No	No	No	No	No	No	No	No	No	No	No	Steady	No	No	No	No	No	No	Yes	>30
9165276	2079882	AfricanAmerican	Female	[50-60)	?	1	1	7	5	?	Nephrology	46	4	22	0	0	0	996	567	250.41	9	None	>8	No	No	No	No	No	No	No	No	No	No	No	No	No	No	No	No	No	Down	No	No	No	No	No	Ch	Yes	>30
9165396	1897830	Caucasian	Female	[70-80)	?	6	6	17	8	?	Family/GeneralPractice	85	1	14	0	0	0	786	415	453	9	None	None	No	No	No	No	No	No	No	No	No	No	No	No	No	No	No	No	No	No	No	No	No	No	No	No	No	NO
9167862	107721	AfricanAmerican	Female	[40-50)	?	2	1	1	7	?	ObstetricsandGynecology	56	5	29	0	0	0	183	250.02	998	9	None	None	No	No	No	No	No	No	No	Up	No	No	No	No	No	No	No	No	No	Steady	No	No	No	No	No	Ch	Yes	>30
9170688	12447	Caucasian	Female	[70-80)	?	1	5	7	6	?	Cardiology	75	0	22	0	0	1	402	424	427	7	None	Norm	No	No	No	No	No	No	No	No	No	No	Steady	No	No	No	No	No	No	Down	No	No	No	No	No	Ch	Yes	>30
9175482	875979	Caucasian	Female	[70-80)	?	1	11	7	2	?	Family/GeneralPractice	73	4	21	0	0	1	482	599	780	9	None	None	No	No	No	No	No	No	No	No	No	No	No	No	No	No	No	No	No	Steady	No	No	No	No	No	No	Yes	NO
9178746	36078012	Caucasian	Female	[80-90)	?	1	5	7	7	?	Pulmonology	55	2	13	0	0	1	560	276	250.01	8	None	None	No	No	No	No	No	No	No	No	No	No	No	No	No	No	No	No	No	Down	No	No	No	No	No	Ch	Yes	>30
9197988	1530720	Caucasian	Male	[60-70)	?	2	1	1	1	?	InternalMedicine	37	1	12	0	0	0	280	428	496	9	None	None	No	No	No	No	No	No	No	No	No	No	No	No	No	No	No	No	No	Steady	No	No	No	No	No	No	Yes	<30
9198750	81133947	Caucasian	Male	[50-60)	[75-100)	6	1	17	2	?	Cardiology	32	0	3	0	0	0	786	401	272	4	None	>7	No	No	No	No	No	No	No	No	No	No	No	No	No	No	No	No	No	No	No	No	No	No	No	No	No	<30
9203382	69587136	Caucasian	Female	[90-100)	?	2	5	1	6	?	?	50	0	7	0	0	0	435	276	250	9	None	None	No	No	No	No	No	No	No	No	No	No	No	No	No	No	No	No	No	No	No	No	No	No	No	No	No	<30
9205404	6768657	Caucasian	Female	[90-100)	?	3	1	1	6	?	Orthopedics-Reconstructive	13	3	22	0	0	0	733	780	733	7	None	None	No	No	No	No	No	No	No	No	No	No	No	No	No	No	No	No	No	No	No	No	No	No	No	No	No	NO
9219504	490356	Caucasian	Female	[50-60)	?	2	1	1	10	?	InternalMedicine	51	1	13	0	0	0	682	250	596	7	None	>7	No	No	No	No	Up	No	No	No	No	No	No	No	No	No	No	No	No	Steady	No	No	No	No	No	Ch	Yes	NO
9220998	12158964	AfricanAmerican	Male	[60-70)	?	1	1	7	11	?	InternalMedicine	58	2	26	0	0	0	250.7	785	728	7	None	None	No	No	No	No	No	No	No	No	No	No	No	No	No	No	No	No	No	Up	No	No	No	No	No	Ch	Yes	NO
9225600	96575418	Caucasian	Female	[50-60)	?	6	1	1	2	?	Orthopedics-Reconstructive	48	1	10	1	0	0	250.81	428	731	6	None	None	No	No	No	No	No	No	No	No	No	No	No	No	No	No	No	No	No	No	No	No	No	No	No	No	No	>30
9227220	12032379	Caucasian	Male	[70-80)	?	2	4	1	7	?	Cardiology	55	6	24	0	0	0	997	410	250.01	9	None	None	No	No	No	No	No	No	No	No	No	No	No	No	No	No	No	No	No	Down	No	No	No	No	No	Ch	Yes	NO
9234876	63427194	Caucasian	Female	[30-40)	?	3	1	2	3	?	?	28	1	11	0	0	2	V58	179	250	6	None	None	No	No	No	No	No	No	Down	No	No	No	No	No	No	No	No	No	No	Steady	No	No	No	No	No	Ch	Yes	<30
9240444	1061811	AfricanAmerican	Female	[50-60)	?	1	1	7	4	?	Cardiology	61	0	19	0	0	1	428	780	250.6	9	None	>8	No	No	No	No	No	No	No	No	No	No	No	No	No	No	No	No	No	Down	No	No	No	No	No	Ch	Yes	>30
9240906	42148467	Caucasian	Male	[40-50)	?	1	6	7	4	?	?	49	4	18	0	0	0	78	V42	V42	9	None	None	No	No	No	No	No	No	No	No	No	No	No	No	No	No	No	No	No	Down	No	No	No	No	No	Ch	Yes	NO
9243174	2834199	Caucasian	Male	[70-80)	?	1	6	7	4	?	Family/GeneralPractice	45	0	10	0	0	0	486	403	250.02	6	None	None	Steady	No	No	No	No	No	Steady	No	No	No	No	No	No	No	No	No	No	No	No	No	No	No	No	Ch	Yes	>30
9245376	686520	Caucasian	Female	[10-20)	?	1	1	7	11	?	Pediatrics-Endocrinology	77	1	19	0	0	0	577	250.03	518	6	None	>8	No	No	No	No	No	No	No	No	No	No	No	No	No	No	No	No	No	Up	No	No	No	No	No	Ch	Yes	>30
9251970	2416662	Caucasian	Female	[70-80)	?	2	3	20	8	?	?	38	2	24	0	1	0	250.6	707	785	9	None	None	Steady	No	No	No	No	No	No	No	No	No	No	No	No	No	No	No	No	Steady	No	No	No	No	No	Ch	Yes	>30
9291900	5145615	Caucasian	Female	[70-80)	?	2	1	1	10	?	Nephrology	51	6	27	0	0	0	730	403	304	7	None	>7	No	No	No	No	No	No	No	No	No	No	No	No	No	No	No	No	No	Steady	No	No	No	No	No	No	Yes	<30
9302946	88588800	Caucasian	Female	[60-70)	?	1	6	7	5	?	?	73	2	16	0	0	0	250.4	276	707	9	None	None	No	No	No	No	No	No	No	No	No	No	No	No	No	No	No	No	No	Down	No	No	No	No	No	Ch	Yes	>30
9308406	83113308	AfricanAmerican	Female	[70-80)	?	3	3	2	6	?	?	36	1	28	0	0	0	721	427	997	7	None	None	No	No	No	No	No	No	No	Steady	No	No	No	No	No	No	No	No	No	Up	No	No	No	No	No	Ch	Yes	NO
9311268	3107907	AfricanAmerican	Male	[50-60)	?	2	1	1	2	?	Family/GeneralPractice	45	0	13	0	0	0	786	428	414	9	None	None	No	No	No	No	No	No	No	No	No	No	No	No	No	No	No	No	No	Steady	No	No	No	No	No	No	Yes	<30
9317154	5207247	Caucasian	Male	[70-80)	?	1	3	1	11	?	InternalMedicine	53	2	20	0	0	1	518	496	250.03	9	None	None	No	No	No	No	No	No	No	No	No	No	No	No	No	No	No	No	No	Steady	No	No	No	No	No	No	Yes	>30
9319212	114517449	Caucasian	Male	[70-80)	?	3	6	1	13	?	Cardiology	25	2	8	0	0	1	682	250.7	428	8	None	None	No	No	No	No	No	No	No	No	No	No	No	No	No	No	No	No	No	Up	No	No	No	No	No	Ch	Yes	>30
9327402	78871527	AfricanAmerican	Male	[40-50)	[75-100)	6	1	17	3	?	Family/GeneralPractice	17	1	8	0	0	0	530	535	41	7	None	None	No	No	No	No	No	No	No	No	No	No	No	No	No	No	No	No	No	No	No	No	No	No	No	No	No	>30
9328908	497178	Caucasian	Female	[60-70)	?	1	1	7	12	?	Surgery-Cardiovascular/Thoracic	41	1	26	0	0	1	997	420	453	9	None	None	No	No	No	No	No	No	No	Steady	No	No	No	No	No	No	No	No	No	No	No	No	No	No	No	No	Yes	>30
9329586	11974338	AfricanAmerican	Female	[40-50)	?	1	1	7	4	?	Cardiology	48	5	28	0	0	0	786	250.92	272	8	None	>8	Steady	No	No	No	No	No	No	Steady	No	No	No	No	No	No	No	No	No	Steady	No	No	No	No	No	Ch	Yes	>30
9330408	1802943	Caucasian	Male	[30-40)	?	1	1	7	1	?	InternalMedicine	33	0	8	0	0	1	786	250.52	276	8	None	None	No	No	No	No	No	No	No	No	No	No	No	No	No	No	No	No	No	No	No	No	No	No	No	No	No	>30
9333282	12201705	Caucasian	Male	[40-50)	?	1	1	7	9	?	Surgery-Neuro	40	0	15	0	0	0	851	345	276	6	None	Norm	No	No	No	No	No	No	No	No	No	Steady	No	No	No	No	No	No	No	Down	No	No	No	No	No	Ch	Yes	NO
9333306	6215292	Caucasian	Female	[50-60)	?	3	1	1	2	?	Endocrinology	42	0	10	0	0	0	780	250.4	583	9	None	None	No	No	No	No	No	No	No	No	No	No	No	No	No	No	No	No	No	Down	No	No	No	No	No	Ch	Yes	NO
9338766	81492471	AfricanAmerican	Male	[60-70)	?	3	1	2	5	?	?	37	3	17	0	1	1	250.4	403	998	8	None	None	No	No	No	No	No	No	No	No	No	No	No	No	No	No	No	No	No	No	No	No	No	No	No	No	No	>30
9344976	63971073	Caucasian	Male	[80-90)	?	6	3	5	1	?	?	5	2	11	0	0	0	V57	434	428	5	None	None	No	No	No	No	No	No	No	No	No	No	No	No	No	No	No	No	No	Steady	No	No	No	No	No	No	Yes	<30
9345546	760932	Caucasian	Male	[50-60)	?	1	1	7	3	?	InternalMedicine	61	0	9	0	0	1	584	276	276	9	None	>7	No	No	No	No	No	No	No	No	No	No	No	No	No	No	No	No	No	No	No	No	No	No	No	No	No	NO
9346782	5801544	Caucasian	Male	[50-60)	?	1	1	7	4	?	Cardiology	37	0	12	0	0	0	786	496	511	9	None	None	No	No	No	No	No	No	No	No	No	No	No	No	No	No	No	No	No	No	No	No	No	No	No	No	No	>30
9347526	69531858	Caucasian	Female	[50-60)	?	1	3	7	10	?	Cardiology	81	0	24	0	0	1	482	572	276	8	None	None	No	No	No	No	No	No	No	No	No	No	No	No	No	No	No	No	No	Down	No	No	No	No	No	Ch	Yes	>30
9347940	5628384	AfricanAmerican	Female	[50-60)	?	1	1	7	5	?	Surgery-Cardiovascular/Thoracic	53	4	12	0	0	0	996	433	599	9	None	Norm	No	No	No	No	No	No	No	No	No	No	No	No	No	No	No	No	No	Down	No	No	No	No	No	Ch	Yes	>30
9348264	4837077	AfricanAmerican	Male	[60-70)	?	1	1	7	9	?	InternalMedicine	50	0	11	0	0	1	404	424	250.6	9	None	None	No	No	No	No	No	No	No	No	No	No	No	No	No	No	No	No	No	Steady	No	No	No	No	No	No	Yes	>30
9348672	163260	Caucasian	Female	[70-80)	?	1	3	20	5	?	?	27	4	11	0	0	0	532	285	403	9	None	None	No	No	No	No	No	No	No	No	No	No	No	No	No	No	No	No	No	Steady	No	No	No	No	No	No	Yes	NO
9351900	7258563	AfricanAmerican	Female	[30-40)	?	1	1	7	2	?	Surgery-General	32	1	15	0	0	0	682	250.02	401	3	None	>8	Steady	No	No	No	No	No	Steady	No	No	No	No	No	No	No	No	No	No	Steady	No	No	No	No	No	Ch	Yes	>30
9354006	276606	AfricanAmerican	Female	[30-40)	?	1	1	7	5	?	Nephrology	46	3	15	0	0	1	250.6	403	536	9	None	>8	No	No	No	No	No	No	No	No	No	No	No	No	No	No	No	No	No	Down	No	No	No	No	No	Ch	Yes	<30
9355386	97847946	Caucasian	Female	[80-90)	?	1	3	7	5	?	?	95	5	22	0	0	0	507	427	518	9	None	None	No	No	No	No	No	No	Steady	No	No	No	No	No	No	No	No	No	No	Steady	No	No	No	No	No	Ch	Yes	<30
9358128	1660293	Caucasian	Female	[60-70)	?	1	1	7	8	?	InternalMedicine	59	1	27	0	0	3	572	707	682	9	None	None	No	No	No	No	No	No	No	No	No	No	No	No	No	No	No	No	No	Steady	No	No	No	No	No	No	Yes	>30
9361848	10192887	Caucasian	Female	[0-10)	?	1	1	4	5	?	Pediatrics-CriticalCare	38	0	6	0	0	0	250.13	?	?	1	None	None	No	No	No	No	No	No	No	No	No	No	No	No	No	No	No	No	No	Steady	No	No	No	No	No	No	Yes	NO
9363030	95670	Caucasian	Male	[70-80)	?	1	6	7	3	?	InternalMedicine	79	2	13	0	0	1	288	403	707	9	None	None	No	No	No	No	No	No	No	No	No	No	No	No	No	No	No	No	No	No	No	No	No	No	No	No	No	>30
9363210	842994	Caucasian	Male	[60-70)	?	1	1	7	5	?	InternalMedicine	38	0	12	0	0	0	431	780	518	9	None	None	No	No	No	No	No	No	No	No	No	No	No	No	No	No	No	No	No	No	No	No	No	No	No	No	No	NO
9365700	1094031	Caucasian	Female	[40-50)	?	1	1	7	3	?	Family/GeneralPractice	55	0	9	0	0	0	511	786	276	5	None	>8	Steady	No	No	No	No	No	No	No	No	No	No	No	No	No	No	No	No	Steady	No	No	No	No	No	Ch	Yes	NO
9369882	5041602	Caucasian	Female	[70-80)	?	1	3	7	7	?	Family/GeneralPractice	66	0	20	0	0	3	38	250.41	403	9	None	None	No	No	No	No	Steady	No	No	No	No	No	No	No	No	No	No	No	No	Down	No	No	No	No	No	Ch	Yes	NO
9369906	402471	AfricanAmerican	Male	[40-50)	?	1	1	7	3	?	Family/GeneralPractice	45	5	20	0	0	0	410	414	250	6	None	None	Steady	No	No	No	No	No	No	No	No	No	No	No	No	No	No	No	No	Down	No	No	No	No	No	Ch	Yes	>30
9420324	321102	Caucasian	Female	[50-60)	?	1	1	7	1	?	Cardiology	15	3	9	0	0	0	786	425	426	7	None	None	No	No	No	No	No	No	No	No	No	No	No	No	No	No	No	No	No	Steady	No	No	No	No	No	No	Yes	>30
9440592	83697795	AfricanAmerican	Female	[60-70)	?	6	6	17	5	?	InternalMedicine	56	0	22	0	0	0	428	780	250.5	8	None	>8	No	No	No	No	No	No	No	No	No	Down	No	No	No	No	No	No	No	No	No	No	No	No	No	Ch	Yes	>30
9442554	6321384	Caucasian	Male	[80-90)	?	6	1	17	1	?	Family/GeneralPractice	63	0	9	0	0	0	786	414	413	9	None	None	No	No	No	No	No	No	No	No	No	No	No	No	No	No	No	No	No	No	No	No	No	No	No	No	No	>30
9446616	92513934	AfricanAmerican	Male	[70-80)	?	2	3	2	2	?	?	39	1	5	0	0	0	458	403	428	8	None	None	No	No	No	No	No	No	No	No	No	No	No	No	No	No	No	No	No	Steady	No	No	No	No	No	No	Yes	>30
9448716	3107907	AfricanAmerican	Male	[50-60)	?	1	1	7	3	?	Family/GeneralPractice	58	1	23	0	0	1	575	428	414	9	None	None	Steady	No	No	No	No	No	No	No	No	No	No	No	No	No	No	No	No	Steady	No	No	No	No	No	Ch	Yes	<30
9449622	461520	Caucasian	Female	[80-90)	?	1	1	7	6	?	InternalMedicine	55	1	22	0	0	1	434	424	413	9	None	None	No	No	No	No	No	No	No	No	No	No	No	No	No	No	No	No	No	Steady	No	No	No	No	No	No	Yes	NO
9450906	106492032	Hispanic	Female	[30-40)	?	6	1	7	2	?	InternalMedicine	66	3	12	0	0	1	592	250	?	2	Norm	None	No	No	No	No	No	No	No	No	No	No	No	No	No	No	No	No	No	No	No	No	No	No	No	No	No	>30
9459792	93228012	AfricanAmerican	Female	[60-70)	?	1	6	7	3	?	?	64	0	15	0	0	1	398	584	196	9	None	None	No	No	No	No	Up	No	Steady	No	No	No	No	No	No	No	No	No	No	Steady	No	No	No	No	No	Ch	Yes	NO
9465450	2743047	Caucasian	Female	[60-70)	?	1	1	7	3	?	Cardiology	48	3	17	0	0	2	414	413	250	6	None	None	No	No	No	No	No	No	No	Steady	No	No	No	No	No	No	No	No	No	Steady	No	No	No	No	No	Ch	Yes	NO
9465900	2115261	Caucasian	Female	[20-30)	?	3	1	1	4	?	ObstetricsandGynecology	23	2	20	0	0	0	648	661	V27	4	None	None	No	No	No	No	No	No	No	No	No	No	No	No	No	No	No	No	No	Steady	No	No	No	No	No	No	Yes	NO
9467172	654480	Caucasian	Male	[70-80)	?	1	3	7	8	?	InternalMedicine	60	3	13	0	0	0	507	511	276	9	None	None	No	No	No	No	No	No	No	No	No	No	No	No	No	No	No	No	No	Steady	No	No	No	No	No	No	Yes	NO
9485862	3646332	AfricanAmerican	Male	[70-80)	?	2	1	1	1	?	Surgery-General	49	1	10	0	0	0	433	250	583	5	None	None	No	No	No	No	No	No	Steady	No	No	No	No	No	No	No	No	No	No	No	No	No	No	No	No	No	Yes	NO
9491418	84615111	Caucasian	Male	[70-80)	?	1	1	7	3	?	?	70	0	25	0	0	2	410	428	250.6	9	None	None	No	No	No	No	Steady	No	No	No	No	No	No	No	No	No	No	No	No	Down	No	No	No	No	No	Ch	Yes	<30
9493308	42694065	Caucasian	Male	[50-60)	?	3	1	2	1	?	?	33	1	29	0	0	1	596	V42	V42	7	None	None	No	No	No	No	No	No	No	No	No	No	No	No	No	No	No	No	No	Steady	No	No	No	No	No	No	Yes	>30
9494880	596403	Caucasian	Male	[40-50)	?	1	1	7	6	?	Gastroenterology	67	1	10	0	0	0	577	250.02	276	8	None	>8	No	No	No	No	No	No	Up	No	No	No	No	No	No	No	No	No	No	No	No	No	No	No	No	Ch	Yes	<30
9499902	12221154	Caucasian	Male	[60-70)	?	3	1	1	8	?	Cardiology	79	6	29	0	0	0	414	411	428	9	None	Norm	No	No	No	No	No	No	Up	No	No	No	No	No	No	No	No	No	No	Up	No	No	No	No	No	Ch	Yes	NO
9511044	12109077	Caucasian	Male	[60-70)	?	2	1	1	3	?	Cardiology	48	3	15	0	0	0	410	414	250	6	None	None	Steady	No	No	No	No	No	No	No	No	No	No	No	No	No	No	No	No	Steady	No	No	No	No	No	Ch	Yes	NO
9520368	510975	Caucasian	Male	[60-70)	?	2	1	1	1	?	Cardiology	42	3	17	0	0	0	414	428	413	8	None	None	No	No	No	No	Steady	No	No	No	No	No	No	No	No	No	No	No	No	No	No	No	No	No	No	No	Yes	>30
9531216	2473191	Caucasian	Female	[40-50)	?	1	1	7	4	?	InternalMedicine	47	3	17	0	0	0	786	250.01	401	7	None	None	No	No	No	No	No	No	No	No	No	No	No	No	No	No	No	No	No	Down	No	No	No	No	No	Ch	Yes	NO
9531378	107016750	AfricanAmerican	Male	[70-80)	?	6	1	17	2	?	Surgery-General	69	1	23	0	0	0	433	433	250	7	None	None	Steady	No	No	No	No	No	No	No	No	No	No	No	No	No	No	No	No	No	No	No	No	No	No	No	Yes	>30
9533268	94048785	Caucasian	Male	[60-70)	?	2	1	2	2	?	?	44	6	12	0	0	0	414	411	250.01	7	None	None	No	No	No	No	No	No	No	No	No	No	No	No	No	No	No	No	No	Down	No	No	No	No	No	Ch	Yes	NO
9538392	108739053	Caucasian	Male	[80-90)	?	6	1	7	9	?	Gastroenterology	52	0	11	0	0	0	433	250.02	424	6	None	None	No	No	No	No	No	No	No	No	No	No	No	No	No	No	No	No	No	Down	No	No	No	No	No	Ch	Yes	<30
9539130	498798	AfricanAmerican	Female	[50-60)	?	3	1	1	6	?	InternalMedicine	56	2	13	0	0	0	531	537	710	9	None	None	No	No	No	No	No	No	Steady	No	No	No	No	No	No	No	No	No	No	No	No	No	No	No	No	No	Yes	NO
9544266	556020	AfricanAmerican	Female	[60-70)	?	1	2	1	6	?	Psychiatry	69	2	18	0	0	1	295	276	250.41	9	None	None	No	No	No	No	No	No	No	No	No	No	No	No	No	No	No	No	No	Steady	No	No	No	No	No	No	Yes	>30
9549516	3361968	Hispanic	Male	[40-50)	?	2	1	1	1	?	Surgery-Neuro	36	1	14	0	0	0	722	250.02	?	2	None	>8	No	No	No	No	No	No	Steady	No	No	No	No	No	No	No	No	No	No	Steady	No	No	No	No	No	Ch	Yes	NO
9553662	5505885	AfricanAmerican	Female	[30-40)	?	1	2	7	9	?	InternalMedicine	43	0	17	0	0	2	340	250.02	244	7	None	Norm	Steady	No	No	No	No	No	No	No	No	No	No	No	No	No	No	No	No	Steady	No	No	No	No	No	Ch	Yes	>30
9553878	8708013	AfricanAmerican	Female	[60-70)	?	1	1	7	3	?	Family/GeneralPractice	70	0	14	0	0	0	250.12	426	276	5	None	>8	No	No	No	No	No	No	No	No	No	No	No	No	No	No	No	No	No	Up	No	No	No	No	No	Ch	Yes	NO
9554862	71183898	Caucasian	Male	[70-80)	?	6	1	7	13	?	Surgery-General	64	0	7	0	0	0	436	303	331	5	Norm	None	No	No	No	No	No	No	No	No	No	No	No	No	No	No	No	No	No	No	No	No	No	No	No	No	No	NO
9582996	5336874	Caucasian	Male	[80-90)	?	1	1	7	5	?	InternalMedicine	49	2	16	0	0	2	532	280	403	9	None	None	No	No	No	No	No	No	No	Steady	No	No	No	No	No	No	No	No	No	No	No	No	No	No	No	No	Yes	NO
9592686	2342583	Caucasian	Female	[60-70)	?	3	1	20	6	?	?	54	2	29	0	0	0	V58	205	238	8	None	None	Steady	Steady	No	No	No	No	No	No	No	No	No	No	No	No	No	No	No	Steady	No	No	No	No	No	Ch	Yes	<30
9604962	3778047	AfricanAmerican	Male	[50-60)	?	1	1	7	5	?	InternalMedicine	60	1	14	0	0	2	574	276	250.02	7	None	>8	No	No	No	No	No	No	Steady	No	No	No	No	No	No	No	No	No	No	Steady	No	No	No	No	No	Ch	Yes	NO
9605304	17997831	AfricanAmerican	Female	[50-60)	?	3	1	2	4	?	?	52	2	28	0	0	1	189	250.02	401	4	None	None	No	No	No	No	No	No	No	No	No	No	No	No	No	No	No	No	No	Steady	No	No	No	No	No	No	Yes	NO
9615816	48573	AfricanAmerican	Female	[80-90)	?	1	2	7	8	?	InternalMedicine	59	1	16	0	0	4	276	584	427	9	None	None	No	No	No	No	No	No	No	No	No	No	No	No	No	No	No	No	No	No	No	No	No	No	No	No	No	NO
9617298	4893183	AfricanAmerican	Female	[20-30)	?	1	1	7	2	?	InternalMedicine	61	0	7	0	0	1	250.13	276	276	4	None	None	No	No	No	No	No	No	No	No	No	No	No	No	No	No	No	No	No	Steady	No	No	No	No	No	No	Yes	NO
9618930	21662793	AfricanAmerican	Male	[50-60)	?	3	5	2	7	?	?	26	2	24	0	1	1	250.7	440	403	9	None	None	No	No	No	No	No	No	No	No	No	No	No	No	No	No	No	No	No	Down	No	No	No	No	No	Ch	Yes	>30
9621486	961101	AfricanAmerican	Male	[60-70)	?	1	1	7	1	?	Family/GeneralPractice	46	0	7	0	0	0	250.02	401	441	3	None	>8	Up	No	No	No	No	No	No	No	No	Steady	No	No	No	No	No	No	No	Steady	No	No	No	No	No	Ch	Yes	NO
9631146	37157850	AfricanAmerican	Male	[30-40)	?	1	1	7	2	?	InternalMedicine	41	0	8	0	0	0	780	250	401	5	None	None	No	No	No	No	No	No	No	No	No	No	No	No	No	No	No	No	No	No	No	No	No	No	No	No	No	NO
9631422	2790315	Caucasian	Female	[50-60)	?	2	1	1	5	?	InternalMedicine	45	0	6	0	0	0	780	788	401	8	None	None	No	No	No	No	No	No	No	No	No	No	No	No	No	No	No	No	No	No	No	No	No	No	No	No	No	NO
9635862	82894275	Caucasian	Male	[60-70)	?	1	3	7	7	?	?	55	2	32	0	0	1	250.7	707	276	9	None	None	Steady	No	No	No	No	No	No	No	No	No	No	No	No	No	No	No	No	Down	No	No	No	No	No	Ch	Yes	>30
9637158	1227087	Caucasian	Female	[50-60)	?	1	1	7	1	?	InternalMedicine	42	0	6	0	0	0	491	428	250.01	9	None	None	Steady	No	No	No	No	No	No	No	No	No	No	No	No	No	No	No	No	Steady	No	No	No	No	No	Ch	Yes	>30
9640872	338904	AfricanAmerican	Female	[60-70)	?	3	1	1	8	?	Orthopedics-Reconstructive	69	5	22	0	0	0	738	518	250.01	9	None	None	No	No	No	No	No	No	No	No	No	No	No	No	No	No	No	No	No	Up	No	No	No	No	No	Ch	Yes	NO
9640884	2942883	Caucasian	Male	[70-80)	?	3	1	1	3	?	Orthopedics-Reconstructive	12	2	16	0	0	0	996	722	250	4	None	None	No	No	No	No	No	No	No	No	No	No	No	No	No	No	No	No	No	Down	No	No	No	No	No	Ch	Yes	>30
9641172	1162701	Caucasian	Male	[40-50)	?	3	1	1	3	?	Surgery-General	31	2	16	0	0	1	562	569	305	7	None	None	Steady	No	No	No	No	No	No	No	No	No	No	No	No	No	No	No	No	No	No	No	No	No	No	No	Yes	>30
9643218	1110798	Caucasian	Male	[60-70)	?	1	1	7	1	?	Nephrology	44	1	11	0	0	0	250.6	276	496	9	None	>8	No	No	No	No	No	No	No	No	No	No	No	No	No	No	No	No	No	Steady	No	No	No	No	No	No	Yes	>30
9644022	1265769	Caucasian	Male	[50-60)	?	1	6	7	14	?	Emergency/Trauma	74	5	32	0	0	0	433	496	427	9	None	>8	No	No	No	No	No	No	Steady	Steady	No	No	No	No	No	No	No	No	No	No	No	No	No	No	No	Ch	Yes	NO
9677694	82702080	Caucasian	Female	[80-90)	?	1	6	7	2	?	?	70	0	14	0	0	0	786	411	414	6	None	None	No	No	No	No	No	No	Steady	No	No	No	No	No	No	No	No	No	No	No	No	No	No	No	No	No	Yes	>30
9681930	1951956	Caucasian	Female	[40-50)	?	1	1	4	5	?	Cardiology	55	6	24	0	0	0	410	493	414	8	None	None	No	No	No	No	No	No	No	Steady	No	No	No	No	No	No	No	No	No	No	No	No	No	No	No	No	Yes	NO
9682446	678942	AfricanAmerican	Female	[60-70)	?	1	1	7	2	?	Family/GeneralPractice	50	1	17	0	0	0	574	577	578	7	None	None	No	No	No	No	No	No	No	No	No	No	No	No	No	No	No	No	No	No	No	No	No	No	No	No	No	>30
9686640	6539481	Caucasian	Male	[60-70)	?	2	1	1	4	?	Surgery-Cardiovascular/Thoracic	38	2	5	0	0	1	998	250.41	403	9	None	None	No	No	No	No	No	No	No	No	No	No	No	No	No	No	No	No	No	No	No	No	No	No	No	No	No	>30
9700524	476001	Caucasian	Female	[60-70)	?	1	1	7	1	?	Cardiology	42	3	9	0	0	0	786	401	250	6	None	None	No	No	No	No	No	No	No	No	No	No	No	No	No	No	No	No	No	No	No	No	No	No	No	No	No	NO
9714432	89868816	Caucasian	Female	[70-80)	?	1	5	7	4	?	InternalMedicine	36	4	15	0	0	0	455	428	250.01	8	None	None	No	No	No	No	No	No	No	No	No	No	No	No	No	No	No	No	No	Up	No	No	No	No	No	Ch	Yes	<30
9714996	86346135	Caucasian	Female	[60-70)	?	6	1	17	1	?	?	44	5	19	0	0	0	586	996	403	7	None	None	No	No	No	No	No	No	No	No	No	No	No	No	No	No	No	No	No	No	No	No	No	No	No	No	No	NO
9719256	1052550	Caucasian	Male	[50-60)	?	1	1	7	7	?	Psychiatry-Child/Adolescent	45	0	7	0	0	0	296	401	780	5	None	>8	No	No	No	No	No	No	No	No	No	No	No	No	No	No	No	No	No	Steady	No	No	No	No	No	No	Yes	NO
9721884	1182114	Caucasian	Female	[80-90)	?	1	1	7	5	?	InternalMedicine	59	0	10	0	0	0	562	599	8	9	None	None	No	No	No	No	No	No	No	No	No	No	No	No	No	No	No	No	No	No	No	No	No	No	No	No	No	NO
9724116	15201765	Caucasian	Male	[80-90)	?	1	1	4	5	?	?	66	5	35	0	0	0	414	411	401	5	None	None	Up	No	No	No	No	No	No	Steady	No	No	No	No	No	No	No	No	No	Down	No	No	No	No	No	Ch	Yes	>30
9724236	8829747	Caucasian	Male	[70-80)	?	1	3	7	8	?	InternalMedicine	68	1	11	0	0	0	38	599	998	9	None	None	No	No	No	No	No	No	No	No	No	No	No	No	No	No	No	No	No	No	No	No	No	No	No	No	No	NO
9729870	29528001	AfricanAmerican	Female	[70-80)	?	6	11	7	9	?	InternalMedicine	95	3	21	0	0	0	434	427	428	5	>300	None	No	No	No	No	No	No	Steady	No	No	No	No	No	No	No	No	No	No	Up	No	No	No	No	No	Ch	Yes	NO
9731424	62041968	Caucasian	Male	[60-70)	?	6	1	1	4	?	Orthopedics-Reconstructive	28	1	22	0	0	2	715	250	401	3	None	None	No	No	No	No	No	No	No	Steady	No	No	No	No	No	No	No	No	No	No	No	No	No	No	No	No	Yes	NO
9731790	30979926	Caucasian	Male	[70-80)	?	3	1	20	4	?	?	28	3	25	0	0	0	250.7	707	785	9	None	None	No	Steady	No	No	No	No	No	No	No	No	No	No	No	No	No	No	No	Steady	No	No	No	No	No	Ch	Yes	>30
9785502	1918116	Caucasian	Male	[50-60)	?	2	1	1	8	?	Cardiology	73	6	36	0	0	0	414	401	272	5	None	None	No	No	No	No	No	No	Steady	No	No	No	No	No	No	No	No	No	No	Steady	No	No	No	No	No	Ch	Yes	>30
9788142	4918185	Asian	Male	[60-70)	?	1	6	7	6	?	Family/GeneralPractice	44	4	6	0	0	0	433	250.02	784	5	None	>8	No	No	No	No	No	No	No	No	No	Steady	No	No	No	No	No	No	No	Steady	No	No	No	No	No	Ch	Yes	NO
9791172	5043762	Caucasian	Female	[70-80)	?	1	1	1	6	?	InternalMedicine	37	2	11	0	0	1	440	405	250	5	None	None	Steady	No	No	No	No	No	Steady	No	No	No	No	No	No	No	No	No	No	No	No	No	No	No	No	Ch	Yes	<30
9793464	5158863	Caucasian	Female	[70-80)	?	1	5	7	5	?	InternalMedicine	53	0	16	0	0	0	434	293	250.02	9	None	>8	No	Steady	No	No	No	No	Steady	No	No	No	No	No	No	No	No	No	No	Steady	No	No	No	No	No	Ch	Yes	<30
9793962	3315447	Caucasian	Female	[80-90)	?	1	1	7	3	?	Family/GeneralPractice	36	0	15	0	0	0	786	250	733	6	None	None	No	No	No	No	No	No	Steady	No	No	No	No	No	No	No	No	No	No	Steady	No	No	No	No	No	Ch	Yes	<30
9794124	77443317	Caucasian	Female	[70-80)	?	6	1	1	10	?	Psychiatry	48	3	16	0	0	1	311	496	300	6	None	>8	No	No	No	No	No	No	No	No	No	No	No	No	No	No	No	No	No	No	No	No	No	No	No	No	No	>30
9797892	5287950	Caucasian	Female	[50-60)	?	1	1	7	5	?	Cardiology	45	2	17	0	0	6	786	414	401	8	None	None	No	No	No	No	No	No	Steady	No	No	No	No	No	No	No	No	No	No	Steady	No	No	No	No	No	Ch	Yes	>30
9801432	344403	Caucasian	Male	[60-70)	?	1	1	7	5	?	Cardiology	47	6	8	0	0	0	414	411	V45	8	None	>7	No	No	No	No	No	No	No	No	No	No	No	No	No	No	No	No	No	No	No	No	No	No	No	No	No	>30
9802266	2751912	AfricanAmerican	Male	[40-50)	?	1	1	7	2	?	Pulmonology	41	3	7	0	0	0	786	401	272	4	None	None	No	No	No	No	No	No	No	No	No	No	No	No	No	No	No	No	No	Steady	No	No	No	No	No	No	Yes	NO
9802986	658404	Caucasian	Male	[30-40)	?	2	1	1	3	?	Nephrology	47	2	13	0	0	0	996	599	403	9	None	None	No	No	No	No	No	No	No	No	No	No	No	No	No	No	No	No	No	No	No	No	No	No	No	No	No	>30
9803076	2341521	AfricanAmerican	Female	[70-80)	?	1	6	7	6	?	InternalMedicine	75	4	16	0	0	3	996	38	276	9	None	None	No	No	No	No	No	No	Steady	No	No	Steady	No	No	No	No	No	No	No	Steady	No	No	No	No	No	Ch	Yes	>30
9804066	88502040	Caucasian	Male	[60-70)	?	1	3	7	6	?	?	69	0	17	0	0	3	38	197	263	8	None	None	No	No	No	No	No	No	No	No	No	No	No	No	No	No	No	No	No	No	No	No	No	No	No	No	No	<30
9804906	87138	Caucasian	Male	[70-80)	?	1	1	7	4	?	Cardiology	62	5	23	0	0	0	414	424	250	5	None	>8	Steady	No	No	No	No	No	No	No	No	No	Steady	No	No	No	No	No	No	Steady	No	No	No	No	No	Ch	Yes	>30
9806316	26100171	AfricanAmerican	Female	[50-60)	?	2	1	4	4	?	?	44	0	16	0	0	0	414	411	250.02	6	None	None	No	No	No	No	No	No	Steady	No	No	No	No	No	No	No	No	No	No	Steady	No	No	No	No	No	Ch	Yes	NO
9806424	4949955	Caucasian	Male	[80-90)	?	1	3	7	11	?	InternalMedicine	70	0	15	0	0	0	54	276	250.01	9	None	None	No	No	No	No	No	No	No	No	No	No	No	No	No	No	No	No	No	Steady	No	No	No	No	No	No	Yes	NO
9807126	341316	Caucasian	Male	[60-70)	?	1	1	7	6	?	Cardiology	42	6	17	0	0	0	410	496	250	4	None	None	No	No	No	No	No	No	No	No	No	No	Steady	No	No	No	No	No	No	Steady	No	No	No	No	No	Ch	Yes	NO
9808008	1164384	AfricanAmerican	Female	[50-60)	?	1	1	7	7	?	Cardiology	60	2	18	0	0	0	414	428	276	9	None	None	No	No	No	No	No	No	Up	Steady	No	No	No	No	No	No	No	No	No	Steady	No	No	No	No	No	Ch	Yes	NO
9810510	71710416	Caucasian	Female	[80-90)	?	1	3	7	5	?	?	61	0	18	0	0	0	507	276	250.01	4	None	None	No	No	No	No	No	No	No	No	No	No	No	No	No	No	No	No	No	Steady	No	No	No	No	No	No	Yes	<30
9813246	42516765	Caucasian	Male	[70-80)	[75-100)	6	6	17	6	?	Surgery-General	56	4	26	0	0	0	892	403	41	7	None	None	No	No	No	No	No	No	No	No	No	No	Steady	No	No	No	No	No	No	Steady	No	No	No	No	No	Ch	Yes	>30
9821106	325170	Caucasian	Male	[70-80)	?	1	1	1	3	?	InternalMedicine	56	0	15	0	0	0	38	599	427	9	None	None	No	No	No	No	No	No	No	Steady	No	No	No	No	No	No	No	No	No	Steady	No	No	No	No	No	Ch	Yes	>30
9823128	4029444	Caucasian	Male	[50-60)	?	1	7	7	2	?	InternalMedicine	63	1	11	0	0	1	305	780	250	4	None	None	No	No	No	No	No	No	No	Steady	No	No	No	No	No	No	No	No	No	No	No	No	No	No	No	No	Yes	>30
9824646	1584063	AfricanAmerican	Female	[40-50)	?	1	1	7	4	?	Psychiatry	40	0	5	0	0	1	295	250	305	5	None	>7	No	No	No	No	No	No	Up	No	No	No	No	No	No	No	No	No	No	No	No	No	No	No	No	Ch	Yes	>30
9824838	42781536	AfricanAmerican	Female	[30-40)	?	2	1	7	1	?	?	43	0	9	0	0	0	786	530	250	6	None	None	No	No	No	No	Steady	No	No	No	No	No	No	No	No	No	No	No	No	Steady	No	No	No	No	No	Ch	Yes	NO
9825006	63676125	Caucasian	Female	[70-80)	?	1	6	7	10	?	Cardiology	67	1	24	0	0	0	410	428	584	8	None	None	No	No	No	No	No	No	Steady	No	No	No	Steady	No	No	No	No	No	No	No	No	No	No	No	No	Ch	Yes	<30
9825654	12340017	Caucasian	Male	[40-50)	?	1	2	7	6	?	Psychiatry	51	0	6	0	0	0	293	250.03	293	5	None	>8	No	No	No	No	No	No	No	No	No	No	No	No	No	No	No	No	No	Steady	No	No	No	No	No	No	Yes	<30
9825936	3107907	AfricanAmerican	Male	[50-60)	?	1	1	7	4	?	Family/GeneralPractice	44	2	19	0	0	2	789	707	535	9	None	None	Steady	No	No	No	No	No	No	No	No	No	No	No	No	No	No	No	No	Steady	No	No	No	No	No	Ch	Yes	>30
9826398	89149185	Caucasian	Female	[80-90)	?	6	1	7	4	?	InternalMedicine	61	0	9	0	0	0	38	599	401	5	>200	None	No	No	No	No	No	No	Steady	No	No	No	No	No	No	No	No	No	No	No	No	No	No	No	No	No	Yes	NO
9828678	486162	Caucasian	Female	[80-90)	?	1	1	7	6	?	InternalMedicine	61	2	17	0	0	1	590	276	428	9	None	None	No	No	No	No	No	No	No	No	No	No	Steady	No	No	No	No	No	No	No	No	No	No	No	No	No	Yes	NO
9830964	1186587	AfricanAmerican	Female	[40-50)	?	1	1	7	5	?	Psychiatry	37	0	6	0	0	0	295	250.01	287	6	None	None	No	No	No	No	No	No	No	No	No	No	No	No	No	No	No	No	No	Steady	No	No	No	No	No	No	Yes	NO
9831300	104262696	Caucasian	Female	[80-90)	?	1	6	7	13	?	Family/GeneralPractice	41	2	24	0	0	0	427	428	427	8	None	None	No	No	No	No	No	No	No	Down	No	No	No	No	No	No	No	No	No	No	No	No	No	No	No	Ch	Yes	>30
9831990	102402	Caucasian	Male	[80-90)	?	2	1	1	2	?	Cardiology	33	0	3	0	0	0	427	786	414	5	None	None	No	No	No	No	No	No	No	No	No	No	No	No	No	No	No	No	No	No	No	No	No	No	No	No	No	NO
9832092	309879	Caucasian	Female	[60-70)	?	1	1	7	2	?	Endocrinology	64	1	8	0	0	0	531	287	573	9	None	None	No	No	No	No	No	No	No	No	No	No	No	No	No	No	No	No	No	No	No	No	No	No	No	No	No	NO
9833934	70725510	AfricanAmerican	Female	[60-70)	?	6	1	17	4	?	Family/GeneralPractice	51	3	27	0	0	0	786	414	414	6	None	None	No	No	No	No	No	No	No	No	No	Steady	No	No	No	No	No	No	No	No	No	No	No	No	No	No	Yes	>30
9834438	4246551	AfricanAmerican	Female	[60-70)	?	1	1	1	3	?	Orthopedics-Reconstructive	67	1	18	0	0	0	682	276	250.42	9	None	>8	No	No	No	No	Up	No	No	No	No	No	Steady	No	No	No	No	No	No	Steady	No	No	No	No	No	Ch	Yes	NO
9836934	12342285	Caucasian	Male	[70-80)	?	1	1	1	4	?	InternalMedicine	48	6	16	0	0	0	414	411	280	7	None	None	No	No	No	No	No	No	No	No	No	No	No	No	No	No	No	No	No	Steady	No	No	No	No	No	No	Yes	<30
9841044	12342978	AfricanAmerican	Male	[40-50)	?	1	6	7	6	?	InternalMedicine	72	0	12	0	0	0	250.12	295	276	5	None	>8	No	No	No	No	No	No	No	No	No	No	No	No	No	No	No	No	No	Up	No	No	No	No	No	Ch	Yes	>30
9844014	5833440	Caucasian	Male	[80-90)	?	3	1	1	7	?	Surgery-Neuro	44	1	21	0	0	1	852	496	250.01	7	None	None	No	No	No	No	No	No	Steady	No	No	No	Steady	No	No	No	No	No	No	Steady	No	No	No	No	No	Ch	Yes	<30
9871368	1311201	Caucasian	Male	[50-60)	?	3	1	1	2	?	Cardiology	49	5	10	0	0	0	414	411	272	5	None	None	No	No	No	No	No	No	No	No	No	No	No	No	No	No	No	No	No	No	No	No	No	No	No	No	No	>30
9876972	102105	Caucasian	Female	[50-60)	?	2	1	1	9	?	Hematology/Oncology	80	1	14	0	0	0	415	416	397	6	None	None	No	No	No	No	No	No	No	No	No	No	No	No	No	No	No	No	No	Down	No	No	No	No	No	Ch	Yes	NO
9916626	468963	Caucasian	Male	[60-70)	?	3	1	1	2	?	Cardiology	6	0	10	0	0	0	414	411	496	9	None	>8	No	No	No	No	No	No	No	No	No	No	No	No	No	No	No	No	No	Steady	No	No	No	No	No	No	Yes	NO
9918510	894942	AfricanAmerican	Female	[70-80)	?	1	1	7	2	?	InternalMedicine	35	5	12	0	0	1	414	250.01	401	5	None	None	No	No	No	No	No	No	No	No	No	No	No	No	No	No	No	No	No	Steady	No	No	No	No	No	No	Yes	NO
9919560	11808711	AfricanAmerican	Male	[70-80)	?	1	1	7	4	?	InternalMedicine	54	0	8	0	0	0	435	437	250	9	None	>8	Steady	No	No	No	No	No	Steady	No	No	No	No	No	No	No	No	No	No	No	No	No	No	No	No	Ch	Yes	>30
9919608	89868816	Caucasian	Female	[70-80)	?	3	2	4	6	?	?	25	2	19	0	0	1	455	250.6	357	8	None	None	No	No	No	No	No	No	No	No	No	Steady	No	No	No	No	No	No	No	Down	No	No	No	No	No	Ch	Yes	<30
9925290	1530720	Caucasian	Male	[60-70)	?	2	1	1	4	?	InternalMedicine	54	2	18	0	0	1	428	496	532	9	None	None	No	No	No	No	No	No	No	No	No	No	No	No	No	No	No	No	No	Steady	No	No	No	No	No	No	Yes	>30
9927156	1685484	Caucasian	Male	[50-60)	?	1	1	7	3	?	Family/GeneralPractice	52	0	5	0	0	0	434	784	342	9	None	>8	No	No	No	No	No	No	No	No	No	No	No	No	No	No	No	No	No	No	No	No	No	No	No	No	No	NO
9934992	865008	Caucasian	Female	[50-60)	?	1	1	7	1	?	Cardiology	35	0	10	0	0	0	786	250.6	357	7	None	None	Steady	No	No	No	No	No	No	No	No	No	No	No	No	No	No	No	No	No	No	No	No	No	No	No	Yes	NO
9937842	5472306	AfricanAmerican	Male	[40-50)	?	2	1	4	5	?	?	23	6	15	0	0	0	402	425	427	9	None	None	No	No	No	No	No	No	Steady	No	No	No	No	No	No	No	No	No	No	Steady	No	No	No	No	No	Ch	Yes	NO
9938676	567108	Caucasian	Male	[70-80)	?	1	1	7	5	?	Family/GeneralPractice	35	6	13	0	0	0	414	714	250.6	7	None	None	No	No	No	No	No	No	No	No	No	No	No	No	No	No	No	No	No	No	No	No	No	No	No	No	No	NO
9938826	12342924	Caucasian	Female	[40-50)	?	1	6	7	7	?	Cardiology	72	6	31	0	0	1	414	287	401	8	None	>8	No	No	No	No	No	No	No	No	No	No	No	No	No	No	No	No	No	Down	No	No	No	No	No	Ch	Yes	NO
9939312	72389061	Caucasian	Female	[60-70)	?	1	1	20	4	?	?	69	5	18	0	0	0	410	428	785	9	None	>8	No	No	No	No	No	No	No	Steady	No	No	Steady	No	No	No	No	No	No	Steady	No	No	No	No	No	Ch	Yes	<30
9939354	91047753	Caucasian	Male	[60-70)	?	1	1	7	4	?	?	45	6	25	0	1	1	414	411	250.6	9	None	None	No	No	No	No	No	No	No	No	No	No	No	No	No	No	No	No	No	Down	No	No	No	No	No	Ch	Yes	>30
9939636	3509109	Caucasian	Female	[40-50)	?	1	1	7	4	?	Family/GeneralPractice	52	2	12	0	0	0	682	250.6	250.7	9	None	None	No	No	No	No	No	No	No	No	No	No	No	No	No	No	No	No	No	No	No	No	No	No	No	No	No	>30
9945708	4484529	Caucasian	Female	[60-70)	?	3	1	1	4	?	Surgery-General	42	2	14	0	0	0	235	211	562	8	None	None	Steady	No	No	No	No	No	No	No	No	No	No	No	No	No	No	No	No	No	No	No	No	No	No	No	Yes	NO
9945750	10228923	Caucasian	Male	[70-80)	?	1	1	7	3	?	Family/GeneralPractice	69	1	13	0	0	0	428	276	599	9	None	None	No	No	No	No	No	No	No	No	No	No	No	No	No	No	No	No	No	No	No	No	No	No	No	No	No	>30
9946728	56837781	Caucasian	Male	[50-60)	?	6	1	7	6	?	Gastroenterology	44	2	10	0	0	0	532	280	250	4	None	None	No	No	No	No	No	No	No	No	No	No	No	No	No	No	No	No	No	Steady	No	No	No	No	No	No	Yes	NO
9975552	1222218	Caucasian	Female	[60-70)	?	3	1	2	4	?	?	67	5	31	0	0	0	414	428	413	4	None	None	Steady	No	No	No	No	No	No	Steady	No	No	No	No	No	No	No	No	No	Up	No	No	No	No	No	Ch	Yes	NO
9996972	279252	Caucasian	Female	[80-90)	?	2	6	1	8	?	Nephrology	70	5	15	0	0	0	591	599	276	9	None	None	No	No	No	No	No	No	Steady	No	No	No	No	No	No	No	No	No	No	No	No	No	No	No	No	No	Yes	NO
10007172	55191348	Caucasian	Female	[70-80)	?	3	3	2	7	?	?	41	5	25	0	0	0	250.8	427	425	9	None	None	No	No	No	No	No	No	No	No	No	No	No	No	No	No	No	No	No	Down	No	No	No	No	No	Ch	Yes	>30
10019202	448839	Caucasian	Male	[50-60)	?	1	6	7	2	?	InternalMedicine	43	0	6	0	0	2	433	276	458	9	None	None	No	No	No	No	No	No	No	No	No	No	Steady	No	No	No	No	No	No	Steady	No	No	No	No	No	Ch	Yes	NO
10032648	23101803	AfricanAmerican	Female	[50-60)	?	1	1	7	3	?	?	57	4	21	0	0	1	414	411	428	9	None	None	No	No	No	No	No	No	No	No	No	No	No	No	No	No	No	No	No	Up	No	No	No	No	No	Ch	Yes	>30
10033170	950967	Caucasian	Female	[70-80)	?	6	3	17	7	?	InternalMedicine	69	0	14	0	0	0	428	112	290	8	None	None	No	No	No	No	No	No	No	No	No	No	No	No	No	No	No	No	No	No	No	No	No	No	No	No	No	NO
10033764	633906	Caucasian	Female	[90-100)	?	1	1	7	4	?	Family/GeneralPractice	57	0	13	0	0	1	786	276	595	9	None	None	No	No	No	No	No	No	No	No	No	No	No	No	No	No	No	No	No	Steady	No	No	No	No	No	No	Yes	<30
10034202	3650013	Caucasian	Male	[50-60)	?	1	1	7	5	?	Cardiology	50	6	14	0	0	0	414	250.02	722	6	None	>8	No	No	No	No	No	No	No	No	No	No	No	No	No	No	No	No	No	Steady	No	No	No	No	No	No	Yes	>30
10034472	25507845	?	Female	[40-50)	?	2	1	4	8	?	?	71	1	18	0	0	0	515	70	250.03	9	None	None	No	No	No	No	No	No	No	No	No	No	No	No	No	No	No	No	No	Down	No	No	No	No	No	Ch	Yes	NO
10038120	703521	Caucasian	Female	[60-70)	?	3	2	1	3	?	Orthopedics-Reconstructive	48	2	19	0	0	0	715	285	244	8	None	None	No	No	No	No	No	No	No	Steady	No	No	No	No	No	No	No	No	No	No	No	No	No	No	No	No	Yes	NO
10042614	4279302	AfricanAmerican	Female	[40-50)	?	1	1	7	1	?	Family/GeneralPractice	68	0	8	0	0	0	250.13	590	300	3	None	>8	No	No	No	No	No	No	Steady	No	No	No	No	No	No	No	No	No	No	No	No	No	No	No	No	No	Yes	NO
10052046	1720836	Caucasian	Male	[60-70)	?	3	1	1	7	?	Orthopedics-Reconstructive	71	3	21	0	0	0	711	250.41	427	8	None	>8	No	No	No	No	No	No	No	No	No	No	No	No	No	No	No	No	No	Down	No	No	No	No	No	Ch	Yes	>30
10082976	3257847	Caucasian	Male	[30-40)	?	1	2	7	5	?	Family/GeneralPractice	43	0	15	0	0	2	428	425	276	9	None	None	No	No	No	No	Steady	No	No	No	No	No	No	No	No	No	No	No	No	No	No	No	No	No	No	No	Yes	NO
10086672	58400361	AfricanAmerican	Male	[60-70)	?	3	5	2	6	?	?	62	5	42	0	0	0	723	998	250.02	5	None	None	No	No	No	No	No	No	No	Steady	No	No	No	No	No	No	No	No	No	Up	No	No	No	No	No	Ch	Yes	<30
10087662	12254760	Caucasian	Male	[40-50)	?	3	1	1	2	?	Cardiology	35	6	10	0	0	0	414	250.02	401	6	None	>8	Steady	No	No	No	Steady	No	No	No	No	No	No	No	No	No	No	No	No	No	No	No	No	No	No	Ch	Yes	>30
10099692	32703030	Caucasian	Male	[60-70)	?	3	1	2	5	?	?	43	2	16	0	0	0	V58	203	401	4	None	None	No	No	No	No	No	No	Steady	No	No	No	No	No	No	No	No	No	No	Steady	No	No	No	No	No	Ch	Yes	<30
10103670	584235	Caucasian	Male	[50-60)	?	2	1	1	1	?	Family/GeneralPractice	56	0	3	0	0	0	794	250.01	425	9	None	None	No	No	No	No	No	No	No	No	No	No	No	No	No	No	No	No	No	Steady	No	No	No	No	No	No	Yes	NO
10108158	2003355	AfricanAmerican	Female	[60-70)	?	1	1	7	3	?	InternalMedicine	53	0	6	0	0	1	434	276	402	9	None	None	No	No	No	No	No	No	No	No	No	No	No	No	No	No	No	No	No	No	No	No	No	No	No	No	No	NO
10122996	3650130	AfricanAmerican	Male	[60-70)	?	3	1	1	5	?	Urology	31	2	25	0	0	0	?	276	594	8	None	None	Steady	No	No	No	Steady	No	No	No	No	No	Steady	No	No	No	No	No	No	No	No	No	No	No	No	Ch	Yes	NO
10126506	333252	Caucasian	Male	[80-90)	?	1	3	7	2	?	Surgery-Colon&Rectal	46	0	13	0	0	1	560	276	496	7	None	None	No	No	No	No	No	No	No	No	No	No	No	No	No	No	No	No	No	No	No	No	No	No	No	No	No	>30
10126866	106386147	Caucasian	Female	[80-90)	?	2	3	20	4	?	?	46	3	17	0	0	0	578	280	428	9	None	None	No	No	No	No	No	No	No	No	No	Steady	No	No	No	No	No	No	No	Steady	No	No	No	No	No	Ch	Yes	>30
10128264	7597161	Caucasian	Female	[30-40)	?	3	1	1	2	?	ObstetricsandGynecology	22	1	13	0	0	0	654	648	250.01	5	None	None	No	No	No	No	No	No	No	No	No	No	No	No	No	No	No	No	No	No	No	No	No	No	No	No	No	NO
10128276	55022436	Caucasian	Male	[70-80)	?	1	1	7	2	?	?	62	1	9	0	0	0	414	411	396	5	None	None	No	No	No	No	No	No	No	Steady	No	No	No	No	No	No	No	No	No	Steady	No	No	No	No	No	Ch	Yes	<30
10171950	1448775	AfricanAmerican	Female	[70-80)	?	1	1	7	4	?	InternalMedicine	46	0	10	0	0	0	466	250.02	401	5	None	None	No	No	No	No	No	No	Up	No	No	No	No	No	No	No	No	No	No	Steady	No	No	No	No	No	Ch	Yes	NO
10179534	5145615	Caucasian	Female	[70-80)	?	1	5	1	4	?	InternalMedicine	55	0	24	0	0	1	682	276	276	9	None	None	No	No	No	No	No	No	No	No	No	No	No	No	No	No	No	No	No	Down	No	No	No	No	No	Ch	Yes	<30
10195068	7024995	Caucasian	Male	[50-60)	?	2	1	1	2	?	InternalMedicine	54	0	3	0	0	2	250.02	300	319	4	None	>7	Steady	No	No	No	No	No	No	No	No	No	No	No	No	No	No	No	No	No	No	No	No	No	No	No	Yes	NO
10200564	63867132	Caucasian	Female	[90-100)	?	6	11	17	1	?	?	70	1	5	0	0	0	803	E812	410	7	None	None	No	No	No	No	No	No	No	No	No	No	No	No	No	No	No	No	No	No	No	No	No	No	No	No	No	NO
10212030	4948281	Caucasian	Female	[70-80)	?	1	1	7	7	?	Family/GeneralPractice	47	1	16	0	0	1	998	V45	403	9	None	None	No	No	No	No	No	No	Steady	No	No	No	No	No	No	No	No	No	No	No	No	No	No	No	No	No	Yes	NO
10213500	112414500	AfricanAmerican	Male	[30-40)	?	1	1	7	4	?	?	56	1	14	0	0	1	414	403	V45	4	None	None	No	No	No	No	No	No	No	No	No	No	No	No	No	No	No	No	No	No	No	No	No	No	No	No	No	>30
10213620	48203766	Caucasian	Female	[20-30)	?	1	1	7	11	?	?	83	2	32	0	1	0	250.41	276	518	9	None	None	No	No	No	No	No	No	No	No	No	No	No	No	No	No	No	No	No	Down	No	No	No	No	No	Ch	Yes	<30
10214442	12311595	Caucasian	Female	[40-50)	?	1	1	7	3	?	Psychiatry	33	0	8	0	0	0	311	309	493	8	None	>7	Steady	No	No	No	No	No	No	No	No	No	No	No	No	No	No	No	No	No	No	No	No	No	No	No	Yes	>30
10220382	1139715	AfricanAmerican	Female	[80-90)	?	1	1	7	5	?	InternalMedicine	57	1	23	0	0	0	436	401	788	9	None	>7	No	No	No	No	No	No	No	No	No	No	No	No	No	No	No	No	No	Up	No	No	No	No	No	Ch	Yes	>30
10241586	3440340	Caucasian	Female	[40-50)	?	1	1	7	1	?	Endocrinology	57	0	9	0	0	0	250.11	276	250.51	4	None	None	No	No	No	No	No	No	No	No	No	No	No	No	No	No	No	No	No	Up	No	No	No	No	No	Ch	Yes	NO
10252704	437553	Caucasian	Male	[50-60)	?	2	1	1	5	?	Surgery-Cardiovascular/Thoracic	49	3	23	0	0	0	414	427	518	9	None	None	Steady	No	No	No	No	No	No	Steady	No	No	No	No	No	No	No	No	No	No	No	No	No	No	No	Ch	Yes	NO
10267602	3608811	Caucasian	Female	[0-10)	?	1	1	7	1	?	Pediatrics	46	0	3	0	0	1	79	250.01	593	3	None	None	No	No	No	No	No	No	No	No	No	No	No	No	No	No	No	No	No	No	No	No	No	No	No	No	No	NO
10271970	3309984	Caucasian	Female	[0-10)	?	1	1	7	3	?	Pediatrics-Endocrinology	40	0	6	0	0	0	250.03	276	?	2	None	>8	No	No	No	No	No	No	No	No	No	No	No	No	No	No	No	No	No	Steady	No	No	No	No	No	No	Yes	NO
10280706	69912	Caucasian	Female	[80-90)	?	1	1	7	4	?	Nephrology	75	0	11	0	0	0	250.82	403	486	9	None	>8	No	No	No	No	No	No	No	No	No	No	No	No	No	No	No	No	No	Steady	No	No	No	No	No	No	Yes	>30
10297794	5307282	AfricanAmerican	Female	[70-80)	?	1	1	7	7	?	InternalMedicine	57	0	13	0	0	0	428	584	403	9	None	None	No	No	No	No	No	No	No	No	No	No	No	No	No	No	No	No	No	Steady	No	No	No	No	No	No	Yes	>30
10305924	30051	AfricanAmerican	Male	[70-80)	?	1	1	7	6	?	Family/GeneralPractice	45	1	8	0	0	0	434	250	401	8	None	None	Steady	No	No	No	No	No	No	No	No	No	No	No	No	No	No	No	No	No	No	No	No	No	No	No	Yes	NO
10308816	43843653	Caucasian	Male	[20-30)	?	2	1	2	11	?	?	47	1	18	0	0	0	277	263	250.02	5	None	None	No	No	No	No	No	No	No	No	No	No	No	No	No	No	No	No	No	Up	No	No	No	No	No	Ch	Yes	>30
10309722	3382074	?	Female	[30-40)	?	1	1	7	4	?	?	20	2	12	0	0	0	655	648	250.03	8	None	None	No	No	No	No	No	No	No	No	No	No	No	No	No	No	No	No	No	Down	No	No	No	No	No	Ch	Yes	NO
10310262	730935	Caucasian	Male	[50-60)	?	1	1	7	13	?	InternalMedicine	54	1	19	0	0	0	435	250.7	250.6	9	None	>8	Steady	No	No	No	No	No	No	No	No	No	No	No	No	No	No	No	No	Down	No	No	No	No	No	Ch	Yes	<30
10315836	2552733	Caucasian	Female	[70-80)	?	1	1	1	7	?	InternalMedicine	61	1	13	0	0	0	560	789	401	9	None	None	No	No	No	No	Steady	No	No	No	No	No	No	No	No	No	No	No	No	Steady	No	No	No	No	No	Ch	Yes	>30
10317090	1788948	Caucasian	Male	[40-50)	?	1	2	7	1	?	InternalMedicine	55	0	11	0	0	0	411	276	250	6	None	None	No	No	No	No	No	No	No	No	No	No	No	No	No	No	No	No	No	No	No	No	No	No	No	No	No	>30
10319502	5123862	Caucasian	Female	[80-90)	?	1	1	1	7	?	InternalMedicine	77	1	15	0	0	0	428	276	707	8	None	Norm	No	No	No	No	No	No	No	Steady	No	No	No	No	No	No	No	No	No	No	No	No	No	No	No	No	Yes	NO
10320138	50444955	Caucasian	Male	[50-60)	[75-100)	6	1	17	9	?	Cardiology	61	5	45	0	0	1	414	496	427	7	None	None	No	No	No	No	No	No	No	No	No	No	No	No	No	No	No	No	No	Steady	No	No	No	No	No	No	Yes	>30
10323282	362610	Caucasian	Female	[70-80)	?	1	1	7	1	?	InternalMedicine	49	0	4	0	0	2	250.02	428	V42	8	None	None	No	No	No	No	No	No	No	No	No	No	No	No	No	No	No	No	No	No	No	No	No	No	No	No	No	<30
10323636	837414	AfricanAmerican	Male	[70-80)	?	1	1	7	5	?	InternalMedicine	59	2	19	0	0	1	428	403	285	7	None	None	No	No	No	No	No	No	No	Steady	No	No	No	No	No	No	No	No	No	No	No	No	No	No	No	No	Yes	>30
10324812	3158739	AfricanAmerican	Female	[80-90)	?	1	1	7	3	?	Family/GeneralPractice	47	0	10	0	0	0	786	250.02	424	4	None	>8	Steady	No	No	No	No	No	No	No	No	No	No	No	No	No	No	No	No	No	No	No	No	No	No	No	Yes	NO
10325892	101707335	Caucasian	Female	[50-60)	?	1	7	7	7	?	?	94	2	15	1	0	2	410	584	250.13	9	None	None	No	No	No	No	No	No	No	No	No	No	No	No	No	No	No	No	No	Up	No	No	No	No	No	Ch	Yes	>30
10329120	12342285	Caucasian	Male	[70-80)	?	3	1	1	7	?	Surgery-General	45	1	14	0	0	1	153	196	518	9	None	None	No	No	No	No	Steady	No	No	No	No	No	No	No	No	No	No	No	No	No	No	No	No	No	No	No	Yes	>30
10329192	3633003	Caucasian	Male	[40-50)	?	3	2	1	4	?	Orthopedics-Reconstructive	50	1	21	0	0	1	733	496	285	9	None	Norm	No	No	No	No	No	No	No	No	No	No	No	No	No	No	No	No	No	No	No	No	No	No	No	No	No	>30
10330164	2579661	Caucasian	Female	[70-80)	?	1	1	7	3	?	InternalMedicine	51	0	13	0	0	2	398	276	250.01	5	None	None	No	No	No	No	No	No	No	No	No	No	No	No	No	No	No	No	No	Down	No	No	No	No	No	Ch	Yes	>30
10349964	4993722	Caucasian	Female	[70-80)	?	3	1	1	2	?	Cardiology	13	3	17	0	0	0	414	411	250.02	7	None	None	No	No	No	No	No	No	No	No	No	No	No	No	No	No	No	No	No	Steady	No	No	No	No	No	No	Yes	NO
10362612	2226663	Caucasian	Male	[60-70)	?	3	1	1	9	?	Cardiology	77	6	34	0	0	0	414	250.03	599	9	None	>8	No	No	No	No	No	No	No	No	No	No	No	No	No	No	No	No	No	Down	No	No	No	No	No	Ch	Yes	>30
10373022	7422984	AfricanAmerican	Female	[70-80)	?	1	2	7	11	?	InternalMedicine	67	2	22	0	0	1	434	403	433	6	None	None	No	No	No	No	No	No	No	No	No	No	No	No	No	No	No	No	No	Down	No	No	No	No	No	Ch	Yes	>30
10377720	3417030	Caucasian	Male	[70-80)	?	1	3	7	4	?	Orthopedics-Reconstructive	75	1	21	0	0	0	733	198	250.02	8	None	None	No	No	No	No	No	No	No	Steady	No	No	No	No	No	No	No	No	No	No	No	No	No	No	No	No	Yes	NO
10378860	1594062	Caucasian	Male	[70-80)	?	3	1	1	6	?	Family/GeneralPractice	72	1	13	0	0	0	531	537	599	8	None	Norm	No	No	No	No	No	No	No	No	No	No	No	No	No	No	No	No	No	No	No	No	No	No	No	No	No	NO
10382694	40392	Caucasian	Male	[70-80)	?	1	1	7	1	?	Family/GeneralPractice	35	1	3	0	0	0	786	250.02	414	4	None	>7	No	No	No	No	No	No	No	Steady	No	No	No	No	No	No	No	No	No	No	No	No	No	No	No	No	Yes	NO
10397154	1413117	Caucasian	Female	[80-90)	?	1	11	7	4	?	InternalMedicine	72	2	12	0	0	0	482	38	599	9	None	None	No	No	No	No	No	No	No	No	No	No	No	No	No	No	No	No	No	Steady	No	No	No	No	No	No	Yes	NO
10402134	97653762	Caucasian	Female	[40-50)	?	3	1	2	2	?	?	19	3	22	0	0	0	715	401	250	4	None	None	No	No	No	No	Steady	No	No	No	No	No	No	No	No	No	No	No	No	Down	No	No	No	No	No	Ch	Yes	NO
10402230	45472662	AfricanAmerican	Female	[70-80)	?	6	6	17	8	?	InternalMedicine	44	5	18	0	0	1	586	996	403	7	None	None	No	No	No	No	No	No	No	No	No	No	No	No	No	No	No	No	No	No	No	No	No	No	No	No	No	<30
10402494	541314	Caucasian	Female	[50-60)	?	1	1	7	5	?	Family/GeneralPractice	62	0	20	0	0	1	584	250.82	428	9	None	None	No	No	No	No	No	No	No	Steady	No	No	No	No	No	No	No	No	No	No	No	No	No	No	No	No	Yes	>30
10412658	37699605	AfricanAmerican	Female	[50-60)	?	1	1	7	5	?	?	28	1	14	0	0	0	996	428	493	7	None	None	No	No	No	No	No	No	No	No	No	No	No	No	No	No	No	No	No	Steady	No	No	No	No	No	No	Yes	>30
10412670	2071863	AfricanAmerican	Female	[40-50)	?	1	1	7	4	?	Family/GeneralPractice	61	2	16	0	0	1	786	250.01	428	9	None	None	Steady	No	No	No	No	No	No	No	No	No	No	No	No	No	No	No	No	Steady	No	No	No	No	No	Ch	Yes	>30
10417428	12340017	Caucasian	Male	[40-50)	?	1	1	7	3	?	Psychiatry	8	0	8	0	0	1	293	250.01	780	3	None	None	No	No	No	No	No	No	No	No	No	No	No	No	No	No	No	No	No	Up	No	No	No	No	No	Ch	Yes	NO
10418532	3329694	Caucasian	Female	[30-40)	?	3	1	1	2	?	ObstetricsandGynecology	22	2	17	0	0	0	648	250.03	664	4	None	None	No	No	No	No	No	No	No	No	No	No	No	No	No	No	No	No	No	Steady	No	No	No	No	No	No	Yes	NO
10418586	62506233	?	Male	[50-60)	?	2	1	4	3	?	?	56	4	26	0	0	0	577	577	582	7	None	None	No	No	No	No	No	No	No	No	No	No	No	No	No	No	No	No	No	Steady	No	No	No	No	No	No	Yes	NO
10418952	9595107	AfricanAmerican	Male	[20-30)	?	1	1	7	7	?	InternalMedicine	58	1	19	0	0	2	250.13	276	780	8	None	>8	No	No	No	No	No	No	No	No	No	No	No	No	No	No	No	No	No	Steady	No	No	No	No	No	No	Yes	NO
10441134	1264860	AfricanAmerican	Male	[40-50)	?	1	1	7	14	?	InternalMedicine	51	6	24	0	0	0	435	996	403	7	None	None	No	No	No	No	No	No	No	No	No	No	No	No	No	No	No	No	No	Up	No	No	No	No	No	Ch	Yes	NO
10457166	114230250	Caucasian	Male	[60-70)	?	3	6	2	13	?	?	74	4	33	0	0	1	157	196	250.02	6	None	None	No	No	No	No	No	No	No	No	No	No	No	No	No	No	No	No	No	Steady	No	No	No	No	No	No	Yes	NO
10461030	5958927	AfricanAmerican	Female	[80-90)	?	1	1	7	9	?	Endocrinology	60	3	21	0	0	0	578	285	250.12	7	None	>8	No	No	No	No	No	No	No	No	No	No	No	No	No	No	No	No	No	Down	No	No	No	No	No	Ch	Yes	NO
10471320	59813991	Caucasian	Male	[50-60)	?	6	1	17	2	?	InternalMedicine	40	0	7	0	0	0	786	401	414	7	None	None	Steady	No	No	No	No	No	No	No	No	No	No	No	No	No	No	No	No	No	No	No	No	No	No	No	Yes	>30
10490178	106986672	AfricanAmerican	Male	[60-70)	?	2	6	2	4	?	?	25	1	14	0	0	0	358	496	428	9	None	None	No	No	No	No	No	No	No	No	No	No	No	No	No	No	No	No	No	Down	No	No	No	No	No	Ch	Yes	NO
10497330	106254009	Caucasian	Female	[70-80)	?	6	1	7	6	?	InternalMedicine	60	0	16	0	0	1	518	491	402	6	None	None	Steady	No	No	No	No	No	No	Steady	No	No	No	No	No	No	No	No	No	No	No	No	No	No	No	Ch	Yes	>30
10503348	59859657	AfricanAmerican	Female	[50-60)	?	1	1	7	4	?	?	102	3	17	0	0	2	410	584	428	9	None	None	No	No	No	No	No	No	Steady	No	No	No	No	No	No	No	No	No	No	Down	No	No	No	No	No	Ch	Yes	NO
10504698	67764699	Caucasian	Male	[60-70)	?	1	1	7	9	?	Cardiology	63	0	14	0	0	0	428	496	519	8	None	Norm	No	No	No	No	No	No	No	No	No	No	No	No	No	No	No	No	No	Down	No	No	No	No	No	Ch	Yes	>30
10522770	814509	Caucasian	Male	[40-50)	?	3	1	1	5	?	Cardiology	34	6	12	0	0	0	414	250.02	272	5	None	None	Steady	No	No	No	No	No	No	No	No	No	No	No	No	No	No	No	No	No	No	No	No	No	No	No	Yes	>30
10535322	4953276	Caucasian	Male	[50-60)	?	2	1	1	2	?	Cardiology	5	3	8	0	0	0	410	V45	V45	7	None	None	No	No	No	No	Steady	No	No	No	No	No	No	No	No	No	No	No	No	No	No	No	No	No	No	No	Yes	>30
10555854	2571498	AfricanAmerican	Female	[30-40)	?	1	1	7	8	?	InternalMedicine	59	1	19	0	0	0	493	250.02	401	5	None	>8	No	No	No	No	No	No	Steady	No	No	No	No	No	No	No	No	No	No	Steady	No	No	No	No	No	Ch	Yes	>30
10563816	89515035	Caucasian	Female	[60-70)	?	3	6	2	4	?	?	57	2	14	1	0	5	V58	202	785	9	None	None	No	No	No	No	No	No	Steady	No	No	No	No	No	No	No	No	No	No	Steady	No	No	No	No	No	Ch	Yes	<30
10567692	77515497	Caucasian	Male	[10-20)	?	6	1	17	3	?	InternalMedicine	80	0	12	0	0	0	250.11	276	276	7	None	None	No	No	No	No	No	No	No	No	No	No	No	No	No	No	No	No	No	Up	No	No	No	No	No	Ch	Yes	>30
10572648	5208165	Caucasian	Female	[50-60)	?	2	1	1	4	?	Nephrology	42	1	9	0	0	0	584	403	V45	6	None	>8	No	No	No	No	No	No	No	No	No	No	No	No	No	No	No	No	No	No	No	No	No	No	No	No	No	NO
10574178	12436119	Caucasian	Male	[60-70)	?	2	1	1	8	?	Surgery-Cardiovascular/Thoracic	68	5	31	0	0	0	414	433	250	9	None	>8	No	No	No	No	No	No	No	No	No	No	No	No	No	No	No	No	No	Steady	No	No	No	No	No	No	Yes	NO
10574334	4898916	Caucasian	Female	[70-80)	?	1	3	7	2	?	InternalMedicine	50	0	6	0	0	0	780	426	401	7	None	None	No	No	No	No	No	No	No	No	No	No	No	No	No	No	No	No	No	No	No	No	No	No	No	No	No	NO
10577196	65002536	AfricanAmerican	Male	[60-70)	?	3	1	2	1	?	?	37	1	22	0	0	0	722	250	?	2	None	None	Steady	No	No	No	No	No	No	Steady	No	No	No	No	No	No	No	No	No	Steady	No	No	No	No	No	Ch	Yes	NO
10578636	12440178	Caucasian	Female	[50-60)	?	2	1	1	2	?	Cardiology	8	3	10	0	0	0	786	250	346	5	None	None	No	No	No	No	No	No	No	No	No	No	No	No	No	No	No	No	No	Steady	No	No	No	No	No	No	Yes	NO
10580880	680346	Caucasian	Female	[40-50)	?	1	1	7	2	?	Endocrinology	39	2	11	0	0	0	682	250.83	707	9	None	None	No	No	No	No	No	No	No	No	No	No	No	No	No	No	No	No	No	Steady	No	No	No	No	No	No	Yes	NO
10581792	106935138	Caucasian	Male	[60-70)	?	2	3	20	4	?	?	61	1	23	0	0	0	38	599	276	9	None	None	Steady	No	No	No	No	No	No	No	No	No	Steady	No	No	No	No	No	No	Steady	No	No	No	No	No	Ch	Yes	>30
10584738	88491375	AfricanAmerican	Female	[70-80)	?	1	1	7	2	?	?	46	0	11	0	0	0	424	428	413	8	None	None	No	No	No	No	No	No	No	Steady	No	No	No	No	No	No	No	No	No	Steady	No	No	No	No	No	Ch	Yes	>30
10585086	7977816	AfricanAmerican	Male	[30-40)	?	1	5	7	8	?	InternalMedicine	45	3	5	0	0	0	436	250	272	4	None	>7	No	No	No	No	No	No	No	No	No	No	No	No	No	No	No	No	No	No	No	No	No	No	No	No	No	NO
10586046	2970225	Caucasian	Male	[70-80)	?	3	1	1	6	?	Surgery-Cardiovascular/Thoracic	55	3	22	0	0	1	162	196	197	9	None	None	No	No	No	No	No	No	Steady	No	No	No	No	No	No	No	No	No	No	Steady	No	No	No	No	No	Ch	Yes	NO
10586748	428733	AfricanAmerican	Male	[70-80)	?	3	3	1	7	?	Surgery-General	61	3	13	0	0	0	440	599	453	9	None	>8	No	No	No	No	No	No	Down	No	No	No	No	No	No	No	No	No	No	No	No	No	No	No	No	Ch	Yes	>30
10590702	4607883	AfricanAmerican	Male	[40-50)	?	1	1	7	2	?	InternalMedicine	46	0	6	0	0	0	250.02	428	425	6	None	None	Steady	No	No	No	No	No	Steady	No	No	No	No	No	No	No	No	No	No	No	No	No	No	No	No	Ch	Yes	>30
10631298	97370190	Caucasian	Male	[70-80)	?	1	3	7	7	?	InternalMedicine	63	2	25	0	0	0	428	518	427	8	None	None	No	No	No	No	No	No	No	Down	No	No	No	No	No	No	No	No	No	Down	No	No	No	No	No	Ch	Yes	NO
10640646	1079937	Caucasian	Female	[60-70)	?	2	1	1	4	?	InternalMedicine	49	0	17	0	0	0	486	491	250.6	9	None	None	No	No	No	No	No	No	No	No	No	No	No	No	No	No	No	No	No	No	No	No	No	No	No	No	No	>30
10645878	12590199	Caucasian	Female	[70-80)	?	3	3	4	7	?	Surgery-Cardiovascular/Thoracic	67	6	27	0	0	0	414	410	428	7	None	None	Steady	No	No	No	No	No	No	No	No	No	No	No	No	No	No	No	No	Steady	No	No	No	No	No	Ch	Yes	NO
10649478	1239381	Caucasian	Male	[10-20)	?	1	1	7	2	?	Pediatrics-CriticalCare	54	0	7	0	0	0	250.13	276	788	5	None	None	No	No	No	No	No	No	No	No	No	No	No	No	No	No	No	No	No	Steady	No	No	No	No	No	No	Yes	NO
10653210	407358	Caucasian	Female	[80-90)	?	1	3	7	8	?	InternalMedicine	70	2	20	0	0	1	531	285	511	9	None	None	No	No	No	No	No	No	No	No	No	No	No	No	No	No	No	No	No	No	No	No	No	No	No	No	No	>30
10655934	5833440	Caucasian	Male	[80-90)	?	1	1	7	2	?	InternalMedicine	33	1	8	0	0	2	540	427	250.03	8	None	None	No	No	No	No	No	No	No	No	No	No	No	No	No	No	No	No	No	Down	No	No	No	No	No	Ch	Yes	NO
10656378	106076268	Caucasian	Female	[70-80)	?	6	1	17	8	?	Psychiatry	62	2	19	0	0	0	296	300	414	8	None	>8	No	No	No	No	No	No	No	No	No	No	No	No	No	No	No	No	No	No	No	No	No	No	No	No	No	>30
10659450	6464745	Caucasian	Female	[10-20)	?	2	1	1	1	?	Pediatrics-Endocrinology	11	0	4	0	0	0	250.83	787	780	3	None	>8	No	No	No	No	No	No	No	No	No	No	No	No	No	No	No	No	No	Steady	No	No	No	No	No	No	Yes	NO
10661940	404289	AfricanAmerican	Male	[40-50)	?	1	1	7	5	?	InternalMedicine	36	1	17	0	0	1	780	397	424	9	None	None	No	No	No	No	No	No	No	No	No	No	No	No	No	No	No	No	No	Steady	No	No	No	No	No	No	Yes	>30
10662270	40389129	Caucasian	Female	[70-80)	?	6	6	17	1	?	Family/GeneralPractice	49	0	8	0	0	0	436	434	788	9	None	None	Down	No	No	No	No	No	No	No	No	No	No	No	No	No	No	No	No	No	No	No	No	No	No	Ch	Yes	>30
10666374	4272444	Caucasian	Male	[0-10)	?	2	1	4	3	?	Pediatrics-CriticalCare	63	0	9	0	0	0	250.13	?	?	1	None	>8	No	No	No	No	No	No	No	No	No	No	No	No	No	No	No	No	No	Steady	No	No	No	No	No	No	Yes	NO
10667634	29791197	Caucasian	Male	[20-30)	?	6	1	17	2	?	InternalMedicine	67	0	5	0	0	0	250.03	250.23	276	5	None	None	No	No	No	No	No	No	No	No	No	No	No	No	No	No	No	No	No	Steady	No	No	No	No	No	No	Yes	NO
10671636	23188653	Other	Female	[60-70)	?	2	6	4	8	?	?	71	6	38	0	0	0	414	411	250	7	None	None	No	No	No	No	Down	No	No	No	No	No	No	No	No	No	No	No	No	Steady	No	No	No	No	No	Ch	Yes	<30
10694712	80108649	Caucasian	Male	[60-70)	?	2	1	20	10	?	?	65	4	13	0	0	0	571	789	572	9	None	None	No	No	No	No	No	No	No	No	No	No	No	No	No	No	No	No	No	Steady	No	No	No	No	No	No	Yes	>30
10718838	980820	Caucasian	Male	[90-100)	?	1	3	7	4	?	InternalMedicine	60	0	7	0	0	0	574	427	290	5	None	None	No	No	No	No	No	No	No	No	No	No	No	No	No	No	No	No	No	No	No	No	No	No	No	No	No	>30
10728900	12615390	AfricanAmerican	Female	[0-10)	?	2	1	1	2	?	Pediatrics	25	0	2	0	0	0	250.01	493	?	2	None	Norm	No	No	No	No	No	No	No	No	No	No	No	No	No	No	No	No	No	No	No	No	No	No	No	No	No	NO
10731618	4117797	Caucasian	Female	[50-60)	?	1	1	7	1	?	InternalMedicine	56	3	7	0	0	0	435	244	250	4	None	None	Steady	No	No	No	No	No	Steady	No	No	No	No	No	No	No	No	No	No	No	No	No	No	No	No	Ch	Yes	NO
10736988	1181394	Hispanic	Male	[50-60)	?	2	5	2	12	?	?	77	3	16	0	0	0	431	507	599	7	None	None	No	No	No	No	No	No	Up	No	No	No	No	No	No	No	No	No	No	Steady	No	No	No	No	No	Ch	Yes	NO
10737954	91805760	AfricanAmerican	Female	[70-80)	?	1	1	7	4	?	?	41	4	16	8	0	0	414	411	424	8	None	None	No	No	No	No	No	No	No	No	No	No	No	No	No	No	No	No	No	Steady	No	No	No	No	No	No	Yes	<30
10738428	2140425	Caucasian	Female	[70-80)	?	2	3	20	4	?	?	51	0	9	0	0	0	332	276	428	9	None	None	No	No	No	No	No	No	No	No	No	Steady	No	No	No	No	No	No	No	Steady	No	No	No	No	No	Ch	Yes	>30
10739064	97125948	Caucasian	Male	[60-70)	?	3	6	5	11	?	Family/GeneralPractice	33	2	11	0	0	6	812	250.01	428	8	None	None	No	No	No	No	No	No	No	No	No	No	No	No	No	No	No	No	No	Down	No	No	No	No	No	Ch	Yes	>30
10741320	54373995	Caucasian	Female	[90-100)	?	6	10	7	5	?	InternalMedicine	77	2	17	0	0	1	820	496	250.02	5	Norm	None	No	No	No	No	No	No	No	No	No	No	No	No	No	No	No	No	No	No	No	No	No	No	No	No	No	NO
10741938	98868789	AfricanAmerican	Female	[40-50)	?	2	1	4	6	?	?	36	1	12	5	0	1	398	250.7	581	9	None	None	No	No	No	No	No	No	No	No	No	No	No	No	No	No	No	No	No	Down	No	No	No	No	No	Ch	Yes	>30
10742286	2803122	Caucasian	Male	[70-80)	?	1	1	7	7	?	InternalMedicine	39	2	19	0	0	0	434	427	433	5	None	None	No	No	No	No	No	No	No	Steady	No	No	No	No	No	No	No	No	No	Up	No	No	No	No	No	Ch	Yes	>30
10743144	4039092	Caucasian	Male	[50-60)	?	1	3	7	2	?	InternalMedicine	38	0	9	0	0	0	410	427	584	9	None	None	No	No	No	No	No	No	No	No	No	No	No	No	No	No	No	No	No	No	No	No	No	No	No	No	No	>30
10743150	19908252	Caucasian	Female	[80-90)	?	6	6	7	2	?	InternalMedicine	43	0	8	0	0	0	250.82	E932	401	5	None	>8	No	No	No	No	No	No	No	No	No	No	No	No	No	No	No	No	No	Steady	No	No	No	No	No	No	Yes	>30
10752072	1448622	AfricanAmerican	Female	[60-70)	?	1	1	7	6	?	Family/GeneralPractice	36	0	20	0	0	0	486	496	250.02	9	None	>8	No	No	No	No	No	No	No	No	No	No	No	No	No	No	No	No	No	Steady	No	No	No	No	No	No	Yes	NO
10752390	91125648	Caucasian	Male	[80-90)	?	1	3	7	4	?	Pulmonology	30	0	8	0	0	0	276	250.81	8	8	None	None	No	No	No	No	No	No	No	No	No	No	No	No	No	No	No	No	No	Up	No	No	No	No	No	Ch	Yes	>30
10752786	3174156	Caucasian	Male	[60-70)	?	2	6	4	6	?	Family/GeneralPractice	35	4	18	0	0	0	812	292	250.02	9	None	Norm	No	No	No	No	No	No	No	No	No	No	No	No	No	No	No	No	No	No	No	No	No	No	No	No	No	NO
10752978	69005007	Caucasian	Female	[70-80)	?	1	1	7	4	?	Cardiology	57	0	13	0	0	0	786	294	296	5	None	None	No	No	No	No	No	No	No	Up	No	No	No	No	No	No	No	No	No	Steady	No	No	No	No	No	Ch	Yes	NO
10754280	90210447	Caucasian	Male	[50-60)	?	1	1	7	5	?	?	45	6	27	4	0	0	414	428	496	9	None	None	No	No	No	No	No	No	No	No	No	No	No	No	No	No	No	No	No	Steady	No	No	No	No	No	No	Yes	NO
10754916	16508790	AfricanAmerican	Male	[30-40)	?	1	11	8	5	?	InternalMedicine	100	5	20	0	0	0	38	201	584	6	None	None	No	No	No	No	No	No	No	No	No	No	No	No	No	No	No	No	No	Steady	No	No	No	No	No	No	Yes	NO
10756686	73538478	AfricanAmerican	Female	[80-90)	?	1	5	7	1	?	?	45	0	8	0	0	0	250.8	599	?	2	None	None	No	No	No	No	No	No	Steady	No	No	No	No	No	No	No	No	No	No	Steady	No	No	No	No	No	Ch	Yes	>30
10757838	3538080	AfricanAmerican	Male	[40-50)	?	1	1	7	9	?	Nephrology	42	1	25	0	0	3	996	682	250.42	9	None	None	No	No	No	No	No	No	No	No	No	No	No	No	No	No	No	No	No	Up	No	No	No	No	No	Ch	Yes	<30
10758090	5844744	AfricanAmerican	Male	[70-80)	?	1	1	7	3	?	Psychiatry	49	0	7	0	0	0	293	733	288	9	None	None	No	No	No	No	Down	No	No	No	No	No	No	No	No	No	No	No	No	No	No	No	No	No	No	Ch	Yes	NO
10759230	3109842	Caucasian	Female	[10-20)	?	2	1	4	2	?	Pediatrics-CriticalCare	50	0	9	0	0	0	250.13	382	380	3	None	>8	No	No	No	No	No	No	No	No	No	No	No	No	No	No	No	No	No	Steady	No	No	No	No	No	No	Yes	NO
10761390	1219869	AfricanAmerican	Male	[60-70)	?	1	1	1	2	?	InternalMedicine	59	0	7	0	0	0	573	276	571	9	None	None	No	No	No	No	No	No	No	No	No	No	No	No	No	No	No	No	No	No	No	No	No	No	No	No	No	>30
10761402	842301	Caucasian	Female	[40-50)	?	2	1	1	12	?	Psychiatry	59	0	10	0	0	0	296	300	787	7	None	Norm	No	No	No	No	No	No	No	No	No	No	No	No	No	No	No	No	No	No	No	No	No	No	No	No	No	<30
10764756	1391175	AfricanAmerican	Male	[70-80)	?	1	1	7	4	?	InternalMedicine	46	2	14	0	0	0	429	428	427	9	None	>8	No	No	No	No	No	No	Steady	No	No	No	No	No	No	No	No	No	No	Steady	No	No	No	No	No	Ch	Yes	NO
10769412	54198	Caucasian	Female	[80-90)	?	1	1	7	1	?	Gastroenterology	34	1	6	0	0	0	569	250.01	562	5	None	None	No	No	No	No	No	No	No	No	No	No	No	No	No	No	No	No	No	Steady	No	No	No	No	No	No	Yes	NO
10769892	1427400	Caucasian	Female	[80-90)	?	1	3	7	3	?	InternalMedicine	39	0	6	0	0	1	780	276	250.02	7	None	None	Steady	No	No	No	No	No	No	No	No	No	No	No	No	No	No	No	No	No	No	No	No	No	No	No	Yes	>30
10774890	1439451	Caucasian	Male	[70-80)	?	3	1	1	7	?	Orthopedics-Reconstructive	54	2	15	0	0	0	722	997	560	6	None	None	No	No	No	No	No	No	No	No	No	No	No	No	No	No	No	No	No	No	No	No	No	No	No	No	No	NO
10823370	1394766	AfricanAmerican	Male	[60-70)	?	1	1	1	4	?	Family/GeneralPractice	47	0	9	0	0	0	434	780	135	9	None	None	No	No	No	No	No	No	No	No	No	No	No	No	No	No	No	No	No	Steady	No	No	No	No	No	No	Yes	>30
10841568	1524294	Caucasian	Female	[60-70)	?	2	3	1	4	?	Family/GeneralPractice	49	4	8	0	0	1	278	242	599	9	None	None	No	No	No	No	No	No	No	No	No	No	No	No	No	No	No	No	No	No	No	No	No	No	No	No	No	NO
10848852	12512529	Caucasian	Female	[70-80)	?	1	1	7	6	?	Cardiology	53	6	20	0	0	0	410	250.02	414	5	None	>8	No	No	No	No	No	No	No	No	No	No	No	No	No	No	No	No	No	Steady	No	No	No	No	No	No	Yes	NO
10860408	1017918	AfricanAmerican	Male	[70-80)	?	1	3	7	9	?	InternalMedicine	79	1	15	0	0	0	486	599	707	9	None	None	No	No	No	No	No	No	No	No	No	No	No	No	No	No	No	No	No	Down	No	No	No	No	No	Ch	Yes	NO
10860936	1943298	Caucasian	Male	[50-60)	?	1	3	7	10	?	InternalMedicine	81	6	22	0	0	1	250.6	707	682	9	None	None	No	No	No	No	No	No	No	No	No	No	No	No	No	No	No	No	No	Up	No	No	No	No	No	Ch	Yes	>30
10860960	5716845	AfricanAmerican	Male	[30-40)	?	1	1	7	5	?	InternalMedicine	74	0	8	0	0	0	250.12	599	?	2	None	>8	No	No	No	No	No	No	No	No	No	No	No	No	No	No	No	No	No	Steady	No	No	No	No	No	No	Yes	NO
10862544	5153868	Caucasian	Female	[50-60)	?	1	1	7	3	?	Psychiatry	55	0	7	0	0	0	296	301	250	4	None	None	Steady	No	No	No	No	No	No	No	No	No	No	No	No	No	No	No	No	No	No	No	No	No	No	No	Yes	>30
10863672	11963232	Other	Female	[70-80)	?	1	1	7	4	?	Pulmonology	51	0	6	0	0	0	466	250	244	5	None	None	No	No	No	No	No	No	No	No	No	No	No	No	No	No	No	No	No	Steady	No	No	No	No	No	No	Yes	NO
10865934	7436034	?	Female	[80-90)	?	1	2	7	1	?	Family/GeneralPractice	36	0	7	0	0	0	434	496	342	8	None	None	Steady	No	No	No	No	No	No	No	No	No	No	No	No	No	No	No	No	No	No	No	No	No	No	No	Yes	>30
10866456	10087290	Caucasian	Male	[50-60)	?	3	2	1	10	?	Surgery-Cardiovascular/Thoracic	61	5	29	0	0	0	414	518	511	9	None	None	No	No	No	No	No	No	No	Steady	No	No	No	No	No	No	No	No	No	No	No	No	No	No	No	No	Yes	NO
10867026	5138280	Caucasian	Male	[80-90)	?	3	1	1	3	?	Surgery-Cardiovascular/Thoracic	49	1	19	0	0	0	433	250	401	3	None	>8	Steady	No	No	No	No	No	No	Steady	No	No	No	No	No	No	No	No	No	No	No	No	No	No	No	Ch	Yes	NO
10868700	87934473	Caucasian	Female	[40-50)	?	6	1	7	4	?	?	54	1	13	0	0	0	722	250	?	2	Norm	None	Steady	No	No	No	No	No	No	No	No	No	No	No	No	No	No	No	No	No	No	No	No	No	No	No	Yes	NO
10884150	1099611	Caucasian	Female	[30-40)	?	2	1	1	2	?	ObstetricsandGynecology	22	1	6	0	0	0	658	648	250	4	None	None	No	No	No	No	No	No	No	No	No	No	No	No	No	No	No	No	No	No	No	No	No	No	No	No	No	NO
10898268	635094	Caucasian	Female	[30-40)	?	3	1	1	3	?	ObstetricsandGynecology	50	2	17	0	0	0	648	250	642	9	None	None	No	No	No	No	No	No	No	No	No	No	No	No	No	No	No	No	No	Steady	No	No	No	No	No	No	Yes	NO
10904748	765099	Caucasian	Female	[50-60)	?	2	1	1	8	?	Family/GeneralPractice	42	2	28	0	0	0	250.6	276	536	6	None	None	No	No	No	No	Down	No	No	No	No	No	No	No	No	No	No	No	No	No	No	No	No	No	No	Ch	Yes	>30
10914450	2954565	Caucasian	Male	[60-70)	?	3	1	1	1	?	Cardiology	49	5	11	0	0	0	414	250	401	6	None	None	No	No	No	No	No	No	No	No	No	No	No	No	No	No	No	No	No	Steady	No	No	No	No	No	No	Yes	NO
10915626	1250325	Caucasian	Female	[70-80)	?	1	1	7	3	?	InternalMedicine	59	0	11	0	0	1	786	250.01	428	9	None	None	No	No	No	No	No	No	No	No	No	No	No	No	No	No	No	No	No	Steady	No	No	No	No	No	No	Yes	>30
10917162	3232638	Caucasian	Female	[70-80)	?	3	1	1	10	?	Cardiology	72	5	27	0	0	0	414	411	276	9	None	None	No	No	No	No	Steady	No	No	No	No	No	No	No	No	No	No	No	No	Down	No	No	No	No	No	Ch	Yes	>30
10919574	76758831	AfricanAmerican	Male	[60-70)	?	3	6	2	2	?	?	39	3	24	0	0	0	440	403	250	8	None	None	No	No	No	No	No	No	No	No	No	No	No	No	No	No	No	No	No	Steady	No	No	No	No	No	No	Yes	NO
10923876	44358705	AfricanAmerican	Female	[60-70)	?	1	1	4	8	?	?	62	6	17	0	0	1	410	287	250.52	8	None	None	No	No	No	No	No	No	No	No	No	No	No	No	No	No	No	No	No	Steady	No	No	No	No	No	No	Yes	NO
10925172	60267627	Caucasian	Female	[50-60)	?	6	1	17	3	?	Orthopedics-Reconstructive	25	1	26	0	0	0	715	250.01	401	6	None	None	No	No	No	No	No	No	No	No	No	No	Steady	No	No	No	No	No	No	No	No	No	No	No	No	No	Yes	NO
10939452	1691541	AfricanAmerican	Female	[60-70)	?	2	1	1	1	?	Urology	12	4	13	0	0	0	996	599	707	9	None	None	No	No	No	No	No	No	No	No	No	No	No	No	No	No	No	No	No	Steady	No	No	No	No	No	No	Yes	>30
10941510	3656088	Caucasian	Female	[60-70)	?	1	1	7	2	?	Cardiology	39	0	12	0	0	1	786	493	305	9	None	None	Steady	No	No	No	No	No	Steady	No	No	No	No	No	No	No	No	No	No	No	No	No	No	No	No	Ch	Yes	>30
10943376	1147059	Caucasian	Male	[60-70)	?	1	1	7	2	?	Family/GeneralPractice	65	2	1	0	0	0	434	342	250	4	None	None	No	No	No	No	No	No	No	No	No	No	No	No	No	No	No	No	No	No	No	No	No	No	No	No	No	>30
10946550	1002168	Caucasian	Male	[40-50)	?	2	1	1	5	?	Surgery-Cardiovascular/Thoracic	61	3	21	0	0	0	414	250.01	518	6	None	None	No	No	No	No	No	No	No	No	No	No	No	No	No	No	No	No	No	No	No	No	No	No	No	No	No	NO
10949904	670086	Caucasian	Female	[60-70)	?	3	1	1	2	?	Surgery-Cardiovascular/Thoracic	48	1	20	0	0	0	433	250	401	4	None	None	Steady	No	No	No	No	No	No	No	No	No	No	No	No	No	No	No	No	No	No	No	No	No	No	No	Yes	NO
10949970	11723535	Caucasian	Male	[50-60)	?	3	1	1	3	?	Orthopedics-Reconstructive	31	2	16	0	0	1	724	250	698	3	None	None	No	No	No	No	No	No	Steady	No	No	No	No	No	No	No	No	No	No	No	No	No	No	No	No	No	Yes	NO
10953630	7715943	Caucasian	Female	[90-100)	?	1	3	7	1	?	Family/GeneralPractice	30	0	4	0	0	0	682	250	294	3	None	None	No	No	No	No	No	No	Steady	No	No	No	No	No	No	No	No	No	No	No	No	No	No	No	No	No	Yes	NO
10960176	37741041	Caucasian	Male	[70-80)	?	3	1	20	2	?	?	51	2	13	0	0	0	427	425	496	9	None	None	No	No	No	No	No	No	No	No	No	No	No	No	No	No	No	No	No	No	No	No	No	No	No	No	No	NO
10968606	2120220	AfricanAmerican	Male	[60-70)	?	1	3	7	7	?	Urology	51	2	14	0	0	1	598	403	788	9	None	None	No	No	No	No	No	No	No	No	No	No	No	No	No	No	No	No	No	No	No	No	No	No	No	No	No	<30
10987152	72268029	Caucasian	Female	[80-90)	?	6	10	1	3	?	?	44	2	19	0	0	0	715	250.02	401	3	Norm	None	No	No	No	Steady	No	No	No	No	No	No	No	No	No	No	No	No	No	No	No	No	No	No	No	No	Yes	>30
11003568	89388423	Caucasian	Female	[80-90)	?	6	3	4	6	?	InternalMedicine	9	2	16	1	0	1	682	707	924	6	None	None	Steady	No	No	No	No	No	No	No	No	No	No	No	No	No	No	No	No	No	No	No	No	No	No	No	Yes	NO
11014350	276606	AfricanAmerican	Female	[30-40)	?	3	1	1	1	?	Nephrology	18	2	2	0	0	2	787	585	458	6	None	None	No	No	No	No	No	No	No	No	No	No	No	No	No	No	No	No	No	No	No	No	No	No	No	No	No	>30
11014932	1381077	Caucasian	Male	[50-60)	?	1	1	7	8	?	Pulmonology	78	6	29	0	0	0	414	411	285	9	None	>8	No	No	No	No	No	No	Steady	No	No	No	No	No	No	No	No	No	No	Up	No	No	No	No	No	Ch	Yes	>30
11021730	4755393	Caucasian	Female	[80-90)	?	1	11	7	1	?	Family/GeneralPractice	60	0	3	0	0	0	486	428	250.02	6	None	None	No	No	No	No	No	No	No	No	No	No	No	No	No	No	No	No	No	No	No	No	No	No	No	No	No	NO
11026326	596403	Caucasian	Male	[40-50)	?	1	1	7	10	?	Gastroenterology	71	2	12	0	0	1	577	577	250.02	9	None	>8	No	No	No	No	No	No	No	No	No	No	No	No	No	No	No	No	No	No	No	No	No	No	No	No	No	>30
11029308	12023370	Caucasian	Male	[60-70)	?	3	1	1	2	?	Orthopedics-Reconstructive	15	3	14	0	0	0	721	723	412	5	None	None	Steady	No	No	No	No	No	No	No	No	No	No	No	No	No	No	No	No	No	No	No	No	No	No	No	Yes	NO
11033382	789876	AfricanAmerican	Male	[60-70)	?	1	6	7	4	?	Family/GeneralPractice	48	0	5	0	0	1	434	276	553	7	None	None	Down	No	No	No	No	No	No	Steady	No	No	No	No	No	No	No	No	No	No	No	No	No	No	No	Ch	Yes	<30
11043300	90462483	Caucasian	Male	[70-80)	?	3	6	1	5	?	?	73	4	28	0	0	0	414	496	250	9	None	None	No	No	No	No	No	No	Steady	No	No	No	No	No	No	No	No	No	No	No	No	No	No	No	No	No	Yes	NO
11053686	1871865	Caucasian	Male	[50-60)	?	2	1	20	1	?	?	68	0	8	0	0	0	572	571	276	9	None	None	No	No	No	No	No	No	No	No	No	No	No	No	No	No	No	No	No	Steady	No	No	No	No	No	No	Yes	>30
11063640	430092	Caucasian	Male	[60-70)	?	1	1	7	4	?	InternalMedicine	42	0	9	0	0	1	491	428	427	5	None	None	No	No	No	No	Up	No	No	No	No	No	No	No	No	No	No	No	No	No	No	No	No	No	No	Ch	Yes	<30
11069136	4021776	Hispanic	Female	[50-60)	?	6	1	7	6	?	?	65	2	8	0	0	0	574	250.02	?	2	>300	None	No	No	No	No	No	No	No	No	No	No	No	No	No	No	No	No	No	Steady	No	No	No	No	No	No	Yes	NO
11077458	95535828	Caucasian	Male	[50-60)	?	3	1	2	3	?	?	19	3	26	0	0	0	592	401	250	3	None	None	No	No	No	No	No	No	No	No	No	No	No	No	No	No	No	No	No	No	No	No	No	No	No	No	No	NO
11078988	35740404	Caucasian	Male	[70-80)	?	6	1	17	5	?	Cardiology	61	1	32	0	0	1	443	440	250	6	None	None	No	No	No	No	No	No	Down	No	No	Steady	No	No	No	No	No	No	No	No	No	No	No	No	No	Ch	Yes	NO
11080278	2870109	Caucasian	Female	[70-80)	?	2	1	1	4	?	Orthopedics-Reconstructive	2	1	16	0	0	1	996	280	905	7	None	None	No	No	No	No	No	No	No	No	No	No	No	No	No	No	No	No	No	No	No	No	No	No	No	No	No	>30
11081784	369684	AfricanAmerican	Female	[60-70)	?	2	1	1	5	?	Family/GeneralPractice	38	0	14	0	0	2	428	427	414	9	None	None	No	No	No	No	No	No	Steady	Steady	No	No	No	No	No	No	No	No	No	Steady	No	No	No	No	No	Ch	Yes	>30
11091954	567828	AfricanAmerican	Female	[60-70)	?	1	5	1	7	?	Obsterics&Gynecology-GynecologicOnco	55	1	9	0	0	0	729	250.01	E933	6	None	None	No	No	No	No	No	No	No	No	No	No	No	No	No	No	No	No	No	Steady	No	No	No	No	No	No	Yes	NO
11093184	65336463	Caucasian	Female	[70-80)	?	6	1	7	2	?	Nephrology	37	1	11	0	0	0	585	276	250.4	5	None	None	No	No	No	No	No	No	No	Steady	No	No	No	No	No	No	No	No	No	No	No	No	No	No	No	No	Yes	>30
11093766	12027024	Other	Male	[40-50)	?	1	1	1	9	?	InternalMedicine	68	6	29	0	0	0	410	428	411	8	None	>8	No	No	No	No	No	No	No	No	No	No	No	No	No	No	No	No	No	Steady	No	No	No	No	No	No	Yes	<30
11094240	2523798	Caucasian	Male	[60-70)	?	3	1	1	3	?	Surgery-Cardiovascular/Thoracic	34	2	12	0	0	1	444	996	250	5	None	None	No	No	No	No	No	No	Steady	No	No	No	Steady	No	No	No	No	No	No	No	No	No	No	No	No	Ch	Yes	>30
11099178	110508399	Caucasian	Male	[70-80)	?	3	1	2	1	?	?	39	1	17	1	0	1	441	424	427	7	None	None	No	No	No	No	Steady	No	No	No	No	No	No	No	No	No	No	No	No	No	No	No	No	No	No	No	Yes	>30
11106408	63934866	Caucasian	Male	[60-70)	?	1	1	1	5	?	InternalMedicine	52	0	15	0	0	0	604	?	250.6	6	None	>7	No	No	No	No	No	No	No	No	No	Steady	No	No	No	No	No	No	No	Steady	No	No	No	No	No	Ch	Yes	>30
11111466	3315447	Caucasian	Female	[80-90)	?	1	1	7	5	?	Family/GeneralPractice	34	2	10	0	0	1	427	276	250	7	None	None	No	No	No	No	No	No	Steady	No	No	No	No	No	No	No	No	No	No	No	No	No	No	No	No	No	Yes	>30
11111808	82751310	Caucasian	Female	[40-50)	?	2	1	4	2	?	?	45	0	13	0	0	1	599	V42	250.51	9	None	None	No	No	No	No	No	No	No	No	No	No	No	No	No	No	No	No	No	Steady	No	No	No	No	No	No	Yes	>30
11112060	4976091	Caucasian	Female	[80-90)	?	2	1	1	7	?	Cardiology	40	3	16	0	0	0	414	411	427	9	None	None	No	No	No	No	No	No	No	No	No	No	No	No	No	No	No	No	No	Steady	No	No	No	No	No	No	Yes	NO
11113800	3125853	Caucasian	Male	[80-90)	?	1	1	7	6	?	InternalMedicine	55	0	13	0	0	0	599	162	197	9	None	None	No	No	No	No	No	No	Steady	No	No	No	No	No	No	No	No	No	No	No	No	No	No	No	No	No	Yes	>30
11114610	76256631	Caucasian	Male	[30-40)	?	1	1	7	4	?	?	51	1	10	0	0	0	250.6	996	996	9	None	None	No	No	No	No	No	No	No	No	No	No	No	No	No	No	No	No	No	Steady	No	No	No	No	No	No	Yes	>30
11120142	22997880	AfricanAmerican	Female	[60-70)	?	1	3	7	5	?	?	45	1	13	1	0	5	997	250.5	403	5	None	None	No	No	No	No	No	No	No	No	No	No	No	No	No	No	No	No	No	Steady	No	No	No	No	No	No	Yes	<30
11123502	884952	Caucasian	Female	[50-60)	?	2	1	1	4	?	Surgery-General	31	2	13	0	0	2	553	614	555	6	None	None	No	No	No	No	No	No	No	No	No	No	No	No	No	No	No	No	No	Down	No	No	No	No	No	Ch	Yes	>30
11124006	687978	Caucasian	Male	[50-60)	?	1	11	7	9	?	Cardiology	50	1	32	0	0	2	428	425	482	9	None	None	No	No	No	No	Down	No	No	No	No	No	No	No	No	No	No	No	No	No	No	No	No	No	No	Ch	Yes	NO
11124246	6041907	Caucasian	Female	[60-70)	?	2	1	1	4	?	Psychiatry	62	0	9	0	0	0	296	250.01	309	6	None	None	Steady	No	No	No	No	No	Steady	No	No	No	No	No	No	No	No	No	No	No	No	No	No	No	No	Ch	Yes	NO
11124432	1801197	Caucasian	Male	[50-60)	?	3	1	1	5	?	Surgery-Neuro	47	3	22	0	0	0	727	722	998	9	None	None	No	No	No	No	No	No	No	Steady	No	No	No	No	No	No	No	No	No	No	No	No	No	No	No	No	Yes	NO
11129820	882486	AfricanAmerican	Male	[20-30)	?	1	1	1	2	?	InternalMedicine	56	0	8	0	0	0	786	250.02	794	4	None	>8	No	No	No	No	No	No	No	No	No	No	No	No	No	No	No	No	No	Steady	No	No	No	No	No	No	Yes	NO
11135106	1634040	Caucasian	Male	[60-70)	?	1	1	7	4	?	Family/GeneralPractice	48	3	14	0	0	1	427	204	250	8	None	>8	No	No	No	No	No	No	No	Steady	No	No	No	No	No	No	No	No	No	Steady	No	No	No	No	No	Ch	Yes	>30
11135220	6490224	Asian	Male	[50-60)	?	1	1	7	2	?	Hematology/Oncology	61	2	10	0	0	1	154	197	569	7	None	None	No	No	No	No	No	No	No	No	No	No	No	No	No	No	No	No	No	No	No	No	No	No	No	No	No	NO
11148000	78393375	Caucasian	Male	[60-70)	?	2	1	20	3	?	?	20	1	18	0	0	0	214	428	414	9	None	None	No	No	No	No	No	No	No	No	No	No	No	No	No	No	No	No	No	Down	No	No	No	No	No	Ch	Yes	>30
11150730	5002263	Caucasian	Female	[70-80)	?	2	1	1	4	?	Urology	21	0	13	0	0	0	441	511	428	9	None	None	No	No	No	No	No	No	No	No	No	No	No	No	No	No	No	No	No	No	No	No	No	No	No	No	No	NO
11150898	3635397	Caucasian	Male	[60-70)	?	2	1	20	3	?	?	41	3	6	0	0	0	250.8	707	682	9	None	>7	No	No	No	No	No	No	No	No	No	No	No	No	No	No	No	No	No	No	No	No	No	No	No	No	No	>30
11171214	9083610	AfricanAmerican	Female	[40-50)	?	1	1	1	3	?	Endocrinology	74	0	19	0	0	1	250.13	486	401	5	None	>8	No	No	No	No	No	No	No	No	No	No	No	No	No	No	No	No	No	Up	No	No	No	No	No	Ch	Yes	>30
11173470	5411700	AfricanAmerican	Female	[10-20)	?	1	1	7	3	?	Pediatrics-Endocrinology	51	0	3	0	0	0	250.03	?	?	1	None	>8	No	No	No	No	No	No	No	No	No	No	No	No	No	No	No	No	No	Steady	No	No	No	No	No	No	Yes	NO
11184474	2585862	Caucasian	Male	[60-70)	?	1	1	7	7	?	InternalMedicine	63	0	13	0	0	0	584	250.41	428	9	None	None	No	No	No	No	No	No	No	No	No	No	No	No	No	No	No	No	No	Steady	No	No	No	No	No	No	Yes	NO
11186988	7994826	Caucasian	Male	[40-50)	?	2	1	4	5	?	?	60	6	17	0	0	0	414	997	427	9	None	None	No	No	No	No	No	No	No	No	No	No	No	No	No	No	No	No	No	Steady	No	No	No	No	No	No	Yes	>30
11190414	25739460	Caucasian	Male	[60-70)	[75-100)	6	1	17	1	?	InternalMedicine	44	1	6	0	0	0	458	276	E879	7	None	None	No	No	No	No	No	No	No	No	No	No	No	No	No	No	No	No	No	No	No	No	No	No	No	No	No	>30
11191290	85531950	Caucasian	Female	[70-80)	?	6	1	17	6	?	?	41	2	16	0	0	0	444	401	250	3	None	None	No	No	No	No	No	No	Steady	No	No	No	No	No	No	No	No	No	No	No	No	No	No	No	No	No	Yes	NO
11191398	89076051	AfricanAmerican	Male	[50-60)	?	2	1	2	4	?	?	54	1	10	8	1	1	997	789	286	9	None	None	No	No	No	No	No	No	No	No	No	No	No	No	No	No	No	No	No	Steady	No	No	No	No	No	No	Yes	NO
11192742	2073654	Caucasian	Female	[50-60)	?	1	1	7	1	?	InternalMedicine	42	0	8	0	0	0	225	401	250.02	3	None	>8	No	No	No	No	No	No	Steady	No	No	No	No	No	No	No	No	No	No	No	No	No	No	No	No	No	Yes	NO
11193852	3137013	AfricanAmerican	Female	[60-70)	?	1	1	7	7	?	Psychiatry	59	0	8	0	0	0	295	789	250	5	None	>8	Steady	No	No	No	No	No	No	No	No	No	No	No	No	No	No	No	No	No	No	No	No	No	No	No	Yes	>30
11194338	100526274	Caucasian	Male	[70-80)	[75-100)	6	6	17	9	?	InternalMedicine	46	3	25	0	0	1	428	427	426	7	None	None	No	No	No	No	No	No	No	No	No	No	No	No	No	No	No	No	No	Steady	No	No	No	No	No	No	Yes	>30
11195616	27486	Caucasian	Male	[70-80)	?	1	1	7	9	?	Cardiology	81	6	36	0	0	0	414	411	518	7	None	>7	No	No	No	No	Down	No	No	No	No	No	No	No	No	No	No	No	No	Steady	No	No	No	No	No	Ch	Yes	NO
11198010	41606064	Caucasian	Male	[20-30)	?	2	1	2	9	?	?	36	0	18	1	0	3	277	250.02	753	6	None	None	No	No	No	No	No	No	No	No	No	No	No	No	No	No	No	No	No	Steady	No	No	No	No	No	No	Yes	>30
11202258	869094	AfricanAmerican	Female	[40-50)	?	1	1	7	5	?	Surgery-General	47	2	12	0	0	0	552	568	565	5	None	None	No	No	No	No	No	No	No	No	No	No	No	No	No	No	No	No	No	No	No	No	No	No	No	No	No	>30
11204022	6702282	AfricanAmerican	Female	[50-60)	?	1	1	7	1	?	InternalMedicine	48	0	5	0	0	0	250.12	276	401	3	None	>8	No	No	No	No	No	No	Steady	No	No	No	No	No	No	No	No	No	No	Steady	No	No	No	No	No	Ch	Yes	NO
11204994	12630267	AfricanAmerican	Male	[10-20)	?	1	1	4	3	?	Pediatrics-CriticalCare	61	0	10	0	0	0	250.03	34	752	3	None	>8	No	No	No	No	No	No	No	No	No	No	No	No	No	No	No	No	No	Steady	No	No	No	No	No	No	Yes	NO
11207838	4270437	Caucasian	Female	[70-80)	?	1	1	7	3	?	Cardiology	46	3	6	0	0	0	414	411	V45	6	None	None	No	No	No	No	No	No	No	No	No	No	No	No	No	No	No	No	No	No	No	No	No	No	No	No	No	NO
11210694	362610	Caucasian	Female	[70-80)	?	1	1	7	4	?	InternalMedicine	46	0	15	0	0	3	38	599	428	9	None	None	No	No	No	No	No	No	No	No	No	No	No	No	No	No	No	No	No	Up	No	No	No	No	No	Ch	Yes	>30
11211318	727740	AfricanAmerican	Female	[30-40)	?	1	7	7	11	?	Surgery-General	49	5	16	0	0	0	250.7	682	730	9	None	>8	No	No	No	No	No	No	No	No	No	No	No	No	No	No	No	No	No	Steady	No	No	No	No	No	No	Yes	>30
11217222	11789190	Caucasian	Male	[60-70)	?	2	1	4	10	?	?	88	6	54	0	0	0	414	411	250	4	None	None	No	No	No	No	Steady	No	Up	No	No	No	No	No	No	No	No	No	No	Up	No	No	No	No	No	Ch	Yes	NO
11220180	476811	Caucasian	Female	[70-80)	?	1	1	7	10	?	Family/GeneralPractice	79	1	30	0	0	0	557	250.02	276	9	None	>7	No	No	No	No	No	No	No	No	No	No	No	No	No	No	No	No	No	Steady	No	No	No	No	No	No	Yes	NO
11221794	38601	Caucasian	Male	[80-90)	?	1	1	7	5	?	InternalMedicine	57	3	13	0	0	0	414	411	428	9	None	>8	No	No	No	No	No	No	No	No	No	No	No	No	No	No	No	No	No	Steady	No	No	No	No	No	No	Yes	NO
11223048	633906	Caucasian	Female	[90-100)	?	1	1	7	3	?	Family/GeneralPractice	44	1	12	0	0	2	285	578	493	9	None	None	No	No	No	No	No	No	No	No	No	No	No	No	No	No	No	No	No	No	No	No	No	No	No	No	No	>30
11224782	4352859	Caucasian	Female	[70-80)	?	3	1	1	1	?	Surgery-General	54	1	15	0	0	0	433	250	785	5	None	None	No	No	No	No	No	No	No	Steady	No	No	No	No	No	No	No	No	No	No	No	No	No	No	No	No	Yes	NO
11225466	6426261	Caucasian	Male	[70-80)	?	1	6	7	9	?	?	63	1	27	0	0	0	808	861	401	6	None	None	Steady	No	No	No	Steady	No	No	No	No	No	No	No	No	No	No	No	No	Up	No	No	No	No	No	Ch	Yes	NO
11228358	2612619	Other	Male	[50-60)	?	2	1	4	1	?	?	26	3	13	0	0	1	414	411	V45	5	None	None	No	No	No	No	No	No	No	No	No	No	No	No	No	No	No	No	No	Steady	No	No	No	No	No	No	Yes	>30
11230692	88944192	Caucasian	Female	[80-90)	?	3	6	20	4	?	?	58	2	24	0	0	0	996	250	244	5	None	Norm	No	No	No	No	No	No	No	Steady	No	No	No	No	No	No	No	No	No	No	No	No	No	No	No	No	Yes	>30
11263374	7729857	Caucasian	Male	[30-40)	?	1	1	7	4	?	Family/GeneralPractice	45	1	9	0	0	0	291	250.02	781	6	None	None	No	No	No	No	No	No	No	No	No	No	No	No	No	No	No	No	No	No	No	No	No	No	No	No	No	NO
11274726	310032	Caucasian	Female	[60-70)	?	1	2	7	9	?	Endocrinology	77	6	25	0	0	0	38	711	996	7	None	Norm	No	No	No	No	No	No	No	No	No	No	No	No	No	No	No	No	No	Down	No	No	No	No	No	Ch	Yes	NO
11290356	84153528	Caucasian	Female	[60-70)	?	2	1	2	12	?	?	52	0	14	1	0	4	284	205	427	6	None	None	No	No	No	No	Steady	No	No	No	No	No	No	No	No	No	No	No	No	No	No	No	No	No	No	No	Yes	>30
11292756	72352647	AfricanAmerican	Female	[50-60)	?	2	1	7	1	?	?	34	0	7	3	0	0	789	250	401	5	None	None	No	No	No	No	No	No	No	No	No	No	No	No	No	No	No	No	No	Steady	No	No	No	No	No	No	Yes	NO
11293452	1197360	Caucasian	Female	[60-70)	?	1	1	7	4	?	Cardiology	7	5	19	0	0	0	579	496	427	9	None	None	No	No	No	No	No	No	No	No	No	No	No	No	No	No	No	No	No	No	No	No	No	No	No	No	No	>30
11295096	114185574	Caucasian	Female	[70-80)	?	6	1	7	8	?	InternalMedicine	56	1	5	0	0	0	680	250.01	?	2	Norm	None	No	No	No	No	No	No	No	No	No	No	No	No	No	No	No	No	No	No	No	No	No	No	No	No	No	NO
11296476	4954581	Caucasian	Male	[50-60)	?	1	1	7	2	?	InternalMedicine	39	6	11	0	0	0	414	411	250	4	None	None	No	No	No	No	No	No	No	No	No	No	Steady	No	No	No	No	No	No	No	No	No	No	No	No	No	Yes	NO
11301414	95586498	Caucasian	Female	[70-80)	?	1	1	7	2	?	?	60	0	7	0	0	0	434	250	401	5	None	None	Steady	No	No	No	No	No	No	No	No	No	No	No	No	No	No	No	No	Down	No	No	No	No	No	Ch	Yes	>30
11301504	6239889	Caucasian	Female	[60-70)	?	3	2	1	4	?	Orthopedics-Reconstructive	26	2	20	0	0	0	715	250	401	5	None	Norm	No	No	No	No	No	No	No	No	No	No	No	No	No	No	No	No	No	No	No	No	No	No	No	No	No	NO
11301588	5382846	?	Female	[60-70)	?	3	1	1	5	?	Obsterics&Gynecology-GynecologicOnco	44	6	16	0	0	0	158	518	496	7	None	None	No	No	No	No	No	No	No	No	No	No	No	No	No	No	No	No	No	Steady	No	No	No	No	No	No	Yes	NO
11302524	2462490	Caucasian	Female	[50-60)	?	1	1	7	2	?	Family/GeneralPractice	45	0	5	0	0	0	682	250	278	4	None	None	No	No	No	No	No	No	No	Steady	No	No	No	No	No	No	No	No	No	No	No	No	No	No	No	No	Yes	NO
11302752	7067862	Caucasian	Male	[40-50)	?	1	1	7	3	?	InternalMedicine	89	1	10	0	0	0	250.32	272	530	3	None	>8	No	No	No	No	Steady	No	No	No	No	No	No	No	No	No	No	No	No	Steady	No	No	No	No	No	Ch	Yes	>30
11303718	1481850	AfricanAmerican	Female	[40-50)	?	1	1	7	3	?	InternalMedicine	50	0	15	0	0	0	682	250.02	401	5	None	>8	Down	No	No	No	No	No	Steady	No	No	No	No	No	No	No	No	No	No	Steady	No	No	No	No	No	Ch	Yes	NO
11303886	3885102	Caucasian	Male	[30-40)	?	1	1	7	4	?	Cardiology	28	0	15	0	0	0	708	250	?	2	None	None	No	No	No	No	No	No	No	No	No	No	No	No	No	No	No	No	No	Steady	No	No	No	No	No	No	Yes	NO
11322402	1794114	AfricanAmerican	Female	[40-50)	?	3	1	1	3	?	ObstetricsandGynecology	41	2	22	0	0	0	654	648	250.01	7	None	None	No	No	No	No	No	No	No	No	No	No	No	No	No	No	No	No	No	Up	No	No	No	No	No	Ch	Yes	NO
11324202	15366114	Caucasian	Male	[40-50)	?	6	1	1	3	?	Podiatry	40	1	9	1	0	1	250.81	288	731	6	None	None	No	No	No	No	No	No	No	No	No	No	No	No	No	No	No	No	No	No	No	No	No	No	No	No	No	NO
11326656	10362591	AfricanAmerican	Female	[30-40)	?	1	1	7	4	?	?	81	0	11	4	4	2	250.41	403	580	9	None	None	No	No	No	No	No	No	No	No	No	No	No	No	No	No	No	No	No	Up	No	No	No	No	No	Ch	Yes	>30
11328714	101398734	Caucasian	Female	[70-80)	?	6	1	17	14	?	?	60	2	18	1	0	1	780	V57	427	9	None	None	No	No	No	No	No	No	No	Steady	No	No	No	No	No	No	No	No	No	No	No	No	No	No	No	No	Yes	>30
11331240	71616321	Hispanic	Male	[50-60)	?	6	2	17	2	?	Family/GeneralPractice	73	0	10	0	0	0	786	276	276	5	None	None	Steady	No	No	No	Steady	No	No	No	No	No	No	No	No	No	No	No	No	No	No	No	No	No	No	Ch	Yes	>30
11339412	1281528	Caucasian	Male	[60-70)	?	2	1	1	13	?	Cardiology	44	1	13	0	0	2	428	511	411	9	None	>8	No	No	No	No	No	No	No	No	No	No	No	No	No	No	No	No	No	Up	No	No	No	No	No	Ch	Yes	NO
11344110	888327	Caucasian	Female	[50-60)	?	1	1	1	1	?	InternalMedicine	50	0	7	0	0	0	424	401	250	5	None	>8	No	No	No	No	No	No	Steady	No	No	No	No	No	No	No	No	No	No	Steady	No	No	No	No	No	Ch	Yes	>30
11357670	106457247	Caucasian	Male	[60-70)	?	2	6	20	6	?	?	20	1	18	0	0	0	250.8	785	681	9	None	None	Steady	No	No	No	Steady	No	No	No	No	No	No	No	No	No	No	No	No	No	No	No	No	No	No	Ch	Yes	NO
11374350	6241491	AfricanAmerican	Male	[40-50)	?	6	6	17	4	?	InternalMedicine	32	1	9	0	0	0	682	250	278	4	None	None	No	No	No	No	No	No	Steady	No	No	No	No	No	No	No	No	No	No	No	No	No	No	No	No	No	Yes	>30
11380884	12792744	AfricanAmerican	Female	[90-100)	?	1	3	7	7	?	InternalMedicine	67	1	17	0	0	0	250.7	440	8	5	None	None	No	No	No	No	No	No	No	No	No	No	No	No	No	No	No	No	No	Steady	No	No	No	No	No	No	Yes	NO
11386536	12683115	AfricanAmerican	Female	[10-20)	?	1	1	7	2	?	Pediatrics-Endocrinology	50	0	8	0	0	0	250.13	276	278	3	None	>8	No	No	No	No	No	No	No	No	No	No	No	No	No	No	No	No	No	Steady	No	No	No	No	No	No	Yes	>30
11391792	21372282	AfricanAmerican	Female	[40-50)	?	2	1	4	4	?	?	62	2	15	0	0	0	250.6	536	337	8	None	None	No	No	No	No	No	No	No	No	No	No	No	No	No	No	No	No	No	Down	No	No	No	No	No	Ch	Yes	NO
11393022	4949640	Caucasian	Male	[70-80)	?	2	1	1	3	?	Family/GeneralPractice	40	0	6	0	0	0	682	250	?	2	None	>8	Steady	No	No	No	No	No	No	No	No	No	No	No	No	No	No	No	No	Steady	No	No	No	No	No	Ch	Yes	NO
11393586	5660145	Caucasian	Female	[50-60)	?	2	1	20	7	?	?	40	1	29	0	0	0	823	250.6	250.52	9	None	None	Steady	No	No	No	No	No	No	Steady	No	No	No	No	No	No	No	No	No	Steady	No	No	No	No	No	Ch	Yes	NO
11396820	719487	AfricanAmerican	Female	[60-70)	?	1	1	7	4	?	Nephrology	55	2	12	0	0	1	38	403	V45	9	None	Norm	No	No	No	No	No	No	No	No	No	No	No	No	No	No	No	No	No	Steady	No	No	No	No	No	No	Yes	NO
11396934	114716934	Caucasian	Female	[80-90)	?	3	1	1	10	?	?	67	0	9	0	0	3	780	496	428	7	None	None	Steady	No	No	No	No	No	No	No	No	No	No	No	No	No	No	No	No	Steady	No	No	No	No	No	Ch	Yes	<30
11397156	4119795	AfricanAmerican	Male	[50-60)	?	1	1	7	3	?	Cardiology	49	5	10	0	0	0	414	250.01	272	3	None	None	No	No	No	No	No	No	Steady	No	No	No	No	No	No	No	No	No	No	Steady	No	No	No	No	No	Ch	Yes	NO
11398146	25362	Caucasian	Female	[60-70)	?	3	1	1	7	?	Surgery-General	48	1	23	0	0	0	553	780	250	9	None	None	Steady	No	No	No	No	No	No	Steady	No	No	No	No	No	No	No	No	No	No	No	No	No	No	No	Ch	Yes	>30
11407698	6042096	Caucasian	Male	[60-70)	?	3	1	1	5	?	Surgery-General	31	1	10	0	0	0	153	560	250	4	None	None	No	No	No	No	No	No	No	No	No	No	No	No	No	No	No	No	No	No	No	No	No	No	No	No	No	NO
11413830	1993716	Caucasian	Female	[60-70)	?	1	1	1	9	?	Cardiology	53	1	19	0	0	0	410	426	250.6	8	None	None	No	No	No	No	No	No	No	Up	No	No	Steady	No	No	No	No	No	No	Steady	No	No	No	No	No	Ch	Yes	>30
11419434	5068395	Caucasian	Female	[50-60)	?	2	1	1	2	?	InternalMedicine	44	0	9	0	0	0	787	276	250.01	7	None	None	No	No	No	No	No	No	No	No	No	No	No	No	No	No	No	No	No	No	No	No	No	No	No	No	No	>30
11425506	304992	Caucasian	Female	[10-20)	?	3	1	1	6	?	Pediatrics-Pulmonology	63	2	15	0	0	0	482	277	446	6	None	>8	No	No	No	No	No	No	No	No	No	No	No	No	No	No	No	No	No	Steady	No	No	No	No	No	No	Yes	>30
11438736	1711719	Caucasian	Male	[40-50)	?	1	1	7	1	?	InternalMedicine	63	1	14	0	0	0	433	276	444	7	None	None	No	No	No	No	No	No	No	No	No	No	Steady	No	No	No	No	No	No	Down	No	No	No	No	No	Ch	Yes	<30
11445744	76371309	Caucasian	Male	[50-60)	?	2	1	2	2	?	?	39	3	21	0	0	2	447	V42	440	7	None	None	No	No	No	No	No	No	No	No	No	No	No	No	No	No	No	No	No	Up	No	No	No	No	No	Ch	Yes	>30
11449236	86901048	Caucasian	Female	[70-80)	?	1	1	7	3	?	?	75	0	12	0	0	0	428	491	250	3	None	None	No	No	No	No	No	No	No	No	No	No	No	No	No	No	No	No	No	Steady	No	No	No	No	No	No	Yes	>30
11457666	2876463	Caucasian	Male	[70-80)	?	2	3	1	4	?	Family/GeneralPractice	71	1	15	0	0	0	434	250.01	276	9	None	Norm	No	No	No	No	No	No	No	Steady	No	No	No	No	No	No	No	No	No	Steady	No	No	No	No	No	Ch	Yes	NO
11457750	88054047	Caucasian	Male	[60-70)	?	3	6	4	8	?	?	54	2	11	0	0	1	V57	434	715	7	None	None	Down	No	No	No	No	No	No	Down	No	No	No	No	No	No	No	No	No	Steady	No	No	No	No	No	Ch	Yes	NO
11484564	12713787	Caucasian	Male	[60-70)	?	2	1	1	2	?	Cardiology	10	2	9	0	0	0	414	401	272	4	None	None	No	No	No	No	No	No	No	No	No	No	No	No	No	No	No	No	No	No	No	No	No	No	No	No	No	NO
11487660	14267817	Caucasian	Female	[60-70)	?	2	1	4	8	?	?	68	1	26	0	0	0	414	396	250.03	9	None	None	No	No	No	No	No	No	No	Steady	No	No	No	No	No	No	No	No	No	Down	No	No	No	No	No	Ch	Yes	NO
11488596	5894550	Caucasian	Female	[50-60)	?	3	1	1	12	?	Orthopedics-Reconstructive	62	3	24	0	0	0	486	707	276	9	None	None	No	No	No	No	No	No	No	No	No	No	No	No	No	No	No	No	No	Up	No	No	No	No	No	Ch	Yes	>30
11488890	1313100	Caucasian	Male	[70-80)	?	1	1	7	9	?	Family/GeneralPractice	73	5	22	0	0	0	574	250.12	276	8	None	>8	No	No	No	No	No	No	No	No	No	No	No	No	No	No	No	No	No	Steady	No	No	No	No	No	No	Yes	>30
11488980	1009602	Caucasian	Female	[60-70)	?	1	1	7	4	?	Family/GeneralPractice	55	4	21	0	0	0	414	410	250.01	9	None	None	No	No	No	No	No	No	No	No	No	No	No	No	No	No	No	No	No	Up	No	No	No	No	No	Ch	Yes	>30
11489694	75286881	Caucasian	Female	[30-40)	?	1	1	7	5	?	?	65	3	19	0	0	0	590	250.42	424	8	None	None	No	No	No	No	No	No	Steady	No	No	No	No	No	No	No	No	No	No	Steady	No	No	No	No	No	Ch	Yes	NO
11493444	4941828	Caucasian	Male	[70-80)	?	1	5	7	5	?	InternalMedicine	59	1	11	0	0	0	682	599	250.82	9	None	>7	No	No	No	No	No	No	No	No	No	No	No	No	No	No	No	No	No	No	No	No	No	No	No	No	No	>30
11535120	5207247	Caucasian	Male	[70-80)	?	1	1	7	9	?	InternalMedicine	54	0	21	0	0	2	486	491	427	9	None	>7	No	No	No	No	No	No	No	No	No	No	No	No	No	No	No	No	No	Steady	No	No	No	No	No	No	Yes	>30
11535180	5043762	Caucasian	Female	[70-80)	?	1	1	7	1	?	InternalMedicine	38	5	10	0	0	2	427	250	401	5	None	None	Steady	No	No	No	No	No	Steady	No	No	No	No	No	No	No	No	No	No	Steady	No	No	No	No	No	Ch	Yes	NO
11536212	2610117	Caucasian	Female	[70-80)	?	3	1	1	3	?	Cardiology	23	5	13	0	0	0	410	424	414	8	None	None	No	No	No	No	No	No	No	Steady	No	No	No	No	No	No	No	No	No	No	No	No	No	No	No	No	Yes	NO
11564256	64789596	Caucasian	Female	[90-100)	?	6	3	2	2	?	InternalMedicine	50	1	4	0	0	0	280	578	250.01	5	>200	None	No	No	No	No	No	No	No	No	No	No	No	No	No	No	No	No	No	No	No	No	No	No	No	No	No	>30
11567742	4903605	Caucasian	Male	[50-60)	?	1	1	1	1	?	Psychiatry	38	0	3	0	0	0	296	300	250	6	None	None	No	No	No	No	No	No	No	Down	No	No	No	No	No	No	No	No	No	No	No	No	No	No	No	Ch	Yes	NO
11568558	463338	Caucasian	Female	[90-100)	?	1	1	1	6	?	InternalMedicine	66	0	15	0	0	1	415	434	250.01	9	None	None	No	No	No	No	No	No	No	No	No	No	No	No	No	No	No	No	No	No	No	No	No	No	No	No	No	>30
11571498	3047652	Caucasian	Male	[60-70)	?	2	1	1	5	?	Family/GeneralPractice	60	1	20	0	0	0	403	599	584	8	None	None	No	No	No	No	No	No	No	No	No	No	No	No	No	No	No	No	No	Steady	No	No	No	No	No	No	Yes	>30
11573118	82255599	Caucasian	Female	[50-60)	?	6	1	7	2	?	InternalMedicine	43	0	13	0	0	0	682	250.03	891	5	>300	>7	No	No	No	No	No	No	No	No	No	No	No	No	No	No	No	No	No	No	No	No	No	No	No	No	No	>30
11573388	82339443	Caucasian	Male	[70-80)	?	6	1	7	2	?	InternalMedicine	44	0	6	0	0	0	786	250	715	3	>300	None	No	No	No	No	No	No	Steady	No	No	No	No	No	No	No	No	No	No	No	No	No	No	No	No	No	Yes	>30
11573862	77771457	Other	Female	[40-50)	?	2	1	2	1	?	?	39	0	7	0	0	0	599	250.01	311	6	None	None	No	No	No	No	No	No	No	No	No	No	No	No	No	No	No	No	No	No	No	No	No	No	No	No	No	NO
11574306	90494433	AfricanAmerican	Male	[60-70)	?	2	1	6	12	?	?	42	2	18	0	0	1	486	511	162	6	None	None	No	No	No	No	No	No	No	No	No	No	No	No	No	No	No	No	No	Down	No	No	No	No	No	Ch	Yes	NO
11575212	56901762	Other	Male	[30-40)	?	1	6	2	5	?	?	78	2	28	0	0	0	585	250	582	4	None	None	No	No	No	No	No	No	No	No	No	No	No	No	No	No	No	No	No	Up	No	No	No	No	No	Ch	Yes	NO
11581626	303471	Caucasian	Male	[40-50)	?	1	1	7	4	?	InternalMedicine	57	0	12	0	0	0	599	250.01	344	7	None	None	No	No	No	No	No	No	Steady	No	No	No	No	No	No	No	No	No	No	Steady	No	No	No	No	No	Ch	Yes	NO
11598126	754794	Caucasian	Male	[60-70)	?	1	5	7	12	?	InternalMedicine	68	3	25	0	0	0	996	682	250.02	7	None	None	Steady	No	No	No	No	No	No	No	No	No	No	No	No	No	No	No	No	Steady	No	No	No	No	No	Ch	Yes	>30
11634882	32703030	Caucasian	Male	[60-70)	?	3	1	2	4	?	?	37	1	14	0	0	1	V58	203	250.02	4	None	None	No	No	No	No	No	No	Steady	No	No	No	No	No	No	No	No	No	No	Steady	No	No	No	No	No	Ch	Yes	<30
11639670	57331674	AfricanAmerican	Female	[50-60)	?	1	1	7	2	?	?	27	1	8	0	0	0	198	198	197	5	None	None	Steady	No	No	No	No	No	Steady	No	No	No	No	No	No	No	No	No	No	Steady	No	No	No	No	No	Ch	Yes	NO
11642766	5040189	Caucasian	Female	[50-60)	?	1	1	7	1	?	Family/GeneralPractice	35	0	1	0	0	1	386	250	401	6	None	None	No	No	No	No	No	No	No	No	No	No	No	No	No	No	No	No	No	No	No	No	No	No	No	No	No	>30
11653992	25511652	Caucasian	Male	[40-50)	?	6	1	17	13	?	Pulmonology	95	5	40	0	0	0	577	518	577	9	None	>8	No	No	No	No	No	No	No	No	No	No	No	No	No	No	No	No	No	Steady	No	No	No	No	No	No	Yes	NO
11659914	1306746	Caucasian	Male	[50-60)	?	2	6	4	6	?	Cardiology	51	4	20	0	0	0	428	250.6	707	7	None	>8	No	No	No	No	No	No	No	No	No	No	No	No	No	No	No	No	No	Down	No	No	No	No	No	Ch	Yes	>30
11662542	7692174	Caucasian	Male	[40-50)	?	1	1	7	4	?	Surgery-General	31	1	8	0	0	0	41	707	250.6	3	None	None	No	No	No	No	No	No	Steady	No	No	No	No	No	No	No	No	No	No	No	No	No	No	No	No	No	Yes	>30
11664642	112841910	?	Male	[40-50)	?	2	1	2	3	?	?	41	0	14	0	0	2	276	286	250.02	5	None	None	No	No	No	No	No	No	No	Steady	No	No	No	No	No	No	No	No	No	Steady	No	No	No	No	No	Ch	Yes	NO
11665434	55260108	Caucasian	Male	[80-90)	?	1	1	7	3	?	Pulmonology	42	1	10	0	0	3	458	403	437	5	None	None	No	No	No	No	No	No	No	No	No	No	No	No	No	No	No	No	No	Steady	No	No	No	No	No	No	Yes	>30
11665692	5410467	Caucasian	Male	[80-90)	?	6	1	7	7	?	InternalMedicine	60	3	20	0	0	0	414	411	427	6	None	>8	No	No	No	No	No	No	No	Steady	No	No	No	No	No	No	No	No	No	No	No	No	No	No	No	No	Yes	<30
11665698	283869	Caucasian	Female	[60-70)	?	1	1	7	9	?	Cardiology	52	6	26	0	0	0	414	411	285	6	None	None	No	No	No	No	No	No	No	Up	No	No	No	No	No	No	No	No	No	Down	No	No	No	No	No	Ch	Yes	>30
11667366	1454661	AfricanAmerican	Male	[80-90)	?	1	1	7	7	?	Family/GeneralPractice	57	1	10	0	0	0	38	599	276	9	None	None	No	No	No	No	No	No	No	No	No	No	No	No	No	No	No	No	No	Steady	No	No	No	No	No	No	Yes	<30
11669718	384777	Caucasian	Female	[50-60)	?	1	1	7	5	?	InternalMedicine	42	2	16	0	0	0	434	729	401	7	None	None	Steady	No	No	No	No	No	Steady	No	No	No	No	No	No	No	No	No	No	No	No	No	No	No	No	Ch	Yes	<30
11670018	94490325	Caucasian	Female	[80-90)	?	6	3	17	1	?	?	42	1	11	0	0	1	578	280	578	7	None	None	No	No	No	No	No	No	No	No	No	No	No	No	No	No	No	No	No	No	No	No	No	No	No	No	No	<30
11673618	1463301	Other	Female	[10-20)	?	1	1	7	3	?	InternalMedicine	63	0	11	0	0	0	250.13	276	787	6	None	None	No	No	No	No	No	No	No	No	No	No	No	No	No	No	No	No	No	Steady	No	No	No	No	No	No	Yes	<30
11688882	5035428	Caucasian	Male	[70-80)	?	1	1	7	11	?	Cardiology	85	3	23	0	0	1	428	584	403	9	None	>8	No	No	No	No	No	No	No	Steady	No	No	No	No	No	No	No	No	No	Down	No	No	No	No	No	Ch	Yes	NO
11690058	103194	AfricanAmerican	Female	[90-100)	?	1	1	7	4	?	InternalMedicine	42	0	15	0	0	1	402	424	490	7	None	>7	No	No	No	No	No	No	No	No	No	No	No	No	No	No	No	No	No	No	No	No	No	No	No	No	No	>30
11690358	892755	Caucasian	Female	[70-80)	?	1	3	7	3	?	InternalMedicine	61	0	18	0	0	0	486	496	276	9	None	None	No	No	No	No	No	No	No	No	No	No	No	No	No	No	No	No	No	Steady	No	No	No	No	No	No	Yes	<30
11691306	65316573	Hispanic	Female	[70-80)	?	6	1	17	1	?	Family/GeneralPractice	42	0	5	0	0	0	786	786	250	4	None	None	Steady	No	No	No	No	No	No	No	No	No	No	No	No	No	No	No	No	No	No	No	No	No	No	No	Yes	>30
11693220	3350520	?	Male	[50-60)	?	1	1	1	3	?	Surgery-General	49	1	12	0	0	0	435	424	397	6	None	Norm	No	No	No	No	No	No	No	No	No	No	No	No	No	No	No	No	No	No	No	No	No	No	No	No	No	>30
11698074	12895659	Caucasian	Female	[10-20)	?	1	1	4	4	?	Anesthesiology-Pediatric	60	0	14	0	0	0	250.13	276	276	3	None	>8	No	No	No	No	No	No	No	No	No	No	No	No	No	No	No	No	No	Steady	No	No	No	No	No	No	Yes	NO
11702652	54473634	Caucasian	Female	[50-60)	?	1	1	7	2	?	Cardiology	40	0	9	0	0	1	414	411	250.01	6	None	None	No	No	No	No	No	No	No	No	No	No	No	No	No	No	No	No	No	Steady	No	No	No	No	No	No	Yes	NO
11702694	5191839	Caucasian	Female	[50-60)	?	1	1	7	3	?	Family/GeneralPractice	54	1	13	0	0	1	577	250	535	4	None	None	No	No	No	No	No	No	No	No	No	No	No	No	No	No	No	No	No	Steady	No	No	No	No	No	No	Yes	NO
11703846	666936	AfricanAmerican	Female	[70-80)	?	1	1	7	3	?	InternalMedicine	60	0	6	0	0	0	435	590	276	8	None	None	No	No	No	No	No	No	No	No	No	No	No	No	No	No	No	No	No	Steady	No	No	No	No	No	No	Yes	>30
11704542	10194165	Caucasian	Female	[20-30)	?	2	1	1	10	?	ObstetricsandGynecology	50	2	21	0	0	0	644	648	250.03	7	None	None	No	No	No	No	No	No	No	No	No	No	No	No	No	No	No	No	No	Steady	No	No	No	No	No	No	Yes	NO
11707140	102780567	AfricanAmerican	Female	[90-100)	?	1	3	7	10	?	?	67	0	18	0	0	0	481	599	280	9	None	None	No	No	No	No	No	No	Up	No	No	No	No	No	No	No	No	No	No	Steady	No	No	No	No	No	Ch	Yes	>30
11707326	1711719	Caucasian	Male	[40-50)	?	3	1	1	1	?	Surgery-General	37	1	13	0	0	1	433	250.01	?	2	None	None	No	No	No	No	No	No	No	No	No	No	No	No	No	No	No	No	No	Steady	No	No	No	No	No	No	Yes	NO
11714820	2052477	Other	Female	[40-50)	?	2	1	1	3	?	InternalMedicine	24	3	4	0	0	0	280	250.01	455	7	None	None	No	No	No	No	No	No	No	No	No	No	No	No	No	No	No	No	No	No	No	No	No	No	No	No	No	NO
11720430	96962535	Caucasian	Female	[80-90)	?	6	1	7	5	?	?	49	1	10	0	0	0	724	250.6	357	5	Norm	None	No	No	No	No	No	No	No	Steady	No	No	No	No	No	No	No	No	No	No	No	No	No	No	No	No	Yes	NO
11723160	58318677	Caucasian	Female	[60-70)	?	6	1	17	3	?	Orthopedics-Reconstructive	44	1	36	0	0	0	722	724	285	6	None	None	Up	No	No	No	No	No	Steady	No	No	Steady	No	No	No	No	No	No	No	No	No	No	No	No	No	Ch	Yes	>30
11737752	6884595	AfricanAmerican	Female	[10-20)	?	2	1	4	3	?	Pediatrics-Endocrinology	21	0	10	0	0	2	250.13	?	?	1	None	>8	No	No	No	No	No	No	No	No	No	No	No	No	No	No	No	No	No	Down	No	No	No	No	No	Ch	Yes	<30
11745954	3726135	Caucasian	Female	[70-80)	?	1	6	7	1	?	Family/GeneralPractice	42	0	4	0	0	0	428	250	V45	3	None	None	No	No	No	No	No	No	No	No	No	No	Steady	No	No	No	No	No	No	No	No	No	No	No	No	No	Yes	>30
11749704	92414961	AfricanAmerican	Female	[50-60)	?	1	6	7	4	?	?	55	3	19	0	0	2	682	428	403	6	None	None	No	No	No	No	No	No	No	No	No	No	No	No	No	No	No	No	No	Down	No	No	No	No	No	Ch	Yes	<30
11751744	2742849	Caucasian	Female	[60-70)	?	1	1	7	10	?	InternalMedicine	56	0	22	0	0	1	428	276	252	9	None	>7	No	No	No	No	No	No	No	Steady	No	No	Steady	No	No	No	No	No	No	Down	No	No	No	No	No	Ch	Yes	>30
11755848	82628559	Caucasian	Female	[70-80)	?	6	1	17	3	?	Cardiology	69	0	20	0	0	0	428	276	584	8	None	>8	No	No	No	No	No	No	No	No	No	Steady	No	No	No	No	No	No	No	No	No	No	No	No	No	No	Yes	>30
11756178	70623	Caucasian	Female	[70-80)	?	1	3	7	3	?	InternalMedicine	56	1	9	0	0	0	434	599	250	5	None	None	No	No	No	No	No	No	No	No	No	No	No	No	No	No	No	No	No	Steady	No	No	No	No	No	No	Yes	NO
11797506	91788912	Caucasian	Male	[40-50)	?	1	7	7	4	?	Cardiology	70	0	10	0	0	0	584	276	250.41	8	None	>7	No	No	No	No	No	No	No	No	No	No	No	No	No	No	No	No	No	Steady	No	No	No	No	No	No	Yes	NO
11801424	1836684	Caucasian	Male	[60-70)	?	2	1	1	1	?	Psychiatry	40	0	10	0	0	0	296	V42	416	8	None	None	No	No	No	No	No	No	No	No	No	No	No	No	No	No	No	No	No	No	No	No	No	No	No	No	No	NO
11808090	73377	Caucasian	Male	[70-80)	?	2	1	1	8	?	Surgery-Cardiovascular/Thoracic	44	2	23	0	0	0	415	427	292	9	None	None	Steady	No	No	No	No	No	No	No	No	No	No	No	No	No	No	No	No	Down	No	No	No	No	No	Ch	Yes	NO
11827404	18306216	Caucasian	Male	[60-70)	?	6	6	17	3	?	Cardiology	46	5	22	0	0	0	410	427	414	6	None	None	No	No	No	No	No	No	Steady	No	No	No	No	No	No	No	No	No	No	Steady	No	No	No	No	No	Ch	Yes	>30
11828052	59069205	Caucasian	Male	[60-70)	?	2	1	20	2	?	?	56	3	8	0	0	0	780	414	401	8	None	>7	No	No	No	No	No	No	No	Steady	No	No	No	No	No	No	No	No	No	No	No	No	No	No	No	No	Yes	NO
11831568	2856807	Caucasian	Male	[60-70)	?	1	1	7	3	?	Cardiology	33	2	15	0	0	0	426	414	V45	6	None	None	No	No	No	No	No	No	No	Steady	No	No	No	No	No	No	No	No	No	No	No	No	No	No	No	No	Yes	NO
11833428	2699316	Caucasian	Male	[70-80)	?	2	1	1	3	?	Cardiology	49	5	11	0	0	1	414	424	427	7	None	None	Steady	No	No	No	Steady	No	No	No	No	No	No	No	No	No	No	No	No	No	No	No	No	No	No	Ch	Yes	>30
11833734	106194330	Caucasian	Male	[50-60)	?	2	1	2	7	?	?	35	2	13	0	0	0	162	197	197	8	None	None	No	No	No	No	No	No	Up	No	No	No	No	No	No	No	No	No	No	Steady	No	No	No	No	No	Ch	Yes	<30
11834154	4496139	Caucasian	Male	[70-80)	?	2	3	20	6	?	?	48	1	23	0	0	0	821	250.01	428	9	None	None	No	No	No	No	No	No	No	No	No	No	Steady	No	No	No	No	No	No	Steady	No	No	No	No	No	Ch	Yes	>30
11834910	3836025	AfricanAmerican	Male	[50-60)	?	1	1	7	6	?	InternalMedicine	71	3	15	0	0	0	414	189	250.4	8	None	>7	No	No	No	No	No	No	No	No	No	No	Steady	No	No	No	No	No	No	No	No	No	No	No	No	No	Yes	>30
11841024	758709	AfricanAmerican	Female	[50-60)	?	1	1	7	3	?	Pulmonology	55	0	6	0	0	0	250.83	E932	278	7	None	>8	No	No	No	No	No	No	No	No	No	No	No	No	No	No	No	No	No	Steady	No	No	No	No	No	No	Yes	NO
11847840	8149572	AfricanAmerican	Male	[40-50)	?	1	6	7	9	?	InternalMedicine	91	6	25	0	0	0	428	403	250	5	None	None	No	No	No	No	No	No	No	No	No	No	No	No	No	No	No	No	No	No	No	No	No	No	No	No	No	NO
11859144	3049470	AfricanAmerican	Female	[40-50)	?	1	1	7	2	?	Nephrology	73	0	13	0	0	0	428	250	401	6	None	>8	No	No	No	No	No	No	No	No	No	No	No	No	No	No	No	No	No	Steady	No	No	No	No	No	No	Yes	>30
11877678	1371474	Caucasian	Female	[70-80)	?	1	1	7	2	?	Family/GeneralPractice	45	3	12	0	0	0	414	411	276	8	None	None	No	No	No	No	No	No	No	Steady	No	No	No	No	No	No	No	No	No	No	No	No	No	No	No	No	Yes	NO
11883264	4583124	Caucasian	Male	[50-60)	?	1	1	7	3	?	InternalMedicine	36	3	10	0	0	0	786	787	401	5	None	None	No	No	No	No	No	No	No	No	No	No	No	No	No	No	No	No	No	No	No	No	No	No	No	No	No	NO
11894436	3477537	AfricanAmerican	Female	[30-40)	?	2	1	1	8	?	InternalMedicine	66	6	18	0	0	1	595	788	598	7	None	None	No	No	No	No	No	No	No	No	No	No	Steady	No	No	No	No	No	No	Up	No	No	No	No	No	Ch	Yes	>30
11905056	2935161	Caucasian	Female	[70-80)	?	2	1	1	3	?	Family/GeneralPractice	52	0	11	0	0	0	682	599	35	7	None	None	Steady	No	No	No	No	No	No	No	No	No	No	No	No	No	No	No	No	No	No	No	No	No	No	No	Yes	>30
11916666	6926715	Caucasian	Female	[70-80)	?	3	1	20	5	?	?	35	0	12	0	0	1	296	414	V45	5	None	None	No	No	No	No	No	No	Steady	No	No	No	No	No	No	No	No	No	No	No	No	No	No	No	No	No	Yes	>30
11926770	326520	AfricanAmerican	Male	[50-60)	?	1	1	7	6	?	Nephrology	44	5	23	0	0	1	38	996	403	8	None	None	No	No	No	No	No	No	No	No	No	No	No	No	No	No	No	No	No	No	No	No	No	No	No	No	No	>30
11930628	911052	Caucasian	Male	[60-70)	?	2	1	1	7	?	Surgery-Cardiovascular/Thoracic	60	1	29	0	0	0	441	997	560	9	None	>7	No	No	No	No	No	No	No	No	No	No	No	No	No	No	No	No	No	No	No	No	No	No	No	No	No	NO
11932098	79126173	Caucasian	Male	[70-80)	?	1	1	7	6	?	?	36	1	11	0	0	0	458	425	424	9	None	None	No	No	No	No	No	No	No	No	No	No	No	No	No	No	No	No	No	Steady	No	No	No	No	No	No	Yes	<30
11936340	63161559	Caucasian	Female	[60-70)	?	6	6	17	3	?	Cardiology	41	5	30	0	0	0	786	414	411	9	None	None	No	No	No	No	No	No	No	No	No	No	No	No	No	No	No	No	No	No	No	No	No	No	No	No	No	>30
11937648	3650238	AfricanAmerican	Male	[40-50)	?	1	1	7	7	?	Psychiatry	1	0	9	0	0	0	295	250.01	401	5	None	None	Steady	No	No	No	No	No	No	No	No	No	No	No	No	No	No	No	No	Steady	No	No	No	No	No	Ch	Yes	<30
11939178	9295857	Caucasian	Male	[60-70)	?	3	1	1	2	?	Surgery-Cardiovascular/Thoracic	48	1	14	0	0	1	433	250	401	4	None	None	Steady	No	No	No	No	No	No	Steady	No	No	Down	No	No	No	No	No	No	No	No	No	No	No	No	Ch	Yes	NO
11941500	5404896	Caucasian	Male	[50-60)	?	3	1	1	3	?	Orthopedics-Reconstructive	41	2	14	0	0	0	715	571	250	4	None	None	No	No	No	No	No	No	No	Steady	No	No	No	No	No	No	No	No	No	Steady	No	No	No	No	No	Ch	Yes	NO
11941710	12160827	Caucasian	Female	[70-80)	?	3	1	1	2	?	Surgery-General	52	1	17	0	0	0	241	401	250	4	None	None	No	No	No	No	No	No	Steady	No	No	No	No	No	No	No	No	No	No	No	No	No	No	No	No	No	Yes	NO
11945154	22992948	AfricanAmerican	Female	[60-70)	?	1	1	7	11	?	?	49	3	37	0	0	0	250.7	707	785	9	None	None	No	No	No	No	No	No	No	No	No	No	No	No	No	No	No	No	No	Down	No	No	No	No	No	Ch	Yes	NO
11945370	73215	Caucasian	Male	[80-90)	?	1	3	7	4	?	InternalMedicine	80	4	15	0	0	0	574	578	250.01	9	None	None	No	No	No	No	No	No	No	No	No	No	No	No	No	No	No	No	No	No	No	No	No	No	No	No	No	>30
11947740	466632	Caucasian	Female	[40-50)	?	1	1	7	4	?	InternalMedicine	67	0	8	0	0	0	250.13	288	465	3	None	>8	No	No	No	No	No	No	No	No	No	No	No	No	No	No	No	No	No	Steady	No	No	No	No	No	No	Yes	>30
11948952	3362283	Caucasian	Female	[60-70)	?	1	1	7	2	?	Surgery-General	42	0	3	0	0	0	560	250	401	4	None	None	No	No	No	No	No	No	No	No	No	No	No	No	No	No	No	No	No	No	No	No	No	No	No	No	No	NO
11973216	3505707	Caucasian	Male	[60-70)	?	1	1	7	6	?	Gastroenterology	64	4	14	0	0	0	578	284	789	5	None	None	No	No	No	No	No	No	No	Steady	No	No	No	No	No	No	No	No	No	No	No	No	No	No	No	No	Yes	>30
11977920	356148	AfricanAmerican	Female	[60-70)	?	2	1	1	8	?	Surgery-General	42	5	23	0	0	1	250.7	785	403	9	None	None	No	No	No	No	No	No	No	No	No	No	No	No	No	No	No	No	No	No	No	No	No	No	No	No	No	>30
11988438	1800369	AfricanAmerican	Female	[40-50)	?	1	1	7	4	?	Psychiatry	42	0	3	0	0	0	295	135	787	9	None	None	No	No	No	No	No	No	No	No	No	No	No	No	No	No	No	No	No	No	No	No	No	No	No	No	No	NO
11989230	6119433	Caucasian	Female	[60-70)	?	3	1	1	1	?	Cardiology	11	5	12	0	0	0	414	250	244	3	None	None	No	No	No	No	No	No	No	No	No	No	No	No	No	No	No	No	No	Steady	No	No	No	No	No	No	Yes	NO
12013956	819513	Caucasian	Male	[50-60)	?	2	1	1	1	?	Cardiology	52	5	9	0	0	0	414	427	401	6	None	None	No	No	No	No	No	No	No	Steady	No	No	No	No	No	No	No	No	No	No	No	No	No	No	No	No	Yes	NO
12018396	1945251	Caucasian	Female	[50-60)	?	2	1	20	1	?	?	53	2	18	0	0	1	428	496	250	9	None	None	Steady	No	No	No	No	No	Steady	No	No	No	No	No	No	No	No	No	No	No	No	No	No	No	No	Ch	Yes	>30
12023508	3069171	AfricanAmerican	Female	[50-60)	?	1	1	7	3	?	Family/GeneralPractice	58	0	10	0	0	0	780	789	787	6	None	None	No	No	No	No	No	No	Steady	No	No	No	No	No	No	No	No	No	No	Steady	No	No	No	No	No	Ch	Yes	NO
12023928	90170217	Caucasian	Male	[80-90)	?	1	6	7	7	?	Cardiology	60	0	19	0	0	2	428	425	496	8	None	None	No	No	No	No	No	No	No	No	No	No	No	No	No	No	No	No	No	Steady	No	No	No	No	No	No	Yes	>30
12024726	57516687	Caucasian	Male	[50-60)	?	1	1	7	2	?	?	55	0	18	0	0	0	786	304	250.6	9	None	None	No	No	No	No	No	No	No	No	No	No	No	No	No	No	No	No	No	Steady	No	No	No	No	No	No	Yes	NO
12026076	67500288	AfricanAmerican	Female	[70-80)	?	2	1	7	1	?	?	43	0	9	2	0	2	787	250.4	403	3	None	None	No	No	No	No	No	No	No	No	No	No	No	No	No	No	No	No	No	Down	No	No	No	No	No	Ch	Yes	>30
12026568	4980582	AfricanAmerican	Male	[70-80)	?	1	1	7	5	?	InternalMedicine	49	0	12	0	0	0	780	198	427	9	None	None	Steady	No	No	No	No	No	No	Steady	No	No	No	No	No	No	No	No	No	Steady	No	No	No	No	No	Ch	Yes	>30
12028800	1106307	Caucasian	Female	[10-20)	?	2	1	1	1	?	Pediatrics-CriticalCare	20	0	5	0	0	0	250.13	558	?	2	None	>8	No	No	No	No	No	No	No	No	No	No	No	No	No	No	No	No	No	Steady	No	No	No	No	No	No	Yes	NO
12032022	1592064	Caucasian	Male	[70-80)	?	1	1	7	1	?	Cardiology	38	0	11	0	0	0	414	411	412	5	None	>7	No	No	No	No	No	No	No	No	No	Steady	No	No	No	No	No	No	No	Steady	No	No	No	No	No	Ch	Yes	NO
12051462	88701687	Caucasian	Female	[70-80)	?	6	1	17	1	?	?	35	2	13	0	0	0	413	414	411	8	None	None	No	No	No	No	No	No	No	No	No	No	No	No	No	No	No	No	No	No	No	No	No	No	No	No	No	NO
12058722	2213532	AfricanAmerican	Male	[60-70)	?	3	1	1	1	?	Cardiology	31	3	10	0	0	0	414	425	413	8	None	None	No	No	No	No	No	No	No	Steady	No	No	No	No	No	No	No	No	No	No	No	No	No	No	No	No	Yes	NO
12059232	1273815	Caucasian	Male	[40-50)	?	1	1	7	3	?	InternalMedicine	59	0	9	0	0	0	250.03	305	276	6	None	>8	No	No	No	No	No	No	No	No	No	No	No	No	No	No	No	No	No	No	No	No	No	No	No	No	No	NO
12064386	34353	Caucasian	Male	[60-70)	?	3	1	1	1	?	Cardiology	34	5	5	0	0	0	414	426	414	8	None	None	No	No	No	No	No	No	No	No	No	No	No	No	No	No	No	No	No	No	No	No	No	No	No	No	No	>30
12067674	2221857	Caucasian	Female	[40-50)	?	2	1	20	4	?	?	39	5	18	0	0	0	414	411	250.01	8	None	None	No	No	No	No	No	No	No	No	No	No	No	No	No	No	No	No	No	Steady	No	No	No	No	No	No	Yes	>30
12070494	430092	Caucasian	Male	[60-70)	?	1	1	7	4	?	InternalMedicine	46	0	13	0	0	2	491	427	276	6	None	None	No	No	No	No	Steady	No	No	No	No	No	No	No	No	No	No	No	No	No	No	No	No	No	No	No	Yes	<30
12072024	6941250	Caucasian	Female	[60-70)	?	1	1	7	5	?	?	55	1	12	0	0	0	416	428	287	7	None	None	No	No	No	No	No	No	No	No	No	No	No	No	No	No	No	No	No	Down	No	No	No	No	No	Ch	Yes	NO
12073620	78824718	Caucasian	Male	[70-80)	?	3	1	1	2	?	?	68	0	6	0	0	1	593	276	729	4	None	None	No	No	No	No	No	No	No	Up	No	No	No	No	No	No	No	No	No	No	No	No	No	No	No	Ch	Yes	<30
12073650	2575827	Caucasian	Female	[70-80)	?	1	1	7	6	?	Cardiology	33	5	21	0	0	0	414	411	282	9	None	None	No	No	No	No	No	No	No	No	No	No	No	No	No	No	No	No	No	No	No	No	No	No	No	No	No	>30
12079572	1337787	AfricanAmerican	Female	[50-60)	?	1	1	7	6	?	InternalMedicine	36	4	12	0	0	0	414	428	425	7	None	None	No	No	No	No	No	No	No	No	No	No	No	No	No	No	No	No	No	Steady	No	No	No	No	No	No	Yes	>30
12082878	5945526	Caucasian	Male	[10-20)	?	1	1	7	2	?	Pediatrics-Endocrinology	47	0	2	0	0	0	250.02	?	?	1	None	>8	No	No	No	No	No	No	No	No	No	No	No	No	No	No	No	No	No	Steady	No	No	No	No	No	No	Yes	NO
12090540	100494054	AfricanAmerican	Female	[70-80)	?	2	1	7	1	?	?	26	0	6	0	2	1	250.8	403	272	9	None	None	No	No	No	No	No	No	No	No	No	No	No	No	No	No	No	No	No	Steady	No	No	No	No	No	No	Yes	>30
12092580	572328	Caucasian	Female	[10-20)	?	2	1	1	8	?	ObstetricsandGynecology	60	1	22	0	0	0	642	648	250.01	5	None	None	No	No	No	No	No	No	No	No	No	No	No	No	No	No	No	No	No	Steady	No	No	No	No	No	No	Yes	NO
12093558	1380798	AfricanAmerican	Male	[70-80)	?	3	3	1	12	?	InternalMedicine	59	1	9	0	0	0	437	276	250.01	6	None	None	No	No	No	No	No	No	No	No	No	No	No	No	No	No	No	No	No	Steady	No	No	No	No	No	No	Yes	>30
12093606	12880971	AfricanAmerican	Male	[70-80)	?	2	1	1	4	?	Cardiology	39	2	22	0	0	0	414	428	425	7	None	None	No	No	No	No	No	No	No	No	No	No	No	No	No	No	No	No	No	Steady	No	No	No	No	No	No	Yes	NO
12094656	973080	Caucasian	Male	[40-50)	?	2	1	1	4	?	Orthopedics-Reconstructive	10	2	16	0	0	0	727	496	250.6	7	None	None	No	No	No	No	No	No	Steady	No	No	No	Steady	No	No	No	No	No	No	Steady	No	No	No	No	No	Ch	Yes	<30
12099714	1342908	AfricanAmerican	Female	[70-80)	?	1	1	7	4	?	InternalMedicine	42	0	13	0	0	0	786	424	250.01	6	None	None	No	No	No	No	No	No	No	No	No	No	No	No	No	No	No	No	No	Steady	No	No	No	No	No	No	Yes	NO
12100434	463302	Caucasian	Female	[70-80)	?	1	1	7	3	?	Family/GeneralPractice	43	0	13	0	0	1	786	414	401	6	None	None	No	No	No	No	No	No	No	No	No	No	No	No	No	No	No	No	No	Steady	No	No	No	No	No	No	Yes	>30
12103464	4190283	Caucasian	Female	[30-40)	?	1	1	7	3	?	InternalMedicine	57	2	13	0	0	0	574	575	250.02	6	None	None	No	No	No	No	No	No	Steady	No	No	No	No	No	No	No	No	No	No	No	No	No	No	No	No	No	Yes	NO
12103812	2526498	AfricanAmerican	Male	[30-40)	?	1	1	7	3	?	Family/GeneralPractice	61	1	21	0	0	1	250.02	425	784	7	None	Norm	No	No	No	No	No	No	No	No	No	No	No	No	No	No	No	No	No	Up	No	No	No	No	No	Ch	Yes	>30
12111816	1792377	AfricanAmerican	Female	[70-80)	?	1	3	7	2	?	InternalMedicine	67	0	3	0	0	0	250.03	295	401	7	None	None	No	No	No	No	No	No	No	No	No	No	No	No	No	No	No	No	No	Steady	No	No	No	No	No	No	Yes	<30
12112146	4442868	Caucasian	Female	[80-90)	?	2	6	20	9	?	?	31	6	25	0	0	0	595	280	558	9	None	None	Up	No	No	No	No	No	No	Steady	No	No	Steady	No	No	No	No	No	No	Steady	No	No	No	No	No	Ch	Yes	>30
12112644	2375352	AfricanAmerican	Female	[80-90)	?	1	3	7	10	?	Nephrology	56	3	13	0	0	0	437	599	403	9	None	None	No	No	No	No	No	No	No	No	No	No	No	No	No	No	No	No	No	Steady	No	No	No	No	No	No	Yes	>30
12116532	424053	Caucasian	Female	[40-50)	?	1	1	7	1	?	Family/GeneralPractice	38	0	6	0	0	0	427	250.02	V10	3	None	None	No	No	No	No	No	No	No	Steady	No	Steady	No	No	No	No	No	No	No	No	No	No	No	No	No	Ch	Yes	<30
12117522	4182246	Caucasian	Female	[80-90)	?	1	3	7	13	?	Cardiology	73	1	31	0	0	0	733	276	560	9	None	None	No	No	No	No	No	No	No	No	No	No	No	No	No	No	No	No	No	Down	No	No	No	No	No	Ch	Yes	NO
12118584	1454661	AfricanAmerican	Male	[80-90)	?	1	6	7	1	?	Family/GeneralPractice	50	1	6	0	0	1	38	996	560	9	None	None	No	No	No	No	No	No	No	No	No	No	No	No	No	No	No	No	No	No	No	No	No	No	No	No	No	NO
12119022	4793733	Caucasian	Female	[70-80)	?	1	1	7	4	?	InternalMedicine	61	0	8	0	0	0	434	293	250.01	9	None	None	No	No	No	No	No	No	Steady	No	No	No	No	No	No	No	No	No	No	Steady	No	No	No	No	No	Ch	Yes	NO
12119112	351522	AfricanAmerican	Male	[70-80)	?	1	1	7	3	?	Urology	62	0	12	0	0	0	789	198	196	9	None	None	No	No	No	No	No	No	No	Steady	No	No	No	No	No	No	No	No	No	No	No	No	No	No	No	No	Yes	>30
12126300	2713356	Caucasian	Male	[50-60)	?	1	1	1	1	?	Cardiology	39	0	8	0	0	0	414	411	496	6	None	None	No	No	No	No	No	No	No	No	No	No	No	No	No	No	No	No	No	Steady	No	No	No	No	No	No	Yes	NO
12127998	10096479	AfricanAmerican	Female	[50-60)	?	1	1	7	4	?	?	52	5	20	0	0	0	535	250.02	401	6	None	None	No	No	No	No	No	No	Steady	No	No	No	No	No	No	No	No	No	No	Steady	No	No	No	No	No	Ch	Yes	>30
12128076	98361990	Caucasian	Male	[60-70)	?	2	1	4	3	?	?	52	6	20	0	0	1	414	411	428	9	None	None	No	No	No	No	No	No	No	No	No	No	No	No	No	No	No	No	No	Steady	No	No	No	No	No	No	Yes	>30
12130686	22792545	Caucasian	Female	[50-60)	?	1	1	7	1	?	Family/GeneralPractice	48	0	6	0	0	0	250.81	434	443	7	None	None	No	No	No	No	No	No	No	No	No	No	No	No	No	No	No	No	No	Steady	No	No	No	No	No	No	Yes	>30
12132756	730935	Caucasian	Male	[50-60)	?	1	3	7	10	?	InternalMedicine	37	2	23	0	0	1	435	410	250.43	9	None	None	Steady	Steady	No	No	No	No	No	No	No	No	No	No	No	No	No	No	No	Up	No	No	No	No	No	Ch	Yes	>30
12134712	3418290	Caucasian	Female	[70-80)	?	3	1	1	2	?	Surgery-General	62	1	18	0	0	0	433	250.01	401	5	None	>8	No	No	No	No	No	No	No	No	No	No	No	No	No	No	No	No	No	No	No	No	No	No	No	No	No	>30
12137514	1918116	Caucasian	Male	[50-60)	?	1	1	7	4	?	Psychiatry	1	0	6	0	0	1	293	297	401	6	None	Norm	No	No	No	No	No	No	Steady	No	No	No	No	No	No	No	No	No	No	No	No	No	No	No	No	No	Yes	<30
12142584	2442645	Caucasian	Male	[60-70)	?	3	1	20	3	?	?	36	6	42	0	0	0	424	414	V45	9	None	None	No	No	No	No	No	No	No	No	No	No	No	No	No	No	No	No	No	Steady	No	No	No	No	No	No	Yes	>30
12151440	1697436	Caucasian	Female	[70-80)	?	2	1	1	4	?	Gastroenterology	63	0	14	0	0	2	276	255	250	9	None	Norm	Steady	No	No	No	No	No	No	No	No	No	No	No	No	No	No	No	No	No	No	No	No	No	No	No	Yes	>30
12174300	2120220	AfricanAmerican	Male	[60-70)	?	2	1	1	2	?	Urology	42	1	12	0	0	2	996	996	255	9	None	None	No	No	No	No	No	No	No	No	No	No	No	No	No	No	No	No	No	No	No	No	No	No	No	No	No	<30
12175656	2341521	AfricanAmerican	Female	[70-80)	?	2	1	1	12	?	Nephrology	69	0	20	0	0	4	8	276	584	8	None	Norm	No	No	No	No	No	No	Up	No	No	Steady	No	No	No	No	No	No	No	Steady	No	No	No	No	No	Ch	Yes	>30
12177642	333252	Caucasian	Male	[80-90)	?	1	1	7	7	?	Surgery-Colon&Rectal	32	0	3	0	0	2	560	496	428	7	None	None	No	No	No	No	No	No	No	No	No	No	No	No	No	No	No	No	No	No	No	No	No	No	No	No	No	<30
12189120	103653	Caucasian	Female	[70-80)	?	2	1	1	5	?	InternalMedicine	64	1	16	0	0	0	486	496	428	7	None	None	Steady	No	No	No	No	No	No	Up	No	No	Up	No	No	No	No	No	No	No	No	No	No	No	No	Ch	Yes	>30
12195780	79951131	?	Female	[60-70)	?	3	1	2	6	?	?	51	6	32	0	0	2	424	250.6	250.42	9	None	None	No	No	No	No	No	No	No	No	No	No	No	No	No	No	No	No	No	Steady	No	No	No	No	No	No	Yes	NO
12207306	84465099	Caucasian	Female	[60-70)	?	6	6	17	1	?	Surgery-General	34	1	9	0	0	0	174	174	250	6	None	None	No	No	No	No	No	No	No	No	No	No	No	No	No	No	No	No	No	No	No	No	No	No	No	No	No	NO
12207852	1227861	Caucasian	Female	[50-60)	?	1	1	7	9	?	InternalMedicine	42	6	25	0	0	0	996	682	403	9	None	None	No	No	No	No	No	No	No	No	No	No	No	No	No	No	No	No	No	Steady	No	No	No	No	No	No	Yes	>30
12214194	1463301	Other	Female	[10-20)	?	2	1	1	3	?	Emergency/Trauma	68	0	11	0	0	1	250.03	305	311	4	None	None	No	No	No	No	No	No	No	No	No	No	No	No	No	No	No	No	No	Steady	No	No	No	No	No	No	Yes	NO
12216948	111301785	AfricanAmerican	Female	[60-70)	?	1	1	7	5	?	?	69	1	19	0	0	0	428	707	416	9	None	None	No	No	No	No	No	No	No	No	No	No	No	No	No	No	No	No	No	Steady	No	No	No	No	No	No	Yes	NO
12217092	1052262	Caucasian	Female	[80-90)	?	1	3	7	6	?	Family/GeneralPractice	68	0	10	0	0	0	437	790	790	6	None	None	Steady	No	No	No	No	No	Steady	No	No	No	No	No	No	No	No	No	No	No	No	No	No	No	No	Ch	Yes	NO
12227610	62756199	Caucasian	Female	[70-80)	?	6	3	7	6	?	?	63	3	16	0	0	0	821	496	813	7	None	>8	No	No	No	No	No	No	No	No	No	No	No	No	No	No	No	No	No	No	No	No	No	No	No	No	No	NO
12228258	9412344	Caucasian	Female	[70-80)	?	3	2	1	4	?	Orthopedics-Reconstructive	45	3	21	0	0	0	996	285	250	6	None	None	Steady	No	No	No	No	No	No	No	No	No	No	No	No	No	No	No	No	No	No	No	No	No	No	No	Yes	NO
12262308	2486826	AfricanAmerican	Female	[50-60)	?	1	1	7	3	?	InternalMedicine	48	1	11	0	0	1	784	250.6	414	9	None	None	No	No	No	No	No	No	No	No	No	No	No	No	No	No	No	No	No	No	No	No	No	No	No	No	No	>30
12277398	315423	Caucasian	Female	[50-60)	?	2	1	1	3	?	Family/GeneralPractice	39	0	12	0	0	0	562	250	401	5	None	None	Steady	No	No	No	No	No	No	No	No	No	No	No	No	No	No	No	No	No	No	No	No	No	No	No	Yes	>30
12283968	42867	Caucasian	Male	[40-50)	?	2	3	4	14	?	?	71	1	16	0	0	1	410	427	38	9	None	None	No	No	No	No	No	No	No	No	No	No	No	No	No	No	No	No	No	Down	No	No	No	No	No	Ch	Yes	NO
12286464	68050089	Caucasian	Male	[70-80)	?	2	6	20	5	?	?	51	0	14	0	0	2	491	428	250	9	None	None	No	No	No	No	Steady	No	No	No	No	No	No	No	No	No	No	No	No	Steady	No	No	No	No	No	Ch	Yes	<30
12302580	87800706	AfricanAmerican	Male	[60-70)	?	2	1	2	4	?	?	77	1	16	0	0	2	398	403	394	9	None	None	No	No	No	No	No	No	No	No	No	No	No	No	No	No	No	No	No	Steady	No	No	No	No	No	No	Yes	NO
12309516	2540124	Caucasian	Male	[50-60)	?	2	1	1	3	?	Cardiology	32	5	17	0	0	0	410	428	414	9	None	None	No	No	No	No	No	No	No	No	No	No	No	No	No	No	No	No	No	Steady	No	No	No	No	No	No	Yes	NO
12315474	3344184	Caucasian	Male	[50-60)	?	2	1	1	5	?	Surgery-Cardiovascular/Thoracic	70	4	26	0	0	0	410	285	584	9	None	>7	No	No	No	No	No	No	No	No	No	No	No	No	No	No	No	No	No	Steady	No	No	No	No	No	No	Yes	>30
12320694	2762226	AfricanAmerican	Female	[50-60)	?	1	1	7	1	?	InternalMedicine	61	0	10	0	0	0	428	250	401	4	None	>8	Steady	No	No	No	No	No	Steady	No	No	No	No	No	No	No	No	No	No	No	No	No	No	No	No	Ch	Yes	>30
12321084	89785206	Caucasian	Male	[70-80)	?	1	1	7	3	?	?	58	0	14	3	0	0	482	491	250.02	9	None	None	No	No	No	No	No	No	No	No	No	No	No	No	No	No	No	No	No	Steady	No	No	No	No	No	No	Yes	>30
12355626	19028709	Caucasian	Female	[80-90)	?	6	1	17	2	?	Family/GeneralPractice	50	3	19	0	0	0	428	427	250	8	None	None	No	No	No	No	No	No	No	No	No	Steady	No	No	No	No	No	No	No	No	No	No	No	No	No	No	Yes	>30
12356958	842301	Caucasian	Female	[40-50)	?	2	1	1	6	?	Psychiatry	1	0	4	0	0	1	296	250	346	5	None	None	No	No	No	No	No	No	No	No	No	No	No	No	No	No	No	No	No	No	No	No	No	No	No	No	No	<30
12367974	3616155	Caucasian	Male	[70-80)	?	1	5	7	8	?	InternalMedicine	46	0	17	0	0	3	432	780	250.01	5	None	None	No	No	No	No	No	No	No	No	No	No	No	No	No	No	No	No	No	Steady	No	No	No	No	No	No	Yes	>30
12375882	4735791	AfricanAmerican	Male	[60-70)	?	1	1	7	13	?	InternalMedicine	62	0	13	0	0	0	402	425	427	6	None	>8	No	No	No	No	No	No	No	No	No	No	No	No	No	No	No	No	No	Steady	No	No	No	No	No	No	Yes	NO
12377538	75616974	Caucasian	Male	[50-60)	?	1	1	7	3	?	?	58	6	16	5	0	0	414	401	250	4	None	None	No	No	No	No	No	No	No	No	No	No	No	No	No	No	No	No	No	Steady	No	No	No	No	No	No	Yes	<30
12383904	1848114	AfricanAmerican	Female	[50-60)	?	1	1	1	2	?	Surgery-General	51	2	12	0	0	0	574	250	278	4	None	>7	No	No	No	No	No	No	No	No	No	No	No	No	No	No	No	No	No	No	No	No	No	No	No	No	No	NO
12385578	12027024	Other	Male	[40-50)	?	3	1	1	12	?	Surgery-Cardiovascular/Thoracic	41	1	13	0	0	1	998	250.02	493	7	None	>8	Steady	No	No	No	No	No	No	No	No	No	No	No	No	No	No	No	No	Down	No	No	No	No	No	Ch	Yes	>30
12386436	786978	Caucasian	Female	[40-50)	?	3	1	1	7	?	Orthopedics-Reconstructive	32	2	13	0	0	1	730	250.81	707	3	None	None	No	No	No	No	No	No	No	No	No	No	No	No	No	No	No	No	No	Steady	No	No	No	No	No	No	Yes	>30
12388008	1230795	Caucasian	Female	[50-60)	?	2	1	1	2	?	InternalMedicine	35	5	12	0	0	0	414	401	272	6	None	None	Steady	Steady	No	No	No	No	No	No	No	No	No	No	No	No	No	No	No	No	No	No	No	No	No	Ch	Yes	NO
12397128	3107907	AfricanAmerican	Male	[50-60)	?	3	6	1	11	?	Orthopedics-Reconstructive	68	2	34	0	0	3	715	427	250	8	None	None	Steady	No	No	No	No	No	No	No	No	No	No	No	No	No	No	No	No	Steady	No	No	No	No	No	Ch	Yes	>30
12430818	12782304	Caucasian	Female	[70-80)	?	3	1	1	10	?	Cardiology	72	6	33	0	0	0	414	424	599	9	None	>7	Steady	No	No	No	No	No	No	No	No	No	No	No	No	No	No	No	No	Up	No	No	No	No	No	Ch	Yes	NO
12433164	380196	Caucasian	Female	[50-60)	?	2	1	1	7	?	Psychiatry	77	1	17	0	0	0	296	309	301	8	None	>7	Steady	No	No	No	No	No	Steady	Steady	No	No	No	No	No	No	No	No	No	No	No	No	No	No	No	Ch	Yes	NO
12448770	91798209	Caucasian	Female	[70-80)	?	6	1	17	2	?	Cardiology	35	5	17	0	0	0	428	414	416	8	None	None	No	No	No	No	No	No	No	Steady	No	No	Steady	No	No	No	No	No	No	No	No	No	No	No	No	Ch	Yes	NO
12451536	109656828	Caucasian	Male	[60-70)	?	2	6	2	13	?	?	57	0	20	0	0	0	507	162	196	9	None	None	No	No	No	No	No	No	No	No	No	No	No	No	No	No	No	No	No	Steady	No	No	No	No	No	No	Yes	<30
12452112	47685618	Caucasian	Female	[60-70)	?	2	3	20	1	?	?	28	1	16	0	0	0	285	295	296	9	None	None	No	No	No	No	No	No	No	No	No	No	Steady	No	No	No	No	No	No	Steady	No	No	No	No	No	Ch	Yes	NO
12455328	343548	Caucasian	Male	[20-30)	?	2	1	1	5	?	Pulmonology	48	0	13	0	0	0	277	250.01	473	4	None	>8	No	No	No	No	No	No	No	No	No	No	No	No	No	No	No	No	No	No	No	No	No	No	No	No	No	>30
12457776	17361	Caucasian	Male	[70-80)	?	1	1	7	7	?	InternalMedicine	49	0	4	0	0	0	466	789	250	4	None	None	No	No	No	No	No	No	No	No	No	No	No	No	No	No	No	No	No	No	No	No	No	No	No	No	No	NO
12460440	2930004	Caucasian	Female	[40-50)	?	2	1	1	4	?	Psychiatry	62	0	8	0	0	1	968	305	493	9	None	None	No	No	No	No	No	No	No	No	No	No	No	No	No	No	No	No	No	No	No	No	No	No	No	No	No	NO
12468768	2270349	Caucasian	Male	[70-80)	?	3	4	20	8	?	?	37	6	45	0	0	0	410	250.52	250.6	9	None	None	No	No	No	No	No	No	No	No	No	No	No	No	No	No	No	No	No	Up	No	No	No	No	No	Ch	Yes	NO
12468780	4152789	AfricanAmerican	Female	[60-70)	?	3	6	2	4	?	?	34	2	16	3	0	0	756	724	401	7	None	None	Steady	No	No	No	No	No	No	No	No	No	No	No	No	No	No	No	No	Steady	No	No	No	No	No	Ch	Yes	NO
12472302	9946782	Caucasian	Male	[80-90)	?	3	5	1	5	?	Surgery-General	32	1	17	0	0	1	440	444	496	9	None	None	No	No	No	No	No	No	No	No	No	No	No	No	No	No	No	No	No	Steady	No	No	No	No	No	No	Yes	NO
12476250	424053	Caucasian	Female	[40-50)	?	2	1	1	4	?	Family/GeneralPractice	35	1	9	0	0	1	427	250	401	7	None	None	No	No	No	No	No	No	No	Steady	No	Steady	No	No	No	No	No	No	No	Steady	No	No	No	No	No	Ch	Yes	>30
12477216	86008482	Caucasian	Female	[60-70)	?	1	1	7	1	?	?	34	1	4	0	0	0	434	250.42	250.52	8	None	None	No	No	No	No	No	No	No	No	No	No	No	No	No	No	No	No	No	Down	No	No	No	No	No	Ch	Yes	NO
12509694	2088954	Caucasian	Female	[50-60)	?	2	1	1	3	?	InternalMedicine	63	0	8	0	0	0	786	250	278	6	None	>7	No	No	No	No	No	No	No	No	No	No	No	No	No	No	No	No	No	No	No	No	No	No	No	No	No	NO
12512544	86649273	Caucasian	Female	[50-60)	?	6	1	17	1	?	Cardiology	37	5	17	0	0	0	414	414	414	5	None	None	No	No	No	No	No	No	Steady	Steady	No	No	No	No	No	No	No	No	No	No	No	No	No	No	No	Ch	Yes	>30
12520062	2268567	Caucasian	Male	[50-60)	?	2	1	20	1	?	?	30	1	14	0	0	1	997	250.01	681	6	None	None	No	No	No	No	No	No	No	No	No	No	No	No	No	No	No	No	No	Steady	No	No	No	No	No	No	Yes	<30
12521232	384777	Caucasian	Female	[50-60)	?	1	1	7	5	?	InternalMedicine	43	3	18	0	0	1	411	250	443	7	None	None	Steady	No	No	No	No	No	Steady	No	No	No	No	No	No	No	No	No	No	No	No	No	No	No	No	Ch	Yes	>30
12533928	12109689	Caucasian	Male	[50-60)	?	2	1	1	8	?	Cardiology	71	6	29	0	0	0	414	250.02	276	8	None	>8	No	No	No	No	No	No	No	No	No	No	No	No	No	No	No	No	No	No	No	No	No	No	No	No	No	NO
12540834	5505885	AfricanAmerican	Female	[30-40)	?	1	1	7	7	?	InternalMedicine	42	0	13	0	0	3	340	250.01	244	8	None	None	Steady	No	No	No	No	No	No	No	No	No	No	No	No	No	No	No	No	No	No	No	No	No	No	No	Yes	NO
12549666	1734102	AfricanAmerican	Male	[50-60)	?	1	2	1	6	?	Family/GeneralPractice	63	4	19	0	0	5	414	425	276	9	None	>7	No	No	No	No	No	No	Steady	No	No	No	No	No	No	No	No	No	No	Steady	No	No	No	No	No	Ch	Yes	<30
12549966	5005773	?	Male	[50-60)	?	1	1	7	5	?	InternalMedicine	60	2	15	0	0	0	577	575	575	7	None	>8	No	No	No	No	No	No	No	No	No	No	No	No	No	No	No	No	No	No	No	No	No	No	No	No	No	NO
12551334	75073068	Caucasian	Female	[60-70)	?	3	1	2	3	?	?	24	6	17	0	0	0	618	250	V10	4	None	None	Up	No	No	No	No	No	No	No	No	No	No	No	No	No	No	No	No	No	No	No	No	No	No	Ch	Yes	NO
12555738	861417	AfricanAmerican	Male	[30-40)	?	1	1	1	1	?	Family/GeneralPractice	34	0	6	0	0	0	786	401	250	4	None	None	No	No	No	No	No	No	No	No	No	No	Steady	No	No	No	No	No	No	No	No	No	No	No	No	No	Yes	NO
12556980	1723689	AfricanAmerican	Female	[70-80)	?	1	1	7	6	?	Nephrology	45	1	16	0	0	0	38	403	276	6	None	None	No	No	No	No	No	No	No	No	No	No	No	No	No	No	No	No	No	Steady	No	No	No	No	No	No	Yes	>30
12559926	14535	Caucasian	Male	[60-70)	?	1	6	7	3	?	Family/GeneralPractice	45	0	10	0	0	0	805	250.01	780	8	None	None	No	No	No	No	No	No	No	No	No	No	No	No	No	No	No	No	No	Steady	No	No	No	No	No	No	Yes	NO
12560352	1341351	AfricanAmerican	Female	[60-70)	?	1	1	1	4	?	Cardiology	62	0	9	0	0	0	428	496	707	9	None	>8	No	No	No	No	No	No	No	No	No	No	No	No	No	No	No	No	No	Steady	No	No	No	No	No	No	Yes	NO
12561348	3710286	Caucasian	Female	[80-90)	?	2	1	1	9	?	InternalMedicine	49	5	15	0	0	0	780	427	924	7	None	None	No	No	No	No	No	No	No	Steady	No	No	No	No	No	No	No	No	No	No	No	No	No	No	No	No	Yes	>30
12563526	3538080	AfricanAmerican	Male	[40-50)	?	1	1	7	3	?	InternalMedicine	56	0	12	0	0	4	403	584	276	8	None	None	No	No	No	No	No	No	No	No	No	No	No	No	No	No	No	No	No	No	No	No	No	No	No	No	No	<30
12566880	430092	Caucasian	Male	[60-70)	?	1	1	7	3	?	InternalMedicine	43	0	14	0	0	3	491	112	427	6	None	None	No	No	No	No	Steady	No	No	No	No	No	No	No	No	No	No	No	No	No	No	No	No	No	No	No	Yes	<30
12567660	20733057	AfricanAmerican	Female	[30-40)	?	1	1	7	3	?	?	84	1	18	0	0	1	250.13	590	305	6	None	None	No	No	No	No	No	No	No	No	No	No	No	No	No	No	No	No	No	Up	No	No	No	No	No	Ch	Yes	<30
12569490	1341549	Caucasian	Female	[30-40)	?	1	1	1	5	?	ObstetricsandGynecology	45	1	18	0	0	2	632	453	258	7	None	None	No	No	No	No	No	No	No	No	No	No	No	No	No	No	No	No	No	Steady	No	No	No	No	No	No	Yes	>30
12573588	1918116	Caucasian	Male	[50-60)	?	2	1	1	10	?	Psychiatry-Child/Adolescent	24	0	11	0	0	2	296	293	E878	8	None	Norm	No	No	No	No	No	No	No	No	No	No	No	No	No	No	No	No	No	Up	No	No	No	No	No	Ch	Yes	>30
12575436	5307282	AfricanAmerican	Female	[70-80)	?	1	1	7	4	?	InternalMedicine	45	0	14	0	0	1	428	403	250.6	5	None	None	No	No	No	No	No	No	No	No	No	No	No	No	No	No	No	No	No	Steady	No	No	No	No	No	No	Yes	>30
12576570	969174	Caucasian	Female	[50-60)	?	2	1	1	5	?	Psychiatry	13	0	7	0	0	0	296	300	250	6	None	>8	Steady	No	No	No	No	No	No	Steady	No	No	No	No	No	No	No	No	No	No	No	No	No	No	No	Ch	Yes	NO
12578112	6463647	Caucasian	Male	[30-40)	?	1	1	7	10	?	InternalMedicine	58	1	13	0	0	0	276	250.13	276	8	None	None	No	No	No	No	No	No	No	No	No	No	No	No	No	No	No	No	No	Steady	No	No	No	No	No	No	Yes	<30
12578700	3234870	Caucasian	Male	[50-60)	?	1	1	7	11	?	InternalMedicine	75	3	23	0	0	0	574	428	788	9	None	None	No	No	No	No	No	No	No	No	No	No	No	No	No	No	No	No	No	Down	No	No	No	No	No	Ch	Yes	>30
12583806	4914693	Caucasian	Male	[40-50)	?	1	1	7	6	?	InternalMedicine	77	1	22	0	0	1	577	303	799	9	None	>8	No	No	No	No	No	No	No	No	No	No	No	No	No	No	No	No	No	Down	No	No	No	No	No	Ch	Yes	>30
12583980	3425778	Caucasian	Male	[60-70)	?	3	1	1	2	?	Urology	12	2	10	0	0	0	185	198	424	5	None	None	No	No	No	No	No	No	Steady	No	No	No	No	No	No	No	No	No	No	No	No	No	No	No	No	No	Yes	NO
12586650	768051	Caucasian	Female	[50-60)	?	1	1	7	1	?	Family/GeneralPractice	37	0	8	0	0	0	782	250	401	4	None	None	No	No	No	No	No	No	Steady	No	No	No	Steady	No	No	No	No	No	No	No	No	No	No	No	No	Ch	Yes	>30
12613836	30979926	Caucasian	Male	[70-80)	?	2	6	20	11	?	?	22	5	31	0	0	1	250.81	996	707	9	None	None	No	No	No	No	No	No	No	No	No	No	No	No	No	No	No	No	No	Steady	No	No	No	No	No	No	Yes	>30
12614334	296469	AfricanAmerican	Female	[60-70)	?	2	1	1	7	?	Cardiology	62	6	17	0	0	0	414	599	250	8	None	None	No	No	No	No	No	No	No	No	No	No	No	No	No	No	No	No	No	Down	No	No	No	No	No	Ch	Yes	>30
12623490	13385133	Caucasian	Female	[40-50)	?	3	1	1	2	?	Cardiology	36	3	11	0	0	0	410	305	250	6	None	None	No	No	No	No	No	No	No	No	No	No	Steady	No	No	No	No	No	No	No	No	No	No	No	No	No	Yes	NO
12639234	7783875	Caucasian	Male	[60-70)	?	2	1	1	8	?	Urology	56	3	12	0	0	1	569	599	553	9	None	None	No	No	No	No	No	No	Steady	No	No	No	No	No	No	No	No	No	No	Steady	No	No	No	No	No	Ch	Yes	NO
12649218	1516491	Caucasian	Male	[60-70)	?	6	1	17	4	?	Cardiology	44	3	25	0	0	0	427	428	707	8	None	None	No	No	No	No	No	No	Steady	No	No	No	Steady	No	No	No	No	No	No	No	No	No	No	No	No	Ch	Yes	NO
12651336	725679	Caucasian	Male	[50-60)	?	2	1	1	7	?	Family/GeneralPractice	60	2	16	0	0	0	681	682	707	9	None	>8	Steady	No	No	No	No	No	No	No	No	No	No	No	No	No	No	No	No	Steady	No	No	No	No	No	Ch	Yes	>30
12652116	67778118	Caucasian	Female	[80-90)	?	2	1	20	1	?	?	30	6	13	0	0	0	414	411	V17	9	None	None	No	No	No	No	No	No	No	No	No	No	No	No	No	No	No	No	No	No	No	No	No	No	No	No	No	NO
12656262	13299057	AfricanAmerican	Male	[10-20)	?	1	1	7	3	?	Anesthesiology-Pediatric	57	0	12	0	0	0	250.13	276	276	4	None	None	Steady	No	No	No	No	No	No	No	No	No	No	No	No	No	No	No	No	Steady	No	No	No	No	No	Ch	Yes	NO
12657654	1055844	AfricanAmerican	Male	[30-40)	?	1	1	7	4	?	Cardiology	44	4	15	0	0	0	786	401	272	5	None	None	Steady	No	No	No	No	No	No	Steady	No	No	No	No	No	No	No	No	No	No	No	No	No	No	No	Ch	Yes	NO
12658128	2518956	AfricanAmerican	Female	[80-90)	?	3	5	1	8	?	Surgery-Cardiovascular/Thoracic	66	2	27	0	0	0	414	411	285	7	None	None	No	No	No	No	No	No	No	No	No	No	No	No	No	No	No	No	No	No	No	No	No	No	No	No	No	NO
12660144	1601532	AfricanAmerican	Male	[10-20)	?	1	1	7	3	?	Pediatrics-CriticalCare	50	0	7	0	0	2	250.13	V15	?	2	None	>8	No	No	No	No	No	No	No	No	No	No	No	No	No	No	No	No	No	Steady	No	No	No	No	No	No	Yes	NO
12661728	1835919	Caucasian	Female	[50-60)	?	1	1	7	2	?	InternalMedicine	31	1	11	0	0	0	530	578	535	6	None	None	No	No	No	No	No	No	No	No	No	No	No	No	No	No	No	No	No	No	No	No	No	No	No	No	No	NO
12662898	1607598	Caucasian	Female	[80-90)	?	1	5	7	11	?	InternalMedicine	58	2	17	0	0	0	997	440	250.7	5	None	None	No	No	No	No	No	No	No	No	No	No	No	No	No	No	No	No	No	No	No	No	No	No	No	No	No	NO
12663690	95670	Caucasian	Male	[70-80)	?	1	1	7	4	?	InternalMedicine	57	1	24	1	0	2	8	250.01	401	4	None	None	No	No	No	No	No	No	No	No	No	No	Steady	No	No	No	No	No	No	Steady	No	No	No	No	No	Ch	Yes	<30
12669024	9469107	AfricanAmerican	Female	[60-70)	?	6	1	7	3	?	Surgery-General	49	2	4	0	0	0	386	780	250	5	Norm	None	No	No	No	No	No	No	No	No	No	No	Steady	No	No	No	No	No	No	No	No	No	No	No	No	No	Yes	>30
12715680	482292	AfricanAmerican	Male	[50-60)	?	3	1	1	6	?	Cardiology	72	6	29	0	0	0	414	491	511	9	None	None	No	No	No	No	No	No	No	Steady	No	No	No	No	No	No	No	No	No	Down	No	No	No	No	No	Ch	Yes	NO
12731364	6048450	Caucasian	Male	[80-90)	?	1	1	7	1	?	Cardiology	16	0	7	0	0	0	414	411	424	7	None	None	No	No	No	No	No	No	No	No	No	No	No	No	No	No	No	No	No	No	No	No	No	No	No	No	No	NO
12738732	972252	Caucasian	Female	[60-70)	?	2	1	1	3	?	Family/GeneralPractice	45	0	8	0	0	0	250.02	403	276	8	None	>7	No	No	No	No	No	No	No	Steady	No	No	No	No	No	No	No	No	No	Steady	No	No	No	No	No	Ch	Yes	>30
12739332	67136850	Caucasian	Female	[50-60)	?	6	1	17	8	?	Surgery-General	43	5	30	0	0	0	577	574	285	6	None	None	No	No	No	No	No	No	No	No	No	No	No	No	No	No	No	No	No	No	No	No	No	No	No	No	No	NO
12746892	2120220	AfricanAmerican	Male	[60-70)	?	1	1	7	2	?	Cardiology	40	2	11	0	0	3	426	250.41	250.51	9	None	Norm	No	No	No	No	No	No	No	No	No	No	No	No	No	No	No	No	No	Steady	No	No	No	No	No	No	Yes	<30
12750972	3145140	?	Female	[50-60)	?	3	5	2	7	?	?	57	2	26	0	0	0	724	401	493	6	None	None	No	No	No	No	No	No	No	No	No	No	No	No	No	No	No	No	No	No	No	No	No	No	No	No	No	NO
12752094	109611	Caucasian	Male	[60-70)	?	2	1	1	4	?	InternalMedicine	40	1	13	0	0	0	359	427	496	9	None	None	Steady	No	No	No	No	No	No	No	No	No	No	No	No	No	No	No	No	No	No	No	No	No	No	No	Yes	>30
12763212	87601464	Caucasian	Male	[70-80)	?	1	1	7	1	?	?	31	0	5	0	0	1	275	585	428	9	None	None	No	No	No	No	No	No	No	No	No	No	No	No	No	No	No	No	No	Steady	No	No	No	No	No	No	Yes	>30
12768384	2915010	AfricanAmerican	Male	[40-50)	?	3	1	1	9	?	Surgery-Cardiovascular/Thoracic	57	5	32	0	0	0	423	403	996	8	None	None	No	Steady	No	No	No	No	No	No	No	No	No	No	No	No	No	No	No	Steady	No	No	No	No	No	Ch	Yes	NO
12769050	294273	AfricanAmerican	Female	[60-70)	?	3	1	1	8	?	Surgery-General	55	4	21	0	0	1	575	997	560	7	None	None	No	No	No	No	No	No	No	No	No	No	No	No	No	No	No	No	No	No	No	No	No	No	No	No	No	>30
12771876	2003589	Caucasian	Female	[50-60)	?	2	1	20	5	?	?	53	1	19	0	0	1	998	682	250.01	9	None	None	No	No	No	No	No	No	No	No	No	No	No	No	No	No	No	No	No	Up	No	No	No	No	No	Ch	Yes	>30
12771888	693522	AfricanAmerican	Male	[40-50)	?	1	1	7	5	?	InternalMedicine	54	1	18	0	0	0	682	250.02	41	6	None	None	Up	No	No	No	No	No	Steady	No	No	No	No	No	No	No	No	No	No	Steady	No	No	No	No	No	Ch	Yes	NO
12772944	63161901	AfricanAmerican	Female	[30-40)	?	1	1	7	1	?	?	40	1	17	0	0	0	658	648	642	8	None	None	No	No	No	No	No	No	No	No	No	No	No	No	No	No	No	No	No	Up	No	No	No	No	No	Ch	Yes	NO
12810714	4342806	Caucasian	Female	[60-70)	?	3	1	1	3	?	Cardiology	50	3	16	0	0	0	280	413	281	9	None	None	Steady	No	No	No	No	No	No	No	No	No	Steady	No	No	No	No	No	No	No	No	No	No	No	No	Ch	Yes	NO
12813312	2837070	Caucasian	Male	[50-60)	?	3	1	1	1	?	InternalMedicine	34	0	5	0	0	0	427	250	401	3	None	None	Steady	No	No	No	No	No	No	No	No	No	No	No	No	No	No	No	No	No	No	No	No	No	No	No	Yes	NO
12816936	757071	Caucasian	Male	[60-70)	?	2	1	1	1	?	InternalMedicine	10	0	5	0	0	0	435	250.01	?	2	None	None	Steady	No	No	No	No	No	No	No	No	No	Steady	No	No	No	No	No	No	Steady	No	No	No	No	No	Ch	Yes	NO
12818244	59710869	Caucasian	Female	[70-80)	?	1	1	7	3	?	?	67	2	13	0	0	1	512	250.01	496	9	None	None	No	No	No	No	No	No	No	No	No	No	No	No	No	No	No	No	No	Steady	No	No	No	No	No	No	Yes	NO
12819396	95863968	Caucasian	Female	[40-50)	?	6	1	17	2	?	Cardiology	42	5	21	0	0	1	780	428	425	4	None	None	No	No	No	No	No	No	No	No	No	No	No	No	No	No	No	No	No	No	No	No	No	No	No	No	No	>30
12827964	721629	Caucasian	Female	[50-60)	?	1	1	1	1	?	InternalMedicine	59	0	9	0	0	0	250.11	599	250.6	6	None	None	No	No	No	No	No	No	No	No	No	No	No	No	No	No	No	No	No	Steady	No	No	No	No	No	No	Yes	>30
12831804	81116478	Caucasian	Male	[50-60)	?	6	1	17	3	?	Family/GeneralPractice	72	0	12	0	0	0	250.12	276	491	8	None	None	No	No	No	No	No	No	No	No	No	No	No	No	No	No	No	No	No	Steady	No	No	No	No	No	No	Yes	<30
12831834	13448754	Caucasian	Female	[50-60)	?	2	2	1	4	?	Psychiatry	53	0	29	0	0	0	296	340	493	9	None	>8	Down	No	No	No	No	No	No	No	No	No	No	No	No	No	No	No	No	No	No	No	No	No	No	Ch	Yes	NO
12839190	66062943	Caucasian	Male	[50-60)	?	6	10	1	4	?	Surgery-General	41	1	8	0	0	0	715	493	250	3	>200	>8	No	No	No	No	No	No	Steady	No	No	No	No	No	No	No	No	No	No	No	No	No	No	No	No	No	Yes	>30
12840018	45144	Caucasian	Male	[10-20)	?	2	1	1	9	?	Pediatrics-Pulmonology	42	0	18	0	0	1	482	277	250.01	4	None	Norm	No	No	No	No	No	No	No	No	No	No	No	No	No	No	No	No	No	Steady	No	No	No	No	No	No	Yes	>30
12843810	2091330	Caucasian	Female	[60-70)	?	2	1	1	6	?	Nephrology	34	3	14	0	0	0	250.7	440	428	8	None	None	No	No	No	No	Steady	No	No	No	No	No	No	No	No	No	No	No	No	Steady	No	No	No	No	No	Ch	Yes	>30
12844728	114815682	Caucasian	Male	[80-90)	?	2	6	20	9	?	?	56	6	17	0	0	0	428	427	276	9	None	Norm	No	No	No	No	No	No	No	No	No	No	No	No	No	No	No	No	No	No	No	No	No	No	No	No	No	NO
12846090	6040107	AfricanAmerican	Female	[80-90)	?	1	1	7	6	?	InternalMedicine	65	0	11	0	0	0	415	424	276	9	None	None	No	No	No	No	No	No	No	No	No	No	No	No	No	No	No	No	No	No	No	No	No	No	No	No	No	NO
12846246	4634397	Caucasian	Female	[50-60)	?	2	1	1	3	?	Family/GeneralPractice	22	0	5	0	0	0	493	428	465	7	None	None	No	No	No	No	No	No	No	No	No	No	No	No	No	No	No	No	No	No	No	No	No	No	No	No	No	>30
12852246	112414500	AfricanAmerican	Male	[30-40)	?	1	1	7	1	?	?	36	1	9	0	0	2	786	403	414	8	None	None	No	No	No	No	No	No	No	No	No	No	No	No	No	No	No	No	No	No	No	No	No	No	No	No	No	<30
12860424	623511	Caucasian	Female	[50-60)	?	1	1	7	2	?	Family/GeneralPractice	38	0	4	0	0	0	786	250	305	7	None	None	No	No	No	No	No	No	Steady	No	No	No	No	No	No	No	No	No	No	No	No	No	No	No	No	No	Yes	NO
12860556	278892	Caucasian	Male	[50-60)	?	2	1	1	2	?	InternalMedicine	37	3	10	0	0	0	786	414	250	8	None	None	No	No	No	No	Steady	No	No	No	No	No	No	No	No	No	No	No	No	No	No	No	No	No	No	No	Yes	<30
12863172	4169106	Caucasian	Male	[40-50)	?	3	1	1	1	?	Surgery-Neuro	44	1	12	0	0	0	722	250	?	2	None	None	Steady	No	No	No	No	No	No	Steady	No	No	No	No	No	No	No	No	No	No	No	No	No	No	No	Ch	Yes	>30
12866562	5132547	Caucasian	Female	[70-80)	?	1	1	7	6	?	InternalMedicine	36	1	14	0	0	0	812	E888	802	8	None	None	No	No	No	No	No	No	No	No	No	No	No	No	No	No	No	No	No	Down	No	No	No	No	No	Ch	Yes	NO
12882954	4327020	Caucasian	Male	[30-40)	?	1	1	7	3	?	InternalMedicine	67	0	11	0	0	1	250.11	305	305	4	None	None	No	No	No	No	No	No	No	No	No	No	No	No	No	No	No	No	No	Down	No	No	No	No	No	Ch	Yes	NO
12890952	11575179	Caucasian	Female	[40-50)	?	1	1	7	1	?	Cardiology	25	0	7	0	0	0	414	413	250	4	None	None	Steady	No	No	No	No	No	No	Steady	No	No	No	No	No	No	No	No	No	No	No	No	No	No	No	Ch	Yes	>30
12915144	430506	Caucasian	Male	[80-90)	?	1	1	7	3	?	Cardiology	37	3	12	0	0	0	414	428	413	6	None	None	No	No	No	No	No	No	No	No	No	No	No	No	No	No	No	No	No	No	No	No	No	No	No	No	No	NO
12930768	69202863	AfricanAmerican	Female	[60-70)	?	6	1	1	6	?	InternalMedicine	12	2	7	0	0	1	V57	250.6	435	5	>200	None	No	No	No	No	No	No	No	No	No	No	No	No	No	No	No	No	No	Steady	No	No	No	No	No	No	Yes	>30
12938934	90863136	Caucasian	Male	[50-60)	?	6	1	17	5	?	Family/GeneralPractice	45	5	11	0	0	0	427	427	746	8	None	None	No	No	No	No	No	No	No	No	No	No	No	No	No	No	No	No	No	No	No	No	No	No	No	No	No	>30
[truncated: 99,767 more rows]
