# Supplementary material for: Impact of HbA1c Measurement on Hospital Readmission Rates: Analysis of 70,000 Clinical Database Patient Records
Source: Biomed Res Int. 2014 Apr 3;2014:781670. doi: 10.1155/2014/781670 (PMC3996476; doi:10.1155/2014/781670)
Supplement: Supplementary file 1 — The Supplemental Materials consist of the dataset as described in Sections 2.1 and 2.2 and in Table 1. The dataset is in csv format. The additional file provides mappings for some of the features. [file 781670.f1.zip › id_mapping.csv]

ID mappings for the diabetes dataset	? - always means a missing value
admission_type_id	description
1	Emergency
2	Urgent
3	Elective
4	Newborn
5	Not Available
6	NULL
7	Trauma Center
8	Not Mapped
discharge_disposition_id	description
1	Discharged to home
2	Discharged/transferred to another short term hospital
3	Discharged/transferred to SNF
4	Discharged/transferred to ICF
5	Discharged/transferred to another type of inpatient care institution
6	Discharged/transferred to home with home health service
7	Left AMA
8	Discharged/transferred to home under care of Home IV provider
9	Admitted as an inpatient to this hospital
10	Neonate discharged to another hospital for neonatal aftercare
11	Expired
12	Still patient or expected to return for outpatient services
13	Hospice / home
14	Hospice / medical facility
15	Discharged/transferred within this institution to Medicare approved swing bed
16	Discharged/transferred/referred another institution for outpatient services
17	Discharged/transferred/referred to this institution for outpatient services
18	NULL
19	Expired at home. Medicaid only, hospice.
20	Expired in a medical facility. Medicaid only, hospice.
21	Expired, place unknown. Medicaid only, hospice.
22	Discharged/transferred to another rehab fac including rehab units of a hospital .
23	Discharged/transferred to a long term care hospital.
24	Discharged/transferred to a nursing facility certified under Medicaid but not certified under Medicare.
25	Not Mapped
26	Unknown/Invalid
30	Discharged/transferred to another Type of Health Care Institution not Defined Elsewhere
27	Discharged/transferred to a federal health care facility.
28	Discharged/transferred/referred to a psychiatric hospital of psychiatric distinct part unit of a hospital
29	Discharged/transferred to a Critical Access Hospital (CAH).
admission_source_id	description
1	Physician Referral
2	Clinic Referral
3	HMO Referral
4	Transfer from a hospital
5	Transfer from a Skilled Nursing Facility (SNF)
6	Transfer from another health care facility
7	Emergency Room
8	Court/Law Enforcement
9	Not Available
10	Transfer from critial access hospital
11	Normal Delivery
12	Premature Delivery
13	Sick Baby
14	Extramural Birth
15	Not Available
17	NULL
18	Transfer From Another Home Health Agency
19	Readmission to Same Home Health Agency
20	Not Mapped
21	Unknown/Invalid
22	Transfer from hospital inpt/same fac reslt in a sep claim
23	Born inside this hospital
24	Born outside this hospital
25	Transfer from Ambulatory Surgery Center
26	Transfer from Hospice
